# Supplementary material for: Condensin II drives large-scale folding and spatial partitioning of interphase chromosomes in Drosophila nuclei
Source: PLoS Genet. 2018 Jul 12;14(7):e1007393. doi: 10.1371/journal.pgen.1007393 (PMC6042687; doi:10.1371/journal.pgen.1007393)
Supplement: S2 File — Spreadsheet containing all raw data used to generate graphs in the main figures (XLSX) [file pgen.1007393.s012.xlsx]

## Sheet: Fig 1C - Kc structure vol
X/NUC	2/NUC	3/NUC	total-OL/nuc	H3K9/nuc	H3K4/nuc	IF sum-OL/nuc
0.252147	0.255204	0.153046	0.554202	0.989738	0.592198	0.989751
0.243019	0.333551	0.248614	0.705781	0.287988	0.586314	0.819039
0.238293	0.319679	0.187262	0.66639	0.365485	0.561271	0.87219
0.223954	0.251991	0.251618	0.679204	0.173163	0.590565	0.721864
0.214668	0.0506112	0.363237	0.57577	0.129694	0.627575	0.733672
0.202757	0.198495	0.179254	0.54373	0.197401	0.612014	0.749146
0.200185	0.19285	0.290143	0.633463	0.367183	0.600379	0.865225
0.199982	0.276773	0.185916	0.584752	0.290442	0.635396	0.837927
0.196133	0.228857	0.296446	0.646781	0.981851	0.56576	0.981941
0.194943	0.180041	0.30593	0.637132	0.222425	0.612925	0.772325
0.192602	0.228518	0.272503	0.672319	0.254905	0.609784	0.796722
0.189339	0.289828	0.282203	0.710554	0.215848	0.586728	0.775077
0.188859	0.280135	0.250023	0.564124	0.302007	0.683578	0.872764
0.186621	0.274005	0.220016	0.633854	0.980267	0.561112	0.980305
0.18633	0.234207	0.278749	0.689344	0.25984	0.593411	0.787914
0.184927	0.254743	0.231065	0.595828	0.331507	0.675619	0.816973
0.183629	0.248165	0.263453	0.652963	0.995882	0.58254	0.995897
0.182709	0.243641	0.295624	0.672472	0.310386	0.639841	0.831331
0.1791	0.177516	0.212954	0.511076	0.279919	0.575954	0.807594
0.178049	0.232222	0.239073	0.604885	0.268805	0.618772	0.83036
0.175586	0.221044	0.367844	0.651849	0.22055	0.594375	0.770831
0.173487	0.317455	0.273061	0.697402	0.203468	0.544341	0.611101
0.170688	0.23584	0.220121	0.605474	0.858645	0.439014	0.85911
0.170478	0.279062	0.252359	0.652208	0.31187	0.460813	0.755207
0.168959	0.275667	0.253142	0.599126	0.191566	0.489595	0.635579
0.168835	0.288959	0.337959	0.684934	0.199507	0.395598	0.556073
0.168819	0.336956	0.236039	0.620013	0.244945	0.504503	0.710867
0.16872	0.250756	0.21864	0.598475	0.150683	0.487527	0.581046
0.167695	0.209502	0.370501	0.69726	0.27366	0.377276	0.618194
0.166202	0.209442	0.315696	0.652097	0.266761	0.485493	0.727467
0.165251	0.252928	0.240646	0.6025	0.149546	0.496218	0.613079
0.163623	0.180063	0.250694	0.55606	0.842091	0.501403	0.842876
0.162844	0.284275	0.297876	0.6575	0.198019	0.484303	0.546734
0.162314	0.153647	0.231141	0.537065	0.236435	0.414807	0.593696
0.160153	0.291199	0.163188	0.590458	0.296967	0.419665	0.675333
0.158607	0.291218	0.240987	0.613605	0.235025	0.369565	0.588813
0.155936	0.282167	0.271242	0.671874	0.300735	0.435745	0.71564
0.155638	0.24465	0.242805	0.602716	0.184863	0.432715	0.585133
0.15551	0.294807	0.260161	0.597952	0.325137	0.412883	0.730287
0.151452	0.291065	0.314599	0.696552
0.151096	0.225338	0.269651	0.629442
0.150751	0.231939	0.228526	0.570327
0.150678	0.251673	0.218574	0.56681
0.149473	0.205303	0.27141	0.60642
0.148367	0.276111	0.286454	0.647091
0.148	0.241834	0.281403	0.592779
0.146119	0.315303	0.180231	0.610215
0.145846	0.232454	0.287543	0.612063
0.145274	0.241837	0.319622	0.625136
0.144621	0.311599	0.260995	0.633518
0.144541	0.191186	0.251311	0.528754
0.142545	0.192986	0.2971	0.590247
0.142541	0.212795	0.245015	0.563192
0.141255	0.230556	0.295769	0.633147
0.141156	0.282507	0.194173	0.505407
0.139387	0.25994	0.308011	0.661132
0.138864	0.191871	0.238536	0.518807
0.137929	0.252369	0.227632	0.576331
0.136914	0.289255	0.220386	0.636097
0.136777	0.271643	0.251228	0.640257
0.135859	0.255059	0.251053	0.598386
0.135739	0.259844	0.24104	0.607477
0.135572	0.151704	0.278189	0.522962
0.135567	0.214195	0.266378	0.557472
0.134162	0.287104	0.284909	0.60802
0.134063	0.182684	0.224207	0.480822
0.133915	0.19655	0.226104	0.547141
0.133401	0.165945	0.241665	0.538323
0.133128	0.232072	0.266319	0.612589
0.132632	0.238862	0.297522	0.566552
0.131886	0.257458	0.252718	0.589003
0.131462	0.242139	0.223932	0.596084
0.131035	0.311493	0.248495	0.579718
0.129926	0.289955	0.237407	0.635909
0.129199	0.252824	0.245383	0.591286
0.128951	0.23411	0.287702	0.592399
0.127244	0.285901	0.272392	0.64678
0.127233	0.234608	0.326534	0.640426
0.126975	0.247763	0.309828	0.61217
0.126814	0.278606	0.238694	0.624692
0.125581	0.212857	0.205496	0.515753
0.122298	0.237125	0.259508	0.605616
0.122129	0.313485	0.214603	0.638968
0.119976	0.177237	0.233555	0.529441
0.119587	0.238157	0.332191	0.602988
0.119477	0.240165	0.258203	0.581794
0.11902	0.237118	0.22767	0.53457
0.118634	0.242504	0.203999	0.556659
0.118427	0.254527	0.232274	0.580015
0.118406	0.27904	0.292424	0.63443
0.118333	0.210308	0.246051	0.552676
0.118069	0.280626	0.220131	0.540171
0.115279	0.248329	0.186313	0.516535
0.114885	0.21404	0.257422	0.579692
0.112409	0.246771	0.238664	0.583845
0.110285	0.245753	0.315673	0.639715
0.110098	0.261844	0.233478	0.545972
0.106943	0.221932	0.221184	0.533029
0.103296	0.235066	0.192052	0.502656
0.099972	0.17283	0.184177	0.42185
0.0984937	0.268232	0.266605	0.600167
0.0977771	0.229732	0.257323	0.581214
0.0970811	0.247527	0.35349	0.597223
0.0960587	0.300572	0.101613	0.486264
0.0921165	0.207907	0.27021	0.561301
0.0920269	0.304051	0.212848	0.582913
0.0879703	0.282027	0.34594	0.671548
0.0700879	0.239853	0.297721	0.590867
0.0668536	0.219739	0.338121	0.569531

## Sheet: Fig 1E-F - kc CT overlap
X_2/X overlap	X_2/2 overlap	X_3/X overlap	X_3/3 overlap	3_2/2 overlap	3_2/3 overlap
0.0717962	0.0372248	0.824498	0.330003	0.327018	0.252446
0.300098	0.0791246	0.900786	0.208078	0.673271	0.589857
0.353991	0.0963693	0.556272	0.130769	0.227021	0.196037
0.271324	0.091015	0	0	0.291559	0.324823
0.14889	0.0809759	0.499881	0.253816	0.277057	0.258662
0.261751	0.0917297	0.0592402	0.0185316	0.3263	0.291268
0.0839398	0.0418988	0.772683	0.372733	0.34076	0.329315
0.537439	0.277421	0.419485	0.206079	0.291598	0.277517
0.0344828	0.0116498	0.530129	0.148228	0.379148	0.31379
0	0	0.0143994	0.00391914	0.589495	0.545173
0	0	0.537396	0.235177	0.41707	0.32257
0.381408	0.212489	0.636919	0.273557	0.156111	0.120351
0.528861	0.192859	0.051375	0.0203886	0.568327	0.618494
0.237448	0.161199	0.392601	0.231677	0.2796	0.243039
0.716381	0.263056	0.439283	0.136369	0.231633	0.195825
0.436044	0.221527	0.727033	0.297803	0.349933	0.282139
0.191557	0.0717792	0.263464	0.0765975	0.458165	0.35548
0.113838	0.041133	0.173142	0.0527463	0.595567	0.502129
0.00400534	0.00164903	0.422563	0.124754	0.586368	0.420477
0.369602	0.148465	0.00625	0.00260725	0.448933	0.466224
0.154699	0.0608863	0.79078	0.282636	0.383985	0.348701
0.346917	0.155001	0.115639	0.0542049	0.45117	0.473332
0.0940239	0.0400724	0.797078	0.278076	0.53928	0.441438
0.305474	0.111983	0.620635	0.282825	0.190685	0.237039
0.0709739	0.0342077	0.620942	0.172274	0.373524	0.215011
0.620368	0.222373	0.17217	0.07527	0.580284	0.707736
0.0993072	0.0500065	0.526046	0.171161	0.428091	0.276614
0.248819	0.123331	0.437382	0.1757	0.639377	0.518178
0.133371	0.037614	0.192044	0.0555602	0.669303	0.686594
0.168032	0.0826389	0.301892	0.132073	0.160417	0.142698
0.108637	0.0450278	0.11977	0.0439313	0.273508	0.242044
0.536616	0.27049	0.13405	0.108253	0.450261	0.72135
0.513779	0.168783	0.390877	0.141709	0.207076	0.228525
0.707468	0.244036	0.0638533	0.0217571	0.479308	0.473462
0.193942	0.161533	0.351298	0.170844	0.173001	0.101014
0.268772	0.104519	0.0843266	0.030068	0.221437	0.203039
0	0	0.560169	0.190303	0.21256	0.195813
0.098379	0.057686	0.0790945	0.0340226	0.500492	0.367156
0.0230456	0.00773196	0.565296	0.186954	0.197013	0.194202
0.615241	0.162309	0.461898	0.124371	0.719043	0.733887
0.0212465	0.00851209	0.109915	0.0448037	0.356032	0.36224
0.315406	0.157079	0.3623	0.148206	0.278269	0.228568
0.281872	0.0774213	0.321297	0.103834	0.555915	0.654084
0.122792	0.0345474	0.071532	0.0240717	0.489856	0.585908
0.607815	0.314609	0.203861	0.112775	0.210186	0.224639
0.736626	0.250988	0.0138421	0.00477296	0.247929	0.250903
0.0845841	0.0452499	0.350961	0.171018	0.0844214	0.0768968
0.222052	0.0769968	0.750921	0.275555	0.255485	0.270371
0.338817	0.118002	0.02886	0.0107411	0.610614	0.652524
0.306052	0.1204	0.126204	0.0516974	0.268534	0.279617
0.805046	0.27871	0.189507	0.0734853	0.228089	0.255475
0.123917	0.0485466	0.239925	0.0913655	0.213516	0.207544
0.758952	0.296164	0.140111	0.0644769	0.218231	0.257355
0.363932	0.123774	0.188058	0.0565531	0.270617	0.239282
0.965137	0.40933	0.0514927	0.0261684	0.166213	0.199165
0.177605	0.0690102	0	0	0.306728	0.284702
0.553137	0.192221	0.486433	0.185153	0.276888	0.303281
0.228217	0.0742723	0.524235	0.174829	0.556244	0.569999
0.505652	0.192742	0.62949	0.284643	0.20136	0.238869
0.128246	0.0481476	0.333999	0.115854	0.551072	0.509146
0.83303	0.251651	0.0953248	0.0336982	0.527146	0.616871
0.770475	0.242989	0.0695958	0.0239362	0.431659	0.470745
0.615437	0.165093	0.473257	0.123564	0.816382	0.794591
0.510327	0.200029	0.0942546	0.0297112	0.17854	0.143584
0.19932	0.0530689	0.590235	0.165755	0.682327	0.719691
0.227185	0.111816	0.0448787	0.0233833	0.574192	0.607854
0.0302617	0.0111301	0.00899673	0.00349096	0.186403	0.196657
0.306252	0.109448	0.441765	0.124709	0.30237	0.238846
0.0118099	0.00386959	0.178919	0.0631579	0.505079	0.544138
0.489097	0.257096	0.292316	0.139133	0.45988	0.416409
0.103845	0.074596	0.0667015	0.0270614	0.15389	0.086915
0.445232	0.188438	0.128973	0.0545011	0.176209	0.175935
0.0982793	0.0324484	0.179682	0.0673781	0.285589	0.324358
0.279147	0.124782	0.144231	0.0522534	0.471323	0.381994
0.173798	0.0641176	0.470104	0.172889	0.51049	0.508894
0.166321	0.0761504	0.0423955	0.018557	0.391747	0.374513
0.153464	0.0635325	0.102045	0.046774	0.593902	0.657567
0.407477	0.137713	0.326355	0.144536	0.240556	0.315232
0.183975	0.0944285	0.318263	0.148791	0.662033	0.603013
0.0120651	0.00524518	0.150112	0.0586494	0.537082	0.482679
0.19967	0.0665493	0.0594059	0.0215491	0.418656	0.455645
0.0910734	0.0386325	0.0791471	0.0254414	0.361643	0.274047
0.252775	0.0990321	0.610097	0.194854	0.339739	0.276958
0.194585	0.0533716	0.165343	0.0517514	0.260323	0.297062
0.231692	0.120089	0.244968	0.0956042	0.392897	0.295838
0.0252548	0.00732271	0.318121	0.10244	0.597636	0.663718
0.149653	0.0458937	0.148708	0.0545539	0.362319	0.433426
0.243896	0.110761	0.26934	0.101866	0.529062	0.44061
0.0600437	0.0270315	0.0494905	0.015582	0.27441	0.191911
0.404456	0.167834	0.500338	0.214472	0.380499	0.393054
0.0891738	0.0459686	0.467521	0.212345	0.252313	0.222308
0.000959923	0.000380011	0.267099	0.0762277	0.472544	0.340662
0.188447	0.106645	0.729403	0.304056	0.186763	0.13757
0.448616	0.257995	0.68489	0.265243	0.389691	0.262426
0.178202	0.0610302	0.445504	0.141866	0.7905	0.735011
0.633318	0.305909	0.540439	0.240183	0.58487	0.538126
0.575994	0.155468	0.0284091	0.00791687	0.386562	0.399109
0.503793	0.212718	0.231245	0.0863045	0.524855	0.463926
0.157204	0.0730706	0.166288	0.0742034	0.378137	0.363022
0.294338	0.169273	0.525069	0.261393	0.276718	0.239538
0.665436	0.251255	0.237814	0.099845	0.509202	0.566202
0.336275	0.0865417	0.0229479	0.0063835	0.459398	0.496563
0.210155	0.0947837	0.527786	0.167607	0.255344	0.17979
0	0	0.361905	0.0994021	0.28329	0.218361
0.155005	0.0470434	0.102978	0.023717	0.673092	0.510784
0.112726	0.0453499	0.393659	0.114821	0.396457	0.287439
0.314724	0.169279	0.153681	0.0778071	0.185118	0.174251
0.12287	0.0534206	0.706302	0.22483	0.395657	0.28968
0.330661	0.127916	0.177678	0.0695019	0.10273	0.103877
0.405166	0.146637	0.436384	0.133214	0.626133	0.528127
0.508965	0.287813	0.0779363	0.0457474	0.177943	0.184708
0.0554918	0.0230781	0.491772	0.187509	0.146586	0.134394
0.623074	0.220019	0.120849	0.048489	0.0849855	0.0965659
0.585443	0.263862	0.810522	0.321866	0.422713	0.372447
0.114821	0.0369738	0.137285	0.0429604	0.762785	0.741261
0.648879	0.303005	0.191704	0.0979718	0.278819	0.305145
0.287225	0.121799	0.207348	0.0866078	0.194618	0.1917
0.183796	0.0721437	0.717554	0.306964	0.414311	0.45154
0.269865	0.0897487	0.285457	0.0902113	0.748803	0.711551
0.331332	0.106627	0.19675	0.0808183	0.515744	0.658299
0.44852	0.153078	0.20424	0.0653672	0.732315	0.686733
0.355486	0.0958643	0.0888714	0.0305488	0.369777	0.471344
0.0123711	0.00607595	0.751289	0.258904	0.384051	0.269473
0.253251	0.107008	0.243899	0.086986	0.447052	0.377339
0.560811	0.182512	0	0	0.273833	0.300668
0.114179	0.0652058	0.332241	0.16937	0.285676	0.25501
0.546604	0.183974	0.136561	0.0632742	0.293045	0.403415
0.0629794	0.0226645	0.13807	0.0505842	0.268923	0.273776
0.107212	0.0591824	0.160265	0.0776647	0.195699	0.1718
0.493013	0.20805	0.0978129	0.0454161	0.404179	0.444711
0.545788	0.297621	0.308691	0.136645	0.313056	0.254127
0.171693	0.0638552	0.430237	0.126898	0.364289	0.288899
0.0895522	0.0126917	0.759328	0.0859556	0.392914	0.313833
0.267176	0.0800793	0.128499	0.0342931	0.408633	0.363846
0.182025	0.0868529	0.577848	0.222689	0.380334	0.307181
0.077498	0.0334749	0.481511	0.146359	0.213254	0.150066
0.229962	0.0363609	0.0515267	0.00808989	0.440555	0.437453
0.147823	0.0648895	0.226928	0.0915096	0.34637	0.318189
0.145526	0.0782279	0.634212	0.268218	0.661533	0.520457
0.146405	0.0742857	0.0043315	0.00259112	0.342271	0.403524
0.134767	0.0459306	0.473222	0.167965	0.546529	0.56918
0.0215558	0.00921351	0.500156	0.185365	0.107357	0.0930879
0.19938	0.0819069	0.381543	0.132949	0.0942142	0.0799136
0.518725	0.178089	0.323429	0.117972	0.472638	0.502145
0.625249	0.229315	0.0936255	0.0378003	0.418904	0.461144
0.533166	0.203147	0.175532	0.0957011	0.145923	0.208802
0.845566	0.0955095	0.486239	0.0483871	0.628497	0.553713
0.390619	0.132098	0.295381	0.104669	0.181983	0.190688
0.182959	0.0778882	0.233732	0.0942575	0.429068	0.406449
0.145015	0.0574114	0.811614	0.316907	0.351263	0.346442
0.83602	0.35801	0.157865	0.0632094	0.339443	0.317383
0.0835306	0.0307214	0.272574	0.0736073	0.259204	0.19032
0.218072	0.0839582	0.31258	0.112593	0.526859	0.492927
0.177096	0.068862	0.111181	0.0439117	0.214697	0.218075
0.17111	0.0635896	0.297671	0.107273	0.241942	0.234614
0.410178	0.116812	0.0778626	0.034053	0.215362	0.330737
0.521898	0.188841	0.0681265	0.0281089	0.334984	0.38198
0.0217564	0.00927287	0.456885	0.196172	0.548004	0.552062
0.0358153	0.0184109	0.346371	0.114219	0.374516	0.240249
0.393873	0.136847	0	0	0.517233	0.372309
0.149345	0.0509208	0.181669	0.0600893	0.7387	0.716606
0.096706	0.0361705	0.119069	0.0475443	0.605177	0.646072
0.948622	0.125456	0.281955	0.0351508	0.421279	0.397125
0.144486	0.0599668	0.329945	0.152217	0.271065	0.301308
0.392942	0.177503	0.055115	0.0286598	0.542361	0.62433
0.352941	0.0794107	0.178517	0.0427696	0.500633	0.533088
0.215752	0.0582603	0.000746547	0.000302526	0.392501	0.589018
0.311342	0.111398	0.590952	0.176223	0.456722	0.380645
0.149355	0.0500103	0.200676	0.0829417	0.059786	0.0737965
0.0943804	0.0403387	0.744597	0.199306	0.334565	0.209527
0.0163673	0.00472568	0.186427	0.0466114	0.30982	0.26829
0.751299	0.256683	0.206169	0.0822432	0.302274	0.352934
0.195994	0.0541861	0.615868	0.178914	0.588663	0.618553
0.611984	0.170988	0.114359	0.0444161	0.282973	0.393359
0.371198	0.138124	0.0721876	0.0271425	0.45664	0.461422
0.0675201	0.0462597	0.850653	0.366299	0.435598	0.273779
0.690009	0.247625	0.0612013	0.0230588	0.517213	0.543007
0.150949	0.0595554	0.147581	0.0498088	0.823025	0.704041
0.637132	0.195204	0.104571	0.0463181	0.354245	0.512134
0.66307	0.328554	0.137813	0.0604301	0.27339	0.241935
0.289716	0.099316	0.523408	0.139226	0.237438	0.18424
0.706396	0.202619	0.0865032	0.0278812	0.192031	0.215784
0.460382	0.157244	0.00983485	0.00326898	0.4126	0.40153
0.269408	0.0726984	0.621905	0.198686	0.500057	0.592036
0.879976	0.310972	0.137171	0.0557838	0.426315	0.490599
0.133792	0.0548847	0.152905	0.0494376	0.751137	0.592016
0.476136	0.177995	0.554545	0.160421	0.488955	0.378369
0.0611354	0.0338317	0.485262	0.156528	0.197402	0.115063
0.0535248	0.0286393	0.21201	0.0808443	0.356524	0.254082
0.232208	0.117961	0.376369	0.152863	0.309618	0.247545
0.0111607	0.0038576	0.135523	0.045314	0.294831	0.285212
0.0747343	0.0314438	0.195406	0.0868902	0.220107	0.232622
0.522184	0.197623	0.273379	0.118159	0.158874	0.181443
0.293573	0.0887527	0.0324262	0.0127432	0.380394	0.494482
0.221893	0.0521467	0.310651	0.077284	0.800365	0.847272
0.382132	0.240972	0.39192	0.17827	0.169665	0.122383
0.180735	0.0837433	0.870016	0.375797	0.335213	0.312493
0.0204828	0.00941598	0.108754	0.0528373	0.691739	0.731075
0.951384	0.418163	0.0711146	0.0265752	0.324278	0.275705
0.149267	0.0692767	0.779539	0.315153	0.201305	0.175354
0.506656	0.231821	0.139908	0.0517744	0.258297	0.208907
0.446638	0.227932	0.352292	0.154535	0.105515	0.0906956
0.0940361	0.052194	0.0371706	0.0156524	0.412779	0.313164
0.69111	0.3729	0.243596	0.119106	0.187263	0.169695
0.217245	0.0679019	0.360391	0.128297	0.306348	0.348921
0.249864	0.0846551	0.370713	0.129222	0.178901	0.184061
0.0988043	0.0395965	0.0490875	0.0166774	0.412863	0.350011
0.283189	0.120136	0.233823	0.0732421	0.286543	0.211577
0.545814	0.205437	0.0582106	0.024512	0.333243	0.372825
0.639512	0.252552	0.145854	0.0478323	0.562705	0.467285
0.237657	0.112728	0.249372	0.0839594	0.138661	0.0984222
0.863102	0.325561	0.00303375	0.00100326	0.137892	0.120893
0.284747	0.123603	0.610404	0.315989	0.162413	0.193689
0.280997	0.164171	0.105287	0.0628705	0.333333	0.340687
0.390036	0.150473	0.1079	0.0509488	0.443772	0.543151
0.0276431	0.00941526	0.0829292	0.027823	0.389825	0.38399
0.166288	0.0747361	0.120076	0.0455591	0.280388	0.236706
0.274537	0.0994777	0.258065	0.0880562	0.732654	0.68993
0.212843	0.0805384	0.0208019	0.00899492	0.361853	0.413505
0.302733	0.135523	0.85918	0.28628	0.278494	0.207286
0.572185	0.25638	0.454636	0.201526	0.381454	0.377367
0.0254854	0.0122306	0.539239	0.202676	0.295671	0.231565
0.388848	0.141258	0.143434	0.0600614	0.136194	0.156989
0.109817	0.0421187	0.692512	0.200908	0.545756	0.412821
0.200137	0.0549038	0.133082	0.0479064	0.426466	0.559606
0.0418944	0.0125518	0.429144	0.114658	0.491705	0.438485
0.880747	0.300876	0.0384508	0.0154934	0.337521	0.398114
0.124026	0.0476129	0.158929	0.0597909	0.205802	0.201683
0.181479	0.0961159	0.0944686	0.0398636	0.250823	0.199843
0.308815	0.129049	0.696657	0.235149	0.163724	0.132246
0.425316	0.150905	0.0983725	0.0363977	0.143462	0.149605
0.0460055	0.0227242	0.456749	0.195473	0.37597	0.325749
0.0792637	0.0245606	0.248685	0.0906105	0.385636	0.453463
0.635291	0.342811	0.131998	0.0680917	0.131941	0.126133
0.288825	0.0894419	0.189847	0.0499131	0.603721	0.512557
0.0981343	0.0486586	0.275373	0.106895	0.40592	0.317787
0.347778	0.152226	0.408373	0.139401	0.534158	0.416573
0.382353	0.129041	0.0111288	0.00333056	0.673776	0.597478
0.047949	0.0249892	0.172395	0.0829776	0.158313	0.146211
0.46791	0.115118	0.223764	0.0633673	0.596821	0.68697
0.0906585	0.0492431	0.496784	0.214635	0.1998	0.158925
0.554843	0.179376	0.255423	0.105516	0.131766	0.168371
0.825954	0.311793	0.0879771	0.0376388	0.305598	0.346342
0.313463	0.101711	0.19708	0.055265	0.665132	0.574824
0.424221	0.173033	0.276536	0.13597	0.321439	0.387485
0.304124	0.0726601	0.381443	0.0783483	0.428725	0.368581
0.522131	0.124568	0.0317274	0.00798502	0.49173	0.51873
0.0909293	0.064562	0.742997	0.315581	0.236938	0.141737
0.212671	0.0945634	0.510559	0.19971	0.589456	0.518551
0.583458	0.194558	0.672504	0.242705	0.580942	0.628748
0.128745	0.0778077	0.0595142	0.0224668	0.289944	0.18111
0.000875657	0.000213972	0.0547285	0.0191688	0.519204	0.744211
0.269166	0.185979	0.805524	0.390331	0.409932	0.28749
0.0676718	0.0212719	0	0	0.726772	0.679724
0.0956522	0.0363303	0	0	0.222569	0.21599
0.801411	0.204906	0	0	0.185516	0.266831
0.382876	0.0974106	0.0753904	0.0329955	0.0567201	0.0975725
0.273754	0.155007	0.182189	0.115691	0.25	0.280366
0.0418552	0.00944359	0.124434	0.0218644	0.320827	0.249851
0.0829596	0.0305029	0.269058	0.0861347	0.452597	0.394066
0.514668	0.169716	0.172513	0.0594244	0.394637	0.412236
0.659282	0.27844	0.487873	0.225674	0.199153	0.218123
0.191733	0.0852117	0.0413369	0.0166982	0.221498	0.201326
0.175343	0.0474134	0.202491	0.0775725	0.335435	0.475223
0.275422	0.100783	0.169981	0.0424515	0.507758	0.346547
0.513752	0.173447	0.152259	0.0494208	0.309861	0.297906
0.267068	0.0806883	0.0629643	0.0234426	0.335791	0.413802
0.125996	0.025252	0.101594	0.027412	0.297535	0.400564
0.326291	0.148161	0.118153	0.0595896	0.21105	0.234412
0.021217	0.0105873	0.451161	0.154765	0.252897	0.173853
0.00144875	0.000512295	0.262586	0.0780325	0.261655	0.21989
0.196468	0.116607	0.752208	0.377615	0.0792663	0.0670453
0.259924	0.132565	0.438133	0.22865	0.43851	0.448705
0.280229	0.188763	0.626655	0.32897	0.05544	0.0432063
0.607446	0.21934	0.0519268	0.0229272	0.10908	0.133381
0.828956	0.269191	0.186419	0.0553337	0.480133	0.438867
0.176885	0.0602157	0.298621	0.102322	0.458159	0.461152
0.199265	0.0558199	0.193756	0.0575952	0.202058	0.214412
0.162042	0.0835337	0.892749	0.325374	0.372716	0.263511
0.0248266	0.00754801	0.443958	0.100521	0.561217	0.417955
0.48	0.228461	0.277288	0.110645	0.245886	0.206141
0.18535	0.0754081	0.126433	0.0521134	0.301373	0.305329
0.672566	0.222947	0.732874	0.236614	0.534767	0.520847
0.528045	0.311879	0.300881	0.128552	0.136299	0.0985964
0.690456	0.286172	0.377902	0.180493	0.531896	0.612936
0.046651	0.022403	0.0888715	0.0411786	0.256446	0.247434
0.446517	0.193182	0.117625	0.0478328	0.497365	0.467492
0.43682	0.116688	0.0771415	0.0253027	0.316688	0.388854
0.727117	0.372142	0.572126	0.22806	0.261711	0.203833
0.0863844	0.0226082	0.188787	0.0530632	0.441084	0.47371
0.804305	0.316682	0.101761	0.0473229	0.132272	0.156226
0.167321	0.0637412	0.00168161	0.000650689	0.454303	0.461447
0.0609495	0.0286909	0.314242	0.112352	0.475346	0.361038
0.697457	0.208171	0.0807779	0.0295445	0.544815	0.667624
0.356153	0.123702	0	0	0.311964	0.298832
0.0907928	0.0340079	0.251279	0.0882254	0.620165	0.581322
0.618793	0.232566	0.418376	0.177764	0.473402	0.535186
0.451064	0.219672	0.0559738	0.0303245	0.207397	0.230715
0.442345	0.147985	0.165919	0.0633639	0.107587	0.122813
0.136657	0.0587583	0.0911044	0.0381364	0.27864	0.271272
0.211462	0.0969496	0.193017	0.0799891	0.419209	0.378924
0.19038	0.0617138	0.201293	0.048881	0.532626	0.398999
0.212936	0.0569343	0.52415	0.123552	0.261651	0.23067
0.110886	0.045887	0.491548	0.172459	0.552602	0.468509
0.249809	0.120977	0.192768	0.0976648	0.540264	0.565217
0.181982	0.0929402	0.0431482	0.0227848	0.553969	0.572785
0.0412823	0.0265382	0.527445	0.266178	0.255152	0.200303
0.32972	0.124865	0.131774	0.0450249	0.422878	0.381542
0.033986	0.0132127	0.32102	0.111282	0.215424	0.192086
0.342441	0.22545	0.798208	0.341543	0.335447	0.218016
0.609537	0.251293	0.356042	0.138243	0.248337	0.233886
0.139479	0.0647828	0.601753	0.278632	0.320706	0.31972
0.305314	0.147319	0.116908	0.0478639	0.0923077	0.0783228
0.425926	0.176303	0.110582	0.0468242	0.397503	0.406632
0.0273543	0.0102315	0.0560538	0.0158368	0.339987	0.25681
0.0162487	0.00688211	0.129636	0.0418234	0.456912	0.348034
0.161522	0.0555963	0.678286	0.267893	0.352903	0.40494
0.102673	0.0422275	0.209343	0.0855888	0.602692	0.599122
0.0782036	0.0262952	0.271003	0.111341	0.360453	0.440433
0.17715	0.0574837	0.401094	0.146131	0.53096	0.596147
0.134863	0.0651876	0.852501	0.334176	0.564253	0.457596
0.703685	0.237797	0.00173139	0.000826056	0.489385	0.690937
0.348902	0.141053	0.199814	0.0837004	0.586345	0.607541
0.0607434	0.0217485	0.0574192	0.0219501	0.668686	0.713956
0.00606586	0.00251301	0.163778	0.0597912	0.359899	0.317146
0.50522	0.248254	0.5	0.17365	0.471427	0.333199
0.389932	0.184195	0.573003	0.231814	0.476517	0.408105
0.429559	0.242921	0.218423	0.102043	0.545118	0.450332
0.12263	0.0658081	0.815215	0.326918	0.52595	0.393032
0.251643	0.0931081	0.362024	0.132835	0.065516	0.0649711
0.658744	0.253135	0.133026	0.0484371	0.288168	0.273056
0.472414	0.17224	0.0313793	0.0114696	0.362459	0.363373
0.166065	0.0714656	0.0140393	0.00719572	0.214742	0.255757
0.459446	0.23055	0.780415	0.345182	0.31046	0.273652
0.201081	0.0713464	0.111712	0.0411141	0.189234	0.196286
0.25438	0.119215	0.341752	0.125512	0.468437	0.367093
0.145262	0.0469264	0.209084	0.0480432	0.159752	0.11363
0.141402	0.0383874	0.21766	0.0609545	0.739586	0.762926
0.25937	0.136232	0.34616	0.132661	0.162744	0.118744
0.396205	0.145079	0.629283	0.192181	0.710775	0.592804
0.250977	0.0938048	0.143471	0.0523911	0.263735	0.257673
0.0609084	0.0193656	0.284589	0.103465	0.372454	0.425885
0.452331	0.223638	0.124647	0.0624558	0.130761	0.132519
0.113422	0.0325121	0.156201	0.0428095	0.190123	0.181779
0.527292	0.244331	0.40441	0.167111	0.174931	0.156
0.0433735	0.0251716	0.128368	0.0546031	0.487923	0.357622
0.143063	0.0425168	0.0564342	0.0181356	0.15821	0.171075
0.377137	0.169032	0.153578	0.0547034	0.363752	0.289082
0.2302	0.106289	0.6204	0.277162	0.07877	0.0762152
0.694782	0.248501	0.151122	0.0539784	0.529008	0.528293
0.313031	0.0954919	0.550352	0.161125	0.238064	0.228474
0.0507647	0.0208835	0.250244	0.0993668	0.56506	0.545419
0.555483	0.12855	0.424282	0.105967	0.613142	0.661722
0.649955	0.345207	0.125	0.0591585	0.264852	0.236001
0.0208547	0.011464	0.159487	0.0597962	0.255403	0.174197
0.180831	0.0809721	0.350543	0.167574	0.302075	0.322491
0.0747176	0.0287754	0.233999	0.0966854	0.484385	0.519684
0.155985	0.0489466	0.195999	0.0566945	0.299532	0.276116
0	0	0.214565	0.0627864	0.206985	0.148029
0.247069	0.0837627	0.167607	0.050182	0.743412	0.656526
0.0521327	0.0282819	0.0473934	0.0224689	0.218391	0.190854
0.490354	0.163988	0.183094	0.0706073	0.386276	0.445421
0.683767	0.276932	0.112087	0.0548298	0.196385	0.237195
0.536629	0.209243	0.490768	0.19503	0.291454	0.297041
0.656129	0.223762	0.0993548	0.0346457	0.335974	0.343532
0.350528	0.133586	0.298322	0.114123	0.180602	0.181289
0.0389687	0.0197015	0.135603	0.0644347	0.570846	0.536519
0.24334	0.0942257	0.518519	0.180707	0.615046	0.553555
0.474542	0.137431	0.427699	0.128268	0.566474	0.586611
0.383607	0.130435	0.271585	0.0780342	0.261984	0.221385
0.216463	0.0800639	0.591793	0.23479	0.444967	0.477292
0.242475	0.0861675	0.283734	0.110105	0.0987862	0.107874
0.674585	0.371068	0.658188	0.321128	0.309783	0.274769
0.761698	0.320554	0.458385	0.196521	0.307485	0.313243
0.762313	0.2891	0.0744915	0.0350958	0.37543	0.466405
0.54659	0.279506	0.0710629	0.0361534	0.322756	0.321109
0.0577186	0.0222368	0.147199	0.0640321	0.144342	0.162977
0.0392681	0.0221321	0.67023	0.337021	0.219351	0.195699
0.245475	0.104695	0.57823	0.232248	0.11728	0.110447
0.377031	0.180174	0.518584	0.194865	0.316422	0.248808
0.159974	0.0676702	0	0	0.169314	0.21505
0.751946	0.321571	0.610794	0.251227	0.530404	0.510139
0.710604	0.301412	0.0102013	0.00422927	0.124345	0.121536
0.0740355	0.0296544	0.147028	0.0568205	0.565417	0.545537
0.629673	0.280862	0.159972	0.0696804	0.415286	0.405542
0.159351	0.0803561	0.486403	0.188989	0.599904	0.46223
0.117152	0.0388101	0.000350754	0.0001167	0.413781	0.415568
0.122361	0.0486335	0.26719	0.110663	0.51076	0.532235
0.12616	0.0334228	0.297046	0.0917025	0.540577	0.629934
0.232679	0.0855404	0.0784795	0.0268851	0.66167	0.616572
0.208612	0.0858043	0.144179	0.0485865	0.592364	0.485327
0.0216606	0.0103997	0.144856	0.0583212	0.494854	0.414971
0.069529	0.0196718	0	0	0.355906	0.459827
0.697004	0.217773	0.147137	0.062702	0.265047	0.361506
0.187892	0.0891279	0.0372545	0.0208546	0.28179	0.33254
0.215701	0.0647514	0.0785047	0.0266059	0.605319	0.68339
0.337285	0.163274	0.232834	0.116092	0.218276	0.224824
0.564892	0.296119	0.0399334	0.0222325	0.328391	0.348773
0.135223	0.0420496	0.232389	0.0784689	0.481682	0.523035
0.205765	0.0932074	0.280589	0.120363	0.258925	0.245199
0.139249	0.0768764	0.044586	0.0221109	0.305444	0.274371
0.169792	0.0757787	0.173264	0.0718503	0.536805	0.498776
0.615422	0.163533	0.0658858	0.0216104	0.425237	0.524892
0.0107464	0.00438805	0.2158	0.0634771	0.352704	0.254079
0.205814	0.0585059	0.022093	0.00688406	0.148303	0.16256
0.128448	0.0448356	0.126478	0.0494836	0.400495	0.448898
0.340426	0.143774	0.035461	0.0135153	0.531593	0.479727
0.249784	0.118969	0.317122	0.160361	0.239035	0.253783
0.211144	0.109404	0.346367	0.146925	0.220834	0.180788
0.24438	0.131677	0.506052	0.164604	0.401863	0.242595
0.335419	0.157647	0.226533	0.105355	0.192549	0.190532
0.0127645	0.00458439	0.301982	0.0877844	0.399928	0.323699
0.0278997	0.0135485	0.383699	0.174359	0.180697	0.169088
0.358201	0.172706	0.414701	0.143236	0.440624	0.31565
0.989068	0.500923	0.0012147	0.0011274	0.0593663	0.108794
0.524517	0.224412	0.417162	0.16299	0.461697	0.421626
0.409624	0.192111	0.438334	0.171194	0.333776	0.277953
0.311583	0.112679	0.265376	0.0739388	0.325279	0.250609
0.187302	0.110306	0.163889	0.0907992	0.388292	0.365285
0.104629	0.036229	0.0610657	0.0193923	0.218182	0.200099
0.198653	0.0676003	0.179574	0.0645422	0.268491	0.283582
0.0559693	0.0236861	0.171991	0.0812068	0.243774	0.271975
0.121226	0.0372318	0.0698513	0.0225816	0.574948	0.605186
0.248555	0.0912849	0.133861	0.0446429	0.307151	0.278916
0.082165	0.040678	0.819694	0.324555	0.185311	0.148206
0.415849	0.116323	0.392397	0.112271	0.562406	0.575257
0.71338	0.217181	0.465441	0.110476	0.213127	0.166165
0.44126	0.14121	0.0448354	0.0195351	0.222394	0.302794
0.134681	0.058174	0.0888974	0.0364518	0.41002	0.389237
0.398451	0.143382	0.238617	0.0771062	0.395472	0.355128
0.0451228	0.0197197	0.504534	0.18043	0.647849	0.530138
0.178816	0.112253	0.140137	0.068559	0.327792	0.255459
0.0105234	0.00357546	0.626696	0.162083	0.496425	0.377883
0.210562	0.0807257	0.0257202	0.00885374	0.604917	0.543147
0.354951	0.08985	0	0	0.325154	0.353483
0.315063	0.127497	0.0209205	0.00695217	0.178971	0.146969
0.785855	0.360217	0.162642	0.0729443	0.466734	0.456676
0.0982874	0.0519617	0.535369	0.235867	0.266107	0.221761
0.1514	0.0749354	0.499763	0.177243	0.758515	0.543511
0.166425	0.0655271	0.206585	0.101601	0.377066	0.470996
0.176682	0.0696256	0.107593	0.0356504	0.439024	0.369143
0.416762	0.273821	0.090389	0.0504068	0.229092	0.194449
0.291683	0.168834	0.602877	0.302153	0.279147	0.241703
0.477979	0.155142	0.0720382	0.0260141	0.19836	0.220688
0.137048	0.00779043	0.481928	0.0276888	0.564421	0.570477
0.525264	0.276502	0.454744	0.215541	0.277076	0.249483
0.122589	0.0457526	0.0593851	0.0189588	0.620795	0.531029
0.207792	0.0581818	0.032634	0.0115172	0.224895	0.283465
0.0687609	0.0214644	0.0746946	0.0234804	0.570059	0.574062
0.112434	0.0510283	0.46876	0.184986	0.476521	0.414342
0.0937707	0.0397807	0.549702	0.22188	0.376863	0.358566
0.0164154	0.00756757	0.197655	0.0753416	0.152124	0.125782
0.263313	0.0684945	0.14249	0.0416577	0.72564	0.815546
0.430724	0.144513	0.0341786	0.0120498	0.417263	0.438456
0.208356	0.115843	0.844403	0.282527	0.342466	0.206093
0.12793	0.0816369	0.510091	0.226249	0.568758	0.395322
0	0	0.247719	0.0647588	0.342193	0.198404
0.120457	0.0410923	0.322745	0.12588	0.475509	0.543661
0.248873	0.154808	0.0478963	0.0290268	0.271527	0.264542
0.493543	0.321145	0.113438	0.0674554	0.205769	0.188045
0.420096	0.165426	0	0	0.163528	0.134842
0.327708	0.132519	0.33281	0.105015	0.0709411	0.055356
0.309625	0.10826	0.550946	0.193363	0.306425	0.307578
0.380239	0.190023	0.564897	0.216153	0.153846	0.117796
0.424927	0.112414	0.0556253	0.0202899	0.271078	0.37376
0.728842	0.278778	0.112051	0.0537687	0.161077	0.202079
0.26759	0.148545	0.651182	0.314526	0.325139	0.282903
0.34367	0.171455	0.397529	0.15245	0.441898	0.339682
0.383556	0.119067	0.329778	0.109601	0.717853	0.768538
0.200684	0.132538	0.613281	0.257562	0.17317	0.11012
0.277273	0.123463	0.718531	0.259568	0.379418	0.307819
0.506226	0.179632	0.177237	0.0720593	0.329257	0.377252
0.257865	0.137796	0.490449	0.160626	0.421495	0.258326
0.189	0.0801187	0.357	0.11846	0.205737	0.161044
0.0992499	0.0361915	0.0862666	0.0327456	0.61031	0.635308
0.12973	0.0428859	0.0148649	0.00490743	0.251731	0.251394
0.233087	0.103882	0.521501	0.210993	0.451294	0.409685
0.651958	0.271101	0.0579151	0.0229283	0.15172	0.144448
0.363392	0.174031	0.510302	0.170883	0.217789	0.152285
0.529899	0.143596	0.0317003	0.0123301	0.0625732	0.0898136
0.630559	0.278044	0.459775	0.178951	0.311253	0.274735
0.283234	0.120556	0.0832335	0.0306033	0.3242	0.280053
0.602259	0.189833	0.294897	0.0955205	0.428782	0.440631
0.0289331	0.0119985	0.0302893	0.0121553	0.580427	0.561684
0.187641	0.0570566	0.0992332	0.0310384	0.346317	0.356236
0.36442	0.103587	0.01926	0.0059098	0.60827	0.65661
0.748186	0.326206	0.0285903	0.0141736	0.183335	0.208461
0.43174	0.233956	0.0333764	0.0165034	0.306534	0.279706
0.755233	0.269674	0.249446	0.110265	0.114394	0.141613
0.592032	0.233962	0.0721106	0.025954	0.412622	0.3758
0.186587	0.0938531	0.0202683	0.00801414	0.278261	0.218739
0.050418	0.019746	0.140866	0.0564009	0.520738	0.53236
0.730523	0.299108	0.282501	0.135692	0.243843	0.286056
0.0416544	0.0166785	0.413589	0.145289	0.665957	0.584267
0.350247	0.106213	0.00164564	0.00060344	0.516843	0.624962
0.436606	0.0941225	0.151096	0.0388052	0.288533	0.343739
0.340835	0.157259	0.304419	0.107951	0.566547	0.435432
0.637243	0.312095	0.263556	0.099587	0.393721	0.303764
0.0190549	0.00795039	0.553735	0.187266	0.343457	0.278386
0.685076	0.196993	0.13631	0.0482931	0.282649	0.348251
0.287821	0.0979494	0.779487	0.25933	0.182592	0.178503
0.0256257	0.0108806	0.132598	0.0486073	0.21293	0.183834
0.129375	0.0572773	0.374903	0.158692	0.483012	0.461809
0.000545852	0.000150512	0.674127	0.138733	0.225617	0.168389
0.144402	0.0721883	0.187304	0.08145	0.46626	0.405582
0.635276	0.209902	0.209157	0.089254	0.150765	0.194716
0.569404	0.192648	0.295058	0.120779	0.149496	0.180872
0.0826538	0.0327123	0.0782061	0.0203119	0.441983	0.290046
0.563729	0.263468	0.264359	0.158304	0.2574	0.3298
0.0730019	0.0314406	0.675582	0.312518	0.299499	0.321689
0.101541	0.0257275	0.672269	0.152091	0.59599	0.532161
0.232389	0.167282	0.355466	0.15465	0.187876	0.113551
0.417918	0.196024	0.476931	0.257383	0.227604	0.26187
0.618762	0.308419	0.585028	0.302545	0.146608	0.152109
0.0486429	0.015457	0.0637998	0.019706	0.607639	0.590637
0.824061	0.497528	0.122847	0.0689054	0.158397	0.147157
0.458252	0.176493	0.00809061	0.00330426	0.120653	0.127941
0.687142	0.245456	0.198434	0.0649453	0.48521	0.444565
0.0868912	0.0488364	0.145248	0.0829454	0.581816	0.591154
0.122292	0.0439222	0.149819	0.0591695	0.221556	0.243629
0.556394	0.199204	0.496426	0.243049	0.182284	0.249271
0.601906	0.265057	0.144959	0.0598055	0.161905	0.151687
0.012023	0.00520362	0.737062	0.22953	0.165611	0.11916
0.506739	0.1832	0.0526316	0.0202569	0.228797	0.243577
0.948079	0.350028	0	0	0.190249	0.206793
0.19477	0.0780663	0.325137	0.0803124	0.500626	0.308523
0.565015	0.316063	0.516512	0.276176	0.357194	0.341426
0.100518	0.0505559	0.658377	0.29175	0.21369	0.188275
0.473862	0.191809	0.00548061	0.00210629	0.223891	0.212573
0.137275	0.0624561	0.0652956	0.0224659	0.370058	0.279851
0.065285	0.0413766	0.270466	0.151762	0.323526	0.286429
0.176593	0.0712056	0.447886	0.153126	0.529179	0.448687
0.0390447	0.0144928	0.474223	0.121906	0.56381	0.39047
0.136053	0.0781692	0.248289	0.129258	0.151777	0.137523
0.587815	0.277901	0.228416	0.113148	0.18449	0.193304
0.370477	0.0979648	0.232625	0.0544062	0.108748	0.0961848
0.577189	0.331514	0.192396	0.0830433	0.122581	0.0921183
0.149755	0.0696048	0.026592	0.00925137	0.307692	0.23031
0.445372	0.142788	0.0656297	0.0185463	0.299197	0.263722
0.516883	0.172657	0.373284	0.141471	0.314948	0.357334
0.483521	0.147175	0.0304547	0.0127156	0.367619	0.504268
0.121554	0.0614785	0.10673	0.0555042	0.268856	0.276442
0.733636	0.183132	0.148695	0.0360352	0.411504	0.399505
0.0333735	0.0121097	0.338158	0.122327	0.257076	0.256291
0.404339	0.118033	0.0654832	0.0210366	0.105481	0.116082
0	0	0.545315	0.208639	0.160164	0.149182
0.142621	0.0565388	0.658123	0.206592	0.603245	0.47768
0.110569	0.0426404	0.69328	0.215709	0.557315	0.449647
0.376093	0.154978	0.423834	0.143633	0.253191	0.208225
0.25642	0.0976441	0.044358	0.015366	0.399022	0.362987
0.410067	0.220761	0.459289	0.274862	0.141263	0.157032
0.355439	0.126321	0.206468	0.0528738	0.730872	0.526646
0.6206	0.240385	0.549092	0.186017	0.647245	0.566085
0.110877	0.0371574	0.325885	0.114451	0.652585	0.683891
0.591477	0.253293	0.0422941	0.0157162	0.312843	0.271461
0.152132	0.0439658	0	0	0.254691	0.34805
0.109044	0.0603343	0.262105	0.111641	0.138603	0.106698
0.614554	0.221414	0.0953052	0.0400948	0.435047	0.507999
0.1684	0.0738344	0.136196	0.0534562	0.408001	0.36524
0.375512	0.142438	0.0983159	0.0451316	0.419199	0.507313
0.273003	0.130498	0.0068156	0.00288785	0.22009	0.195091
0.507299	0.243255	0.791363	0.351955	0.303923	0.281888
0.206641	0.0902309	0.0141844	0.0051294	0.296875	0.245862
0.000441696	0.000138255	0.12765	0.0343802	0.712844	0.613371
0.38459	0.115612	0.177118	0.0599661	0.230923	0.260079
0.361797	0.19063	0.0943307	0.0487301	0.33701	0.330417
0.536807	0.260433	0.0443893	0.0208118	0.334671	0.323423
0.100857	0.0872706	0.898691	0.354865	0.230379	0.105132
0.236634	0.108917	0.0620462	0.0257923	0.238189	0.215119
0.141746	0.0598249	0.292999	0.153695	0.0786722	0.0977784
0.197008	0.0743085	0.00145932	0.000467017	0.223338	0.189492
0.0751938	0.0268946	0.177003	0.0721584	0.21451	0.244496
0.161241	0.0922436	0.401762	0.212348	0.292287	0.27004
0.0977696	0.0438957	0.710663	0.217505	0.437311	0.298111
0.140524	0.0847537	0.18797	0.109799	0.218608	0.211722
0.116165	0.0605404	0.0540474	0.0237507	0.572139	0.482429
0.0110193	0.00636233	0.022865	0.00926857	0.298234	0.20938
0.0947631	0.0455977	0.750312	0.273772	0.491675	0.372839
0	0	0.165956	0.0542047	0.479148	0.475811
0.418033	0.135472	0.219735	0.0859645	0.15519	0.187346
0.00941781	0.00358015	0.0462329	0.0227752	0.0940602	0.121889
0.0680459	0.0397496	0.083998	0.0464763	0.367938	0.348504
0.024803	0.0103861	0.0215932	0.00757188	0.579179	0.48501
0.334479	0.113648	0.0992745	0.029047	0.682667	0.587867
0.0831913	0.0340925	0.722468	0.216534	0.433003	0.316677
0.252649	0.0709869	0.129177	0.0301531	0.514541	0.427471
0.0739051	0.0271675	0.424726	0.117447	0.270166	0.203229
0.535404	0.174188	0.164389	0.0528277	0.559073	0.552229
0.35207	0.128429	0.598177	0.180185	0.401219	0.331312
0.307692	0.122675	0.832282	0.299818	0.372046	0.33616
0.36383	0.128027	0.392905	0.183369	0.150742	0.199925
0.435067	0.211204	0.763693	0.343401	0.451672	0.418371
0.342759	0.0701754	0.00257069	0.000658472	0.375789	0.470149
0.122882	0.0442502	0.143616	0.0460964	0.643358	0.573446
0.257968	0.102046	0.0108238	0.00323508	0.266294	0.201204
0.590111	0.223858	0.073424	0.0356072	0.130826	0.167246
0.270232	0.174333	0.662032	0.396456	0.266789	0.247652
0.224058	0.0884886	0.299405	0.102791	0.540198	0.469594
0.0831039	0.0446177	0.667835	0.279313	0.297003	0.231365
0.0388889	0.0167678	0.0577778	0.020753	0.500798	0.417188
0.160967	0.0658605	0.493161	0.212549	0.46592	0.490789
0.272127	0.131093	0.0409511	0.0145036	0.296551	0.218022
0.135558	0.0661387	0.0324617	0.0151388	0.120839	0.115503
0.528475	0.231856	0.0216949	0.00938554	0.131321	0.129491
0.28134	0.136258	0.16236	0.074787	0.165457	0.157361
0.218696	0.0793816	0.163808	0.0566485	0.238975	0.227682
0.015539	0.00545145	0.226287	0.0696076	0.746735	0.65475
0.237884	0.109609	0.0555803	0.021815	0.259988	0.221466
0	0	0.0947017	0.0256933	0.540692	0.588795
0.375248	0.119264	0.0103134	0.00321226	0.533283	0.522609
0.187243	0.13776	0.30923	0.191273	0.414144	0.348182
0.474618	0.146506	0.352225	0.125139	0.0925191	0.106485
0.0953906	0.0716195	0.0783057	0.0538424	0.297167	0.272149
0.0734526	0.0206348	0.255779	0.0633426	0.610768	0.538412
0.392616	0.169975	0.0260618	0.011876	0.326891	0.344073
0.0535373	0.0147265	0.0433397	0.0112546	0.507714	0.479311
0.0473644	0.025389	0.559206	0.24453	0.172604	0.140805
0.16203	0.0757901	0.162641	0.0562011	0.541113	0.399746
0.22428	0.103556	0.0338036	0.014194	0.684718	0.622686
0.161748	0.0879267	0.21278	0.104103	0.48824	0.439427
0.489623	0.134049	0.0418909	0.0112661	0.36795	0.361447
0	0	0.141461	0.049813	0.334079	0.290501
0.270621	0.118187	0.562867	0.212107	0.21735	0.187544
0.0169062	0.00799361	0.646238	0.213339	0.23701	0.165481
0.117614	0.0718157	0.209431	0.0985125	0.147019	0.113257
0.353606	0.158732	0.386308	0.163794	0.602277	0.568874
0.402101	0.228009	0.220038	0.102832	0.169365	0.139585
0.0614035	0.0285852	0.118937	0.0541716	0.64785	0.633843
0	0	0.00117682	0.00054772	0.492345	0.444749
0.014411	0.00532531	0.217732	0.0802077	0.484371	0.482862
0.430446	0.166128	0.142954	0.0759798	0.302663	0.416807
0.166445	0.0777144	0.0846828	0.0355273	0.305404	0.274418
0.234856	0.115043	0.000603743	0.000338257	0.199132	0.22776
0.175819	0.0828527	0.067648	0.0279869	0.17311	0.151978
0	0	0.157463	0.0478187	0.444058	0.401415
0.25472	0.0608796	0.0821918	0.0243154	0.47394	0.586637
0.532582	0.258815	0.0433251	0.0171644	0.158165	0.128942
0.272248	0.0817663	0.326416	0.0881794	0.623812	0.561098
0.349737	0.132753	0.0368144	0.0124508	0.199201	0.177487
0.588069	0.25459	0.398077	0.180097	0.21175	0.221284
0.486807	0.239441	0.246646	0.125426	0.456885	0.472368
0.683689	0.22969	0.0910183	0.0376725	0.306994	0.378217
0.0611028	0.0296157	0.0676602	0.0271499	0.374892	0.31037
0.0645557	0.0293036	0.304369	0.117636	0.495933	0.422256
0.148826	0.0586337	0.0010923	0.000392195	0.179559	0.163643
0.688771	0.227844	0.302977	0.117499	0.51477	0.603498
0.289703	0.0426461	0	0	0.179191	0.178869
0.258266	0.0655906	0.0481264	0.0157717	0.385426	0.497351
0.131157	0.055791	0.552297	0.199241	0.576271	0.48872
0.528021	0.20874	0.0293059	0.0104357	0.485569	0.437386
0.269141	0.152382	0.107656	0.0658896	0.212015	0.229186
0.712013	0.314134	0.0732309	0.0367718	0.259076	0.294863
0.212208	0.0771324	0.0397351	0.015853	0.194035	0.212981
0.11633	0.0469849	0.560498	0.183522	0.181784	0.147367
0.173774	0.0772106	0.869162	0.326718	0.284996	0.241112
0.308215	0.112295	0	0	0.22879	0.29363
0.164135	0.0806263	0.153709	0.0590186	0.305092	0.238476
0.570337	0.163889	0.162556	0.0680628	0.258209	0.376236
0.783122	0.35962	0.0827004	0.0441441	0.0875799	0.101802
0.0595238	0.0336435	0.221884	0.100023	0.172226	0.13736
0	0	0.316962	0.0845722	0.476746	0.387182
0.0767893	0.0463854	0.136482	0.068251	0.17819	0.147515
0.202941	0.0871762	0.0863971	0.0271739	0.313171	0.229302
0.406284	0.15454	0.121279	0.0406805	0.587335	0.517936
0.00115955	0.000528095	0.172078	0.0753376	0.572983	0.550817
0.645881	0.24373	0.271491	0.124749	0.300378	0.365759
0.0335712	0.0168301	0.0660851	0.0268644	0.373178	0.3026
0.441474	0.187792	0.073157	0.0273655	0.286894	0.252289
0.207388	0.0577628	0.178127	0.0613427	0.666972	0.824663
0.721018	0.408423	0.655998	0.257493	0.421128	0.291819
0.373643	0.103078	0.544934	0.148578	0.617221	0.610015
0.0721168	0.0344539	0.170803	0.076053	0.259729	0.24207
0.459444	0.190437	0.0134718	0.00610066	0.298511	0.326131
0.21133	0.0889484	0.202101	0.0807683	0.300603	0.285424
0.572939	0.203029	0.00159351	0.000532456	0.347331	0.327509
0.370008	0.200606	0.00502653	0.00257548	0.170023	0.160681
0.506757	0.264296	0.349509	0.17287	0.422233	0.400425
0.0810811	0.0298527	0.264865	0.0709802	0.251028	0.182714
0.114883	0.0425559	0.0600137	0.0221071	0.24873	0.247347
0.375905	0.160026	0.194933	0.0875523	0.289236	0.305156
0.219262	0.0729233	0.221509	0.0833635	0.185565	0.209979
0.152542	0.0573448	0.330354	0.128491	0.274328	0.283831
0.0375126	0.0177254	0.663897	0.260625	0.386153	0.320814
0.396832	0.143562	0.0114386	0.00460258	0.318001	0.353691
0.0127218	0.0058309	0.0857047	0.0369036	0.358601	0.336889
0.704013	0.392238	0.123986	0.0714564	0.20849	0.215668
0.0675089	0.0207499	0.439005	0.136929	0.507099	0.514592
0.0394116	0.0162658	0.697752	0.230262	0.550515	0.440191
0.571848	0.148817	0.132616	0.0467762	0.144747	0.196184
0	0	0.0215005	0.00871985	0.509618	0.427644
0.148459	0.0741259	0.668704	0.233008	0.176605	0.123248
0.561847	0.259314	0.233333	0.0949346	0.190361	0.16781
0.0364728	0.0138645	0.0512465	0.0152893	0.32801	0.257438
0.0122839	0.0038055	0.00955414	0.00292805	0.191261	0.189208
0.00736888	0.00289017	0.403988	0.132688	0.440156	0.368593
0.0699285	0.0425908	0.892985	0.320632	0.444822	0.262233
0.468831	0.20323	0.0675028	0.0281322	0.386633	0.371714
0.151408	0.0400746	0.270246	0.0700753	0.685461	0.671536
0.171454	0.0645629	0.774652	0.245013	0.464764	0.390372
0.191546	0.100613	0.428666	0.155685	0.477275	0.330002
0.402152	0.16549	0.108171	0.0548915	0.519564	0.640696
0	0	0.130455	0.0321857	0.480017	0.389256
0.133739	0.0563525	0.161094	0.0494265	0.625	0.455097
0.43109	0.158869	0.114899	0.0535103	0.476067	0.601615
0.382474	0.203137	0.225369	0.108193	0.176009	0.159094
0.5	0.154391	0.568841	0.153922	0.660265	0.578595
0.0464369	0.0219341	0.341414	0.112469	0.357842	0.249567
0.580055	0.192377	0.131282	0.0482117	0.472997	0.523748
0.769159	0.289993	0.192056	0.0740674	0.526603	0.538656
0.135444	0.0389452	0.145561	0.0502705	0.278622	0.334648
0.105512	0.0398632	0.110236	0.0353223	0.4675	0.396493
0.0535104	0.0178753	0.0686907	0.0215579	0.65251	0.61303
0.7	0.111043	0.327184	0.0557578	0.389804	0.418762
0.00278455	0.00104507	0.292029	0.0885582	0.45774	0.369854
0.296984	0.127847	0.0719258	0.0331338	0.514183	0.550235
0.314138	0.0889888	0.237357	0.071381	0.291854	0.309836
0.421422	0.163599	0.651888	0.289305	0.329414	0.376583
0.524096	0.182685	0.188601	0.0570268	0.283638	0.246042
0.054698	0.0199413	0.413087	0.132096	0.649009	0.569267
0.0573372	0.0228476	0.175251	0.052215	0.192333	0.143809
0.623943	0.223176	0.0260399	0.0126582	0.228983	0.311195
0.275496	0.134231	0.651204	0.260666	0.362664	0.297945
0.656421	0.224482	0.12008	0.0428894	0.228215	0.238354
0.144444	0.0877974	0.169444	0.0944937	0.254643	0.233629
0.515247	0.235387	0	0	0.239696	0.243828
0.05	0.0172969	0.127241	0.0469287	0.324466	0.345924
0	0	0.627726	0.241162	0.257923	0.202709
0.00851789	0.00354258	0.574106	0.221361	0.350999	0.325407
0.0011355	0.000552283	0.172597	0.0661733	0.206186	0.162531
0.248725	0.0922848	0.118718	0.0376748	0.167815	0.143534
0.0805639	0.0296809	0.055052	0.0197829	0.343186	0.334741
0.30983	0.168667	0.153422	0.0811665	0.503376	0.489186
0.219927	0.0746777	0.477825	0.144378	0.517483	0.460486
0.173665	0.097727	0.127567	0.0603216	0.330294	0.277544
0.371337	0.160009	0.113479	0.039955	0.373967	0.305571
0.0755195	0.0320844	0.189812	0.0754584	0.560185	0.524179
0.464182	0.203301	0.363975	0.198062	0.152339	0.189274
0.00265252	0.00101812	0.272679	0.0966347	0.182448	0.168453
0.250947	0.0850159	0.114212	0.0373948	0.437437	0.422763
0.299029	0.158282	0.058283	0.0303901	0.214286	0.211088
0.265101	0.101542	0.426594	0.311104	0.153117	0.291526
0.338197	0.146122	0.49062	0.191712	0.236407	0.213806
0.419485	0.257441	0.776431	0.393319	0.327023	0.269935
0.546482	0.202376	0.187751	0.0653387	0.377481	0.354732
0.176192	0.082086	0.356442	0.135615	0.570663	0.466032
0.334199	0.149112	0.346609	0.12778	0.268993	0.222258
0.504708	0.108108	0	0	0.288927	0.324793
0.0567951	0.030303	0.0361731	0.0143798	0.195887	0.145948
0.506074	0.24854	0.514603	0.205448	0.460904	0.374678
0.0682792	0.0274394	0.388549	0.144797	0.415282	0.385098
0.24367	0.0965116	0.026422	0.00953264	0.364244	0.331789
0.0891223	0.0293527	0.069468	0.0216725	0.607143	0.575114
0.448268	0.248001	0.527185	0.19673	0.135804	0.0916017
0.620091	0.362327	0.370776	0.154255	0.566969	0.403685
0.336728	0.120068	0.374067	0.094641	0.432825	0.307111
0.099375	0.0531476	0.101667	0.0532112	0.367131	0.359285
0.218367	0.084509	0.315457	0.108538	0.213646	0.189942
0.494012	0.214246	0.198033	0.0987839	0.424597	0.488372
0.136783	0.0398092	0.085041	0.0328583	0.187565	0.24901
0.128718	0.0566159	0.0770356	0.0371765	0.323611	0.355059
0.519496	0.224645	0.122252	0.0556817	0.456136	0.480438
0.188384	0.0390191	0.0781832	0.0151778	0.65731	0.616074
0.45385	0.244842	0.122387	0.05417	0.229986	0.188692
0.518834	0.177154	0.253949	0.0883099	0.684829	0.697465
0.553653	0.207088	0.0393836	0.0165309	0.204526	0.229516
0.118756	0.049142	0.103047	0.0489918	0.417057	0.479164
0.290025	0.171155	0.174813	0.0847028	0.205151	0.168439
0.715477	0.357302	0.291845	0.161654	0.129494	0.14363
0.13503	0.051239	0.000553403	0.000206654	0.270475	0.266171
0.225059	0.0899981	0.113002	0.0484002	0.51938	0.556298
0.345618	0.121028	0.0653453	0.0243032	0.577595	0.613453
0.434809	0.174665	0.411461	0.116211	0.409988	0.288259
0.00313972	0.00143652	0.223312	0.0754542	0.186748	0.137913
0.30108	0.0909607	0.722875	0.244092	0.584078	0.652815
0.250751	0.0610901	0.178679	0.0327824	0.278746	0.209917
0.199012	0.0654141	0.257939	0.0698652	0.595106	0.490395
0.666311	0.353735	0.0493168	0.0251771	0.303298	0.291662
0.266547	0.0992672	0.250447	0.0789355	0.213724	0.180875
0.212736	0.0810408	0.457488	0.181178	0.56715	0.589603
0.469215	0.163243	0.477684	0.147065	0.499602	0.442111
0.27162	0.0249441	0.00121803	0.000161996	0.388367	0.562449
0.679935	0.21982	0.03114	0.0154757	0.105927	0.162831
0.142308	0.0503138	0.118935	0.0546493	0.317573	0.412724
0.700393	0.316933	0.196617	0.083773	0.317343	0.298803
0.277875	0.0996343	0.507562	0.177251	0.578635	0.563567
0.0556622	0.0283111	0.111324	0.0558587	0.130491	0.128732
0.049257	0.0233834	0.104018	0.0501326	0.571391	0.580106
0.165264	0.0652963	0.048202	0.0201117	0.621675	0.656504
0.2503	0.13322	0.147541	0.0856944	0.465205	0.507664
0.352998	0.124556	0.222062	0.0792808	0.148418	0.150171
0.190995	0.0872672	0.105687	0.053394	0.248268	0.274512
0.314673	0.157611	0.715577	0.297013	0.350923	0.290807
0.430376	0.186943	0.659299	0.245532	0.721437	0.618532
0.343671	0.136986	0.417435	0.207212	0.206148	0.256727
0.237276	0.108822	0.041769	0.0192744	0.115583	0.116294
0.0988723	0.0508429	0.13926	0.0696576	0.22441	0.218287
0.123054	0.0591813	0.14251	0.0490787	0.172164	0.123283
0.101227	0.0363265	0.117003	0.0446638	0.565812	0.601874
0.607446	0.253569	0.00484262	0.00225606	0.264056	0.294698
0.0171073	0.00631096	0.559487	0.147575	0.297332	0.212594
0.0432277	0.0187136	0.509446	0.172447	0.135015	0.105571
0.030303	0.0136685	0.312229	0.141647	0.642787	0.646496
0.325915	0.196211	0.561525	0.231907	0.114277	0.0783941
0.673253	0.184642	0.0780723	0.0259615	0.351573	0.426282
0.0369775	0.0192243	0.468167	0.183076	0.058676	0.0441343
0.301935	0.16584	0.615914	0.236929	0.356012	0.249338
0.699447	0.315293	0.123618	0.0543592	0.302119	0.29472
0.242772	0.0870491	0.207129	0.0800796	0.526555	0.567754
0.366164	0.191675	0.0517152	0.0230271	0.310162	0.263828
0.666087	0.259292	0.0683739	0.0321112	0.227255	0.274171
0.0837422	0.037853	0.360157	0.149816	0.300015	0.276092
0.40708	0.181949	0.419684	0.189078	0.294858	0.297209
0.665134	0.272271	0.0383142	0.0167261	0.421372	0.449376
0.311482	0.15432	0.73479	0.32555	0.235406	0.210516
0.583135	0.277463	0.588575	0.254896	0.272771	0.24827
0.174238	0.0792491	0.500277	0.175766	0.672294	0.519319
0.124186	0.0429623	0.234911	0.0672635	0.579691	0.479796
0.348331	0.121605	0.0995646	0.0328167	0.524625	0.495312
0.57505	0.205346	0.173465	0.0514205	0.102956	0.0854661
0.625356	0.264458	0.114815	0.0523853	0.557831	0.601846
0.363923	0.113401	0.220873	0.0598343	0.571348	0.49671
0.124385	0.0634006	0.367257	0.181201	0.331788	0.321164
0.545368	0.190936	0.00126904	0.000513611	0.217705	0.251669
0.411387	0.167264	0.500668	0.156789	0.49136	0.378453
0.325187	0.183864	0.0504533	0.0223347	0.355248	0.278136
0.0936214	0.0533803	0.486111	0.204834	0.407391	0.301073
0.757182	0.331829	0.346612	0.140813	0.199762	0.185181
0.165435	0.068249	0.0349228	0.0202308	0.195512	0.274543
0.440525	0.209939	0.309397	0.111061	0.296236	0.223131
0.928478	0.354861	0.1082	0.0493075	0.273455	0.326051
0.1258	0.0424019	0.227872	0.0874657	0.131649	0.14992
0.687538	0.266571	0.160528	0.0690611	0.427466	0.474317
0.298958	0.112921	0.457061	0.173699	0.145358	0.146252
0.427034	0.16737	0.334912	0.125849	0.636916	0.610644
0.00495238	0.0015691	0.692952	0.167743	0.403259	0.308097
0.0981625	0.038237	0.0343327	0.0143841	0.563006	0.605551
0.128374	0.044151	0.695261	0.2265	0.460697	0.436389
0.153532	0.0608233	0.115003	0.0441754	0.513992	0.498374
0.101027	0.062491	0.293047	0.12683	0.276808	0.193679
0.24201	0.133945	0.429617	0.172918	0.425871	0.309701
0.792217	0.346403	0.00705508	0.00338059	0.134043	0.146892
0.409881	0.127793	0.387622	0.104234	0.812965	0.701168
0.0987743	0.0476688	0.412401	0.190921	0.328926	0.315532
0.382673	0.151803	0.217645	0.0955102	0.19397	0.214577
0.235175	0.100781	0.1105	0.0468827	0.438453	0.434094
0.199462	0.105721	0.734859	0.277806	0.430732	0.307215
0.331707	0.142392	0.428184	0.146215	0.337483	0.268462
0.133386	0.06048	0.812369	0.275115	0.663855	0.495829
0.18931	0.0519739	0.198276	0.0604119	0.56253	0.624291
0.552615	0.269514	0.073724	0.0342757	0.255839	0.243885
0.29539	0.125149	0.698024	0.237706	0.190913	0.153452
0.0844678	0.0385702	0.181931	0.0697178	0.27748	0.232867
0.0421484	0.0209506	0.777938	0.298963	0.474799	0.367086
0.819097	0.327759	0.0899939	0.0448874	0.121582	0.151552
0.581427	0.233665	0.0524899	0.0263087	0.319883	0.398948
0.278565	0.13226	0.733667	0.32504	0.203405	0.189802
0.0778626	0.0300826	0.236132	0.0992938	0.268974	0.292746
0.0978829	0.0963725	0.212813	0.0881148	0.693016	0.291439
0.597619	0.231855	0.022449	0.00894188	0.362893	0.372578
0	0	0.0945513	0.0359537	0.413213	0.296669
0.215087	0.0780374	0.150874	0.0573788	0.374032	0.392065
0.383687	0.138647	0	0	0.473317	0.555578
0.304945	0.140187	0.619231	0.206979	0.434453	0.315886
0.00220361	0.000953107	0.858528	0.270894	0.116279	0.0848283
0.0403738	0.0113684	0.210467	0.0617257	0.586	0.61035
0.530889	0.169081	0.101833	0.0295043	0.50227	0.456924
0.372043	0.109093	0.124731	0.0382132	0.152983	0.159837
0.695015	0.293045	0.131232	0.0667537	0.209428	0.252657
0.572822	0.185052	0.451568	0.120156	0.640702	0.527721
0	0	0.318116	0.10366	0.229785	0.205667
0.0877073	0.0568986	0.403772	0.214122	0.164357	0.134354
0.0125678	0.0077437	0.960079	0.381363	0.210598	0.135767
0.0800083	0.0444079	0.0924127	0.0412717	0.571297	0.459682
0.766609	0.300855	0.22994	0.115807	0.184712	0.237045
0.122467	0.0798867	0.786914	0.314111	0.283097	0.173235
0.148786	0.0581208	0.640291	0.273964	0.544515	0.596427
0.331311	0.186683	0.738855	0.324716	0.50758	0.395896
0.0548369	0.02743	0.124016	0.0472163	0.461528	0.351285
0.460996	0.182688	0.0490342	0.0172346	0.482408	0.427863
0.120516	0.0508423	0.535629	0.239419	0.573187	0.607311
0.0375	0.0192339	0.405	0.203774	0.287706	0.282233
0.172136	0.0666436	0.108592	0.0345975	0.454724	0.374204
0.633059	0.236991	0.135345	0.0674029	0.313163	0.4166
0.561496	0.191545	0.0482077	0.0152687	0.338077	0.313889
0.253591	0.0762018	0.103021	0.0386761	0.26492	0.330978
0.000398883	0.000134102	0.328281	0.0728319	0.498994	0.329292
0.26503	0.0857608	0.299024	0.0858408	0.26594	0.235927
0.0215187	0.0105531	0.0465001	0.0185459	0.231198	0.188024
0.0691687	0.0380741	0.0378412	0.0174062	0.247908	0.207162
0.161781	0.0557085	0.668062	0.106454	0.6647	0.307594
0.271132	0.0885048	0.0832536	0.0250648	0.121824	0.11236
0.528547	0.250872	0	0	0.240274	0.222484
0.662281	0.0981157	0.490351	0.0766804	0.274724	0.289986
0.225854	0.146311	0.082439	0.0387038	0.123558	0.0895454
0.00413534	0.00205109	0.246241	0.110269	0.0710423	0.0641414
0.000645161	0.000254453	0.104194	0.0334196	0.316412	0.25732
0.113733	0.0704596	0.801658	0.2995	0.433689	0.261536
0.210714	0.0812328	0.230769	0.0912647	0.407647	0.418188
0.696197	0.277603	0	0	0.208064	0.307041
0.089955	0.0445104	0.0654673	0.0244312	0.332591	0.250839
0.679375	0.325965	0.568705	0.237926	0.208841	0.1821
0.179149	0.0728497	0.450132	0.114329	0.5	0.312303
0.0700035	0.0305344	0.321316	0.184226	0.219237	0.28818
0.935098	0.300274	0.189297	0.065043	0.275137	0.294405
0.239265	0.121988	0.593303	0.263082	0.246179	0.214106
0.63251	0.164506	0.0013973	0.000374018	0.265051	0.272784
0.154261	0.0925042	0.0716119	0.0268864	0.511775	0.32042
0.681636	0.306457	0.44505	0.247487	0.20854	0.257938
0.0850447	0.0347311	0.0906016	0.0463478	0.194573	0.243728
0.262881	0.176845	0.716789	0.331335	0.400613	0.275275
0.0136773	0.00563164	0.170345	0.079895	0.255088	0.290567
0.0207396	0.0118099	0.742129	0.278429	0.539414	0.355395
0.0769231	0.0272535	0.491738	0.183891	0.542647	0.572768
0.465744	0.253189	0.406147	0.171539	0.427934	0.332474
0.488196	0.284961	0.741183	0.374742	0.214188	0.185529
0.18578	0.0483221	0.295872	0.057971	0.245936	0.18526
0.0191167	0.00607584	0.73731	0.209418	0.580034	0.518349
0.469164	0.126518	0.0681044	0.0259067	0.370472	0.522596
0.0998255	0.0289767	0.396859	0.0935648	0.464336	0.37714
0.0704388	0.0123482	0.322171	0.0530923	0.317814	0.298763
0.274673	0.121509	0.255443	0.100629	0.116693	0.103917
0.0865711	0.0399038	0.481095	0.176843	0.423197	0.337487
0.0271504	0.0180085	0.0819074	0.0459432	0.379389	0.320834
0.383012	0.214255	0.195882	0.0915654	0.58013	0.484779
0.781501	0.207571	0.0646531	0.0134922	0.372775	0.29289
0.149317	0.0734368	0.12116	0.0531437	0.159043	0.141841
0.138392	0.0649388	0.11047	0.057787	0.186557	0.20797
0.0972521	0.0581761	0.645161	0.268496	0.23785	0.165473
0.176659	0.0886687	0.137676	0.0635174	0.637523	0.585999
0.467902	0.240959	0.501508	0.215476	0.117373	0.0979267
0.0800805	0.0446689	0.367002	0.140524	0.421324	0.289214
0.0748691	0.0127758	0.174346	0.0321119	0.5197	0.560945
0.230599	0.0869264	0.258183	0.126601	0.575211	0.748242
0.416065	0.181658	0.000577868	0.000218412	0.350069	0.303047
0.262748	0.126032	0.0552127	0.0220407	0.192398	0.160119
0.537672	0.232974	0.348636	0.150818	0.10227	0.102103
0	0	0.389224	0.162158	0.450047	0.332264
0.494427	0.176056	0.305882	0.113511	0.199427	0.207835
0.816632	0.324609	0.167629	0.0832248	0.43097	0.538291
0.360439	0.104968	0.140318	0.0394807	0.427911	0.41343
0.344026	0.148008	0.202085	0.0809639	0.29291	0.272771
0.313048	0.150248	0.384219	0.141932	0.273267	0.210326
0.577584	0.22663	0.232329	0.087925	0.145414	0.140254
0.597373	0.293633	0.017663	0.0129032	0.325913	0.484367
0.293527	0.118697	0.0980185	0.045746	0.536645	0.619359
0.00474871	0.00152594	0.0399683	0.0124522	0.733723	0.71138
0.0167828	0.00826704	0.0272324	0.0139837	0.236625	0.246667
0.135381	0.0666293	0.708191	0.274169	0.512738	0.403325
0.714286	0.287323	0.0261035	0.0121359	0.0777014	0.0898058
0.216179	0.0885424	0.0397689	0.0110754	0.551302	0.374858
0.0817501	0.0358269	0.179332	0.0868293	0.393465	0.434704
0.155413	0.0663411	0.10798	0.0499871	0.207242	0.224748
0.381166	0.166558	0.139312	0.0534833	0.403396	0.354413
0.228627	0.0658043	0.075232	0.0280102	0.481018	0.622226
0.874126	0.320044	0.002997	0.000821693	0.274506	0.20556
0.405164	0.145596	0.4179	0.140331	0.458808	0.428737
0.826193	0.133373	0.154223	0.0218295	0.223078	0.195599
0.390789	0.172882	0.660382	0.256432	0.308829	0.271073
0.0652943	0.0277285	0.124799	0.0397134	0.535992	0.401638
0.341393	0.172691	0.303861	0.126105	0.373677	0.306575
0.109837	0.0553308	0.316891	0.120646	0.44308	0.334862
0.240567	0.0965008	0.311198	0.119898	0.216249	0.207699
0.197096	0.0825959	0.287286	0.140551	0.614676	0.717607
0.113085	0.0359455	0.390381	0.09924	0.409999	0.3279
0.123636	0.0420922	0.45303	0.165908	0.337151	0.362668
0.543728	0.192007	0	0	0.227781	0.402171
0.623324	0.188152	0.193417	0.0591966	0.453698	0.460017
0.0388659	0.0171855	0.314113	0.117074	0.44795	0.377583
0.603587	0.300724	0.0528757	0.02488	0.304113	0.287211
0.0385925	0.0143369	0	0	0.266076	0.287144
0.367195	0.152684	0.595527	0.249463	0.336563	0.339059
0.188889	0.0521384	0.62284	0.134983	0.754643	0.592508
0.303751	0.115118	0.0253126	0.0119013	0.261327	0.324204
0.235261	0.140084	0.109127	0.0611014	0.46903	0.441041
0.538725	0.308219	0.186172	0.080219	0.351412	0.264659
0.31167	0.138019	0.135368	0.0593047	0.134998	0.133554
0.520898	0.213891	0.0605891	0.0255561	0.146971	0.15097
0.428814	0.174158	0.560147	0.226042	0.283941	0.282125
0.224006	0.0496309	0.189081	0.058553	0.0973939	0.136126
0.142993	0.0564743	0.299548	0.114009	0.435163	0.419361
0.238272	0.116462	0.700741	0.2906	0.229061	0.194348
0.467555	0.225502	0.0419382	0.0239173	0.370917	0.438591
0.504377	0.142382	0.16431	0.0557587	0.222983	0.268053
0.529822	0.306314	0.558998	0.200798	0.250187	0.155444
0.304867	0.0924355	0	0	0.216508	0.355021
0.360941	0.155069	0.000980152	0.000477327	0.234235	0.265513
0.661314	0.251294	0.036253	0.0146222	0.138591	0.147105
0.0797331	0.0368148	0.18862	0.0501307	0.593416	0.34158
0.620307	0.196806	0.52901	0.228235	0.530455	0.721333
0.618297	0.0975286	0.781283	0.140427	0.285122	0.324891
0.466188	0.213338	0.403257	0.170002	0.235822	0.217245
0.459982	0.237379	0.449249	0.206396	0.524608	0.467033
0.256877	0.0698102	0.367753	0.103923	0.309603	0.321933
0.219537	0.150622	0.443773	0.162708	0.607554	0.324677
0.105568	0.0187036	0.044107	0.00732117	0.429541	0.402424
0.0977494	0.0409917	0.0816258	0.0369133	0.680659	0.734012
0.624237	0.228797	0.314762	0.0933768	0.331048	0.267945
0.359927	0.11311	0.441535	0.135186	0.37244	0.362857
0.105455	0.0298286	0.621414	0.145177	0.658514	0.543893
0.8762	0.329083	0.153292	0.0763841	0.323416	0.429084
0.241789	0.091975	0.048004	0.0259315	0.491975	0.698649
0.126925	0.0499551	0.0636052	0.0250365	0.554894	0.554957
0.0491021	0.0195859	0.225028	0.0556751	0.642306	0.398403
0.409011	0.138361	0.144822	0.0580713	0.462193	0.547865
0.527892	0.166055	0.287425	0.086119	0.69307	0.660151
0.0995271	0.0654524	0	0	0.329335	0.274432
0.269856	0.0762471	0.125359	0.032705	0.466676	0.430908
0.180282	0.0830629	0.86784	0.316578	0.264114	0.209111
0.0957324	0.0328128	0.144175	0.0482346	0.669895	0.653868
0.614955	0.158031	0.106027	0.0367647	0.386424	0.521414
0.100823	0.0394168	0.122942	0.0473361	0.484465	0.477124
0.447018	0.145359	0.624204	0.184085	0.460177	0.41735
0.104535	0.047362	0.645657	0.212955	0.268849	0.195716
0.574056	0.230954	0.11829	0.0443947	0.479104	0.446932
0.0958846	0.0352849	0.242257	0.0739542	0.292428	0.242585
0.0693155	0.0356397	0.50493	0.177039	0.455562	0.310657
0.30077	0.165629	0.785611	0.379916	0.461773	0.405515
0.113557	0.073057	0.508993	0.250231	0.233506	0.178435
0.269251	0.130133	0.353691	0.16925	0.226386	0.224142
0.269435	0.119154	0.459198	0.215646	0.169122	0.179592
0.905575	0.400248	0.03414	0.017975	0.0926368	0.110353
0.126112	0.0461948	0.0242522	0.0101232	0.230086	0.26219
0.0529707	0.0206675	0.113815	0.0484387	0.22441	0.244783
0.314633	0.0843373	0.193898	0.0583416	0.682702	0.766338
0.0764068	0.0357747	0.550336	0.205257	0.59415	0.473284
0.526458	0.254518	0.197928	0.0883506	0.0989549	0.091366
0.0893314	0.0307241	0.310384	0.101886	0.257828	0.246078
0.0103289	0.00320892	0.191356	0.0650527	0.618139	0.6764
0.493123	0.189517	0.043553	0.0201298	0.309437	0.372136
0.111818	0.053903	0.255423	0.11951	0.313863	0.304637
0.389866	0.226576	0.260469	0.114317	0.435142	0.328616
0.224545	0.148421	0.222645	0.113526	0.307609	0.237298
0.339262	0.114062	0.237771	0.0770339	0.624483	0.60178
0.130368	0.041558	0.261503	0.116303	0.22148	0.309004
0	0	0.453131	0.125013	0.306222	0.288255
0.479413	0.202801	0.0852289	0.0369261	0.443849	0.454591
0.181177	0.0799538	0.191254	0.0877323	0.377357	0.392253
0.0371471	0.0109938	0.412333	0.103429	0.530563	0.449683
0.725602	0.291264	0.148632	0.0498084	0.530733	0.443076
0.0202113	0.00886561	0.242536	0.090784	0.570824	0.487105
0.162338	0.0567465	0.572511	0.149449	0.286507	0.213956
0.30251	0.117156	0.0141844	0.00589102	0.422142	0.452702
0.196894	0.0863641	0.0400802	0.0178811	0.241292	0.245418
0.0151193	0.00725541	0.00283487	0.00127038	0.454257	0.424201
0.499756	0.170107	0.212225	0.0750476	0.642477	0.667474
0.728369	0.289867	0.126005	0.0613137	0.0895663	0.109513
0.620628	0.204293	0.543568	0.155266	0.386146	0.335083
0.492118	0.175058	0.109664	0.0395844	0.132878	0.134834
0.780974	0.35626	0.174507	0.0906908	0.315739	0.359708
0.122408	0.0598018	0.341749	0.148438	0.485903	0.431998
0.349505	0.125411	0.0811007	0.0332049	0.61242	0.698784
0.607811	0.252415	0.483174	0.178896	0.334369	0.298108
0.120939	0.0586382	0.55704	0.26237	0.473306	0.459786
0.0855985	0.0329131	0.0582976	0.0229018	0.640477	0.654365
0	0	0.319316	0.0985482	0.30947	0.241531
0.205469	0.0975553	0.31116	0.124213	0.452685	0.380606
0.807945	0.320753	0.202192	0.070622	0.35534	0.312632
0.284275	0.155145	0.422094	0.167787	0.304399	0.221714
0.103654	0.0552849	0.842335	0.281561	0.398856	0.249967
0.199491	0.0720853	0.516031	0.252868	0.351048	0.47606
0.302126	0.131347	0.169153	0.0770009	0.0940949	0.0985264
0.0560621	0.0238746	0	0	0.33784	0.24548
0.35009	0.128878	0.351899	0.101981	0.262815	0.206897
0.161721	0.0621635	0.0576859	0.0241721	0.229685	0.250384
0.2557	0.104065	0.181868	0.085047	0.31065	0.356943
0.751349	0.374454	0.0834083	0.0382671	0.243922	0.224549
0.0154843	0.00726106	0.245229	0.0753069	0.519926	0.340484
0	0	0.282211	0.0670949	0.45863	0.40751
0.675676	0.222069	0.257357	0.0996164	0.643506	0.757875
0.44898	0.134359	0	0	0.170026	0.169756
0.356816	0.162029	0.147766	0.0570292	0.40052	0.340407
0.377088	0.169596	0.636607	0.358405	0.146012	0.182775
0.281847	0.155536	0.182484	0.0745511	0.253603	0.187744
0.523752	0.160468	0.131953	0.0421367	0.166314	0.173344
0.724754	0.346643	0.241342	0.0940608	0.106539	0.0868144
0.539921	0.196517	0.049547	0.0119348	0.385717	0.255268
0.446201	0.156804	0.200608	0.0565068	0.754326	0.604623
0.121279	0.0527388	0.188809	0.0742306	0.493108	0.445817
0	0	0.0658106	0.0316602	0.394014	0.413385
0.160335	0.0649876	0.279781	0.0949208	0.456088	0.381759
0.122308	0.0326054	0.0896154	0.0336268	0.166308	0.234089
0.512397	0.251114	0.510193	0.190613	0.229513	0.174969
0.285467	0.190201	0.0564496	0.0257394	0.263114	0.180063
0.496026	0.262349	0.799056	0.41959	0.246978	0.245207
0.178571	0.0860311	0.46164	0.180923	0.216161	0.175842
0.0344058	0.0123276	0.520922	0.165212	0.534484	0.473104
0.781758	0.222684	0.208663	0.0754177	0.309289	0.392443
0.0922551	0.0377857	0.0725133	0.0348349	0.264967	0.310779
0	0	0.254101	0.0736475	0.513284	0.555262
0.00151343	0.000673741	0.588725	0.153846	0.615968	0.361578
0.31791	0.108012	0.353234	0.0844735	0.408722	0.287686
0.228694	0.0842271	0.0783726	0.0292192	0.162303	0.164298
0.56964	0.213824	0.0920709	0.0379529	0.219992	0.241587
0.48318	0.195523	0.0845149	0.0406363	0.281584	0.334581
0.552908	0.218992	0.518589	0.179449	0.660185	0.576777
0.433102	0.10292	0.00328108	0.00109237	0.165382	0.231703
0.398544	0.172515	0.0247573	0.0135028	0.453457	0.571353
0.583312	0.258287	0.0782428	0.0483612	0.229167	0.319891
0.686616	0.183947	0.0460646	0.0118758	0.218638	0.210398
0.382372	0.160244	0	0	0.334706	0.418439
0.187845	0.0983607	0.812769	0.339183	0.451784	0.360061
0.365227	0.168397	0.226653	0.100368	0.439249	0.421865
0.196991	0.0547985	0.00349895	0.00111907	0.623224	0.71654
0.453501	0.188511	0.451411	0.19917	0.192963	0.204818
0.079874	0.0447885	0.737398	0.337032	0.548062	0.446722
0.65986	0.302165	0.689231	0.252563	0.577815	0.462382
0.237024	0.0781183	0.0800173	0.0245423	0.153386	0.142743
0.292814	0.0970398	0	0	0.397952	0.431207
0.875688	0.295764	0.10011	0.033913	0.390389	0.391553
0.387001	0.18994	0.102211	0.0486646	0.27955	0.271186
0.50997	0.256632	0.122644	0.0505802	0.135258	0.110848
0.0126139	0.00461716	0.120182	0.0366414	0.370142	0.3083
0.336857	0.126032	0.644301	0.24353	0.371561	0.375369
0.366166	0.113908	0.154156	0.0504131	0.232259	0.244162
0.311844	0.125566	0.308846	0.119889	0.142771	0.13764
0.253278	0.136967	0.684556	0.29023	0.408273	0.320086
0.150619	0.0442335	0.0622421	0.0187681	0.553525	0.568333
0.351703	0.101365	0.0247678	0.00756573	0.572767	0.607055
0.424652	0.123519	0.156817	0.039773	0.336546	0.293453
0.0263158	0.00815939	0.591187	0.155081	0.613947	0.519425
0.739062	0.229241	0.0046875	0.00202931	0.232956	0.325141
0.378289	0.136993	0.0625	0.0265221	0.380097	0.445399
0.05561	0.0258778	0.734689	0.295672	0.288304	0.249335
0.117719	0.0546355	0.0347667	0.0111644	0.507431	0.351092
0.389841	0.189039	0.361587	0.120236	0.247229	0.169534
0.680645	0.357829	0.235753	0.128235	0.185839	0.19228
0.71	0.294291	0.380968	0.185052	0.44645	0.52319
0.452364	0.129126	0.0261818	0.00837015	0.355408	0.398047
0.0886525	0.049547	0.254813	0.10384	0.247452	0.180429
0	0	0.238181	0.0523311	0.375342	0.249841
0.484101	0.164227	0.375406	0.131687	0.23071	0.238561
0.400539	0.132397	0.105529	0.0380455	0.34771	0.379239
0.298377	0.130247	0	0	0.437566	0.451055
0.109053	0.0292023	0.140424	0.0466501	0.5002	0.620546
0.104976	0.0431421	0.288532	0.0977088	0.184165	0.151752
0.339779	0.126219	0.650207	0.221191	0.525269	0.481029
0.586168	0.266177	0.497211	0.191947	0.289604	0.246205
0.111468	0.0339057	0.0546624	0.0203457	0.245707	0.300665
0.162385	0.0600271	0.0993884	0.0393748	0.304092	0.325903
0.168861	0.0826227	0.755229	0.295276	0.398711	0.318595
0.407777	0.205908	0.399862	0.199177	0.515552	0.50857
0.658816	0.182604	0.00254615	0.000927106	0.37747	0.495886
0.13283	0.0513673	0.0705387	0.0296329	0.641922	0.697332
0.453493	0.153058	0.454291	0.14356	0.710051	0.664816
0.618366	0.189855	0.164282	0.0471648	0.554265	0.518283
0.158922	0.0596424	0.111675	0.0467779	0.346424	0.386654
0.421134	0.130186	0.143849	0.0399657	0.370291	0.332798
0.435551	0.193521	0	0	0.433795	0.376904
0.25488	0.08794	0.205893	0.0689698	0.717499	0.696607
0.103523	0.0505498	0.568471	0.22208	0.195459	0.156379
0.0732749	0.0421117	0.389874	0.183068	0.401351	0.327917
0.638712	0.377852	0.284855	0.154008	0.157421	0.143868
0.155152	0.0365505	0.0921212	0.0271203	0.447363	0.559058
0.231521	0.110942	0.264271	0.125758	0.171425	0.170238
0.347347	0.127176	0.0753253	0.0295127	0.531611	0.568879
0.0899385	0.0283616	0.0346166	0.0109744	0.177311	0.178256
0.103175	0.049381	0.841564	0.324015	0.221019	0.177795
0.154531	0.0501761	0.223083	0.0849057	0.239311	0.280513
0.233558	0.0868631	0.0991338	0.0328444	0.626656	0.558248
0.431271	0.138246	0.00721649	0.0024113	0.308438	0.321506
0.431762	0.239142	0.224566	0.111179	0.229109	0.204791
0.0725883	0.0337728	0.614136	0.205585	0.40794	0.29351
0	0	0.552592	0.25197	0.187254	0.11577
0.0405965	0.0208896	0.606186	0.210835	0.310928	0.210162
0.132763	0.0565154	0.2022	0.0817355	0.496045	0.471042
0.12053	0.0275215	0.468212	0.0788447	0.479208	0.353407
0.205426	0.129796	0.279931	0.150046	0.284082	0.240997
0.00857401	0.00547235	0.143502	0.0558483	0.235887	0.143836
0.548554	0.210436	0.0104632	0.00465457	0.29351	0.340359
0.639976	0.24956	0.0328116	0.0116578	0.469891	0.428128
0.636618	0.308005	0.12346	0.0531197	0.164025	0.145868
0.257735	0.161001	0.539503	0.270649	0.221225	0.177661
0.296478	0.106061	0.296032	0.0861219	0.553429	0.450065
0.743276	0.292167	0.0293399	0.0141322	0.256487	0.314294
0.733389	0.346864	0.22619	0.108644	0.17939	0.182181
0.128576	0.0491501	0.299552	0.114598	0.609566	0.610049
0.00435471	0.00130766	0.181314	0.0598067	0.325725	0.357796
0.241943	0.131813	0.113276	0.0530047	0.228512	0.196264
0.145275	0.0656609	0.274565	0.125376	0.224182	0.226492
0.71034	0.23477	0.45183	0.159397	0.49862	0.532231
0.580589	0.197974	0.844268	0.306875	0.603715	0.643539
0.0592692	0.0280887	0.616607	0.276144	0.528898	0.4998
0.126659	0.0434148	0.0396526	0.0125428	0.519405	0.47932
0.78998	0.458061	0.0225614	0.0124337	0.191805	0.1823
0.613106	0.180085	0.189351	0.0690249	0.207477	0.257494
0.513176	0.216271	0.0806175	0.0385591	0.374384	0.424896
0.204915	0.11385	0.0459623	0.0326309	0.167938	0.214593
0.436409	0.233689	0.477022	0.165779	0.355017	0.230407
0.287866	0.131218	0.0533388	0.0260437	0.150148	0.160835
0.354917	0.110751	0.364612	0.10904	0.419017	0.401574
0.328762	0.144683	0.0754336	0.0333333	0.420025	0.421747
0.146434	0.0525602	0.0727444	0.0324142	0.316209	0.392549
0.084713	0.0365868	0.302152	0.122087	0.257657	0.241053
0.0636399	0.0304606	0.0861467	0.0393477	0.242942	0.231833
0.282426	0.0942338	0.0310559	0.0126904	0.290138	0.35533
0.108791	0.04156	0.0938386	0.0385838	0.481781	0.51855
0.247403	0.12293	0.0638528	0.0326183	0.277264	0.285051
0.0519343	0.0148305	0.18442	0.0401292	0.620914	0.473132
0.201863	0.075787	0.408903	0.111603	0.581682	0.422867
0.368282	0.168582	0.181938	0.0810917	0.209921	0.204398
0.428371	0.252414	0.321863	0.17487	0.216552	0.199669

## Sheet: 1E - pairing
nbObjects.X	nbObjects.3	nbObjects.2
1	1	1
1	1	1
1	1	1
1	1	1
1	1	1
1	1	1
1	1	1
1	1	1
1	1	1
1	2	1
1	1	1
1	1	1
1	1	1
1	1	1
1	1	1
1	1	1
1	1	1
1	1	1
1	1	1
1	1	1
1	1	1
1	1	1
1	1	1
1	1	1
1	1	1
1	1	1
2	1	1
1	1	1
1	1	1
1	1	1
1	1	1
1	1	1
1	1	1
1	1	3
1	2	1
1	1	2
1	1	1
1	1	1
1	2	1
1	1	1
1	1	1
2	1	2
1	1	1
1	1	1
1	1	1
1	1	1
1	1	1
2	1	1
1	1	1
1	1	2
1	1	1
1	1	1
1	1	1
1	1	1
1	1	1
1	1	2
1	1	1
1	1	1
1	1	1
1	1	1
1	1	1
1	1	1
1	1	1
1	1	1
1	1	1
1	1	1
1	1	1
1	1	1
1	1	1
1	1	1
1	1	1
1	1	1
1	1	1
1	1	1
1	1	1
1	1	1
1	1	1
1	1	1
1	1	1
1	1	1
1	1	1
1	1	1
2	1	1
1	1	1
1	1	1
1	1	1
1	1	1
1	1	1
1	1	1
2	1	1
1	1	1
1	2	1
1	1	1
1	1	2
1	1	1
1	1	1
1	1	1
1	1	1
1	1	1
1	1	1
1	1	1
1	1	1
1	1	1
1	1	1
1	1	2
1	1	1
1	2	1
1	1	1
1	1	1
3	2	3
1	1	1
1	1	1
1	1	1
1	1	1
1	1	1
1	1	2
2	1	1
1	1	1
1	1	1
2	1	1
1	1	1
1	1	1
1	1	1
1	2	3
1	1	1
1	1	1
1	1	1
1	1	1
1	1	1
1	1	2
1	1	1
1	1	1
1	1	1
1	1	1
1	1	1
2	1	1
1	1	1
2	1	1
1	1	1
1	1	1
1	1	1
1	1	1
1	1	1
2	1	1
1	1	1
2	1	1
2	1	1
1	1	1
1	1	2
1	3	1
1	1	1
1	1	1
1	1	1
1	1	1
1	1	1
1	1	1
1	1	1
1	1	1
1	1	2
1	1	1
1	1	1
1	1	1
1	1	1
1	1	1
1	1	1
1	1	1
2	1	1
1	1	2
1	1	1
1	1	2
1	1	1
1	1	1
1	1	1
1	1	1
1	1	1
1	1	1
1	1	1
1	1	1
1	1	1
1	1	1
1	1	1
1	1	1
1	1	2
1	1	1
1	1	1
1	1	1
1	1	1
1	1	1
1	1	1
1	1	1
1	1	1
1	1	1
1	1	1
1	1	1
1	1	1
1	1	1
1	1	2
1	1	1
1	1	1
1	1	1
2	1	1
1	1	1
1	1	1
1	1	1
1	1	1
1	1	1
1	1	1
1	1	1
1	1	1
1	1	1
1	1	1
1	1	1
1	1	1
1	1	1
1	1	1
1	1	1
1	1	1
1	1	1
1	1	1
2	1	2
1	1	1
1	1	1
1	1	1
1	1	1
1	1	1
1	1	1
1	1	1
1	1	1
1	1	1
1	1	1
1	1	1
1	1	1
1	1	1
1	2	1
1	1	1
2	3	3
1	1	1
1	1	2
1	1	1
1	1	1
1	1	2
1	1	1
1	1	1
1	1	1
1	1	2
1	2	1
1	1	2
2	1	1
1	1	1
1	1	1
1	1	1
1	1	1
1	2	1
1	1	1
1	1	1
1	1	1
1	1	1
1	1	1
1	2	1
1	1	1
1	1	1
1	1	1
1	1	1
1	1	1
1	2	1
1	1	1
1	1	1
1	1	1
1	2	1
2	1	2
1	1	1
1	1	1
1	1	1
1	1	1
1	1	1
1	1	1
1	1	1
1	1	1
1	1	1
1	1	1
1	1	1
1	1	2
1	1	1
1	1	1
1	1	1
1	1	1
1	1	1
1	1	1
1	1	1
1	1	1
1	1	1
1	1	1
1	1	1
1	1	2
1	1	1
1	1	1
1	1	1
1	1	2
1	1	1
2	1	1
1	1	1
1	1	1
1	1	1
1	2	1
1	1	1
1	1	2
1	1	1
1	1	1
1	1	1
1	1	1
1	1	2
1	2	1
1	1	1
1	1	1
1	1	1
1	2	1
1	1	2
1	1	1
1	1	1
1	1	1
1	1	1
1	1	1
1	1	2
2	1	1
1	1	1
1	1	1
1	1	1
1	1	1
1	1	1
1	1	1
1	1	1
1	1	1
1	1	1
1	1	1
1	1	1
1	1	1
1	1	1
1	1	1
1	1	1
1	1	1
1	1	1
1	1	1
1	1	1
1	1	1
1	1	1
1	1	1
1	1	1
1	1	1
1	1	2
1	1	1
1	1	1
2	1	1
1	1	1
1	1	1
1	1	1
1	1	1
1	1	1
1	1	1
1	1	1
1	1	1
1	1	1
1	1	1
1	1	1
1	1	1
1	1	1
1	1	1
1	1	2
1	1	1
1	1	1
2	1	2
1	1	1
1	2	1
1	1	1
1	1	1
1	1	2
1	1	1
1	1	1
1	1	1
1	1	1
1	1	1
1	1	1
1	1	1
2	1	1
1	1	1
1	1	1
1	1	1
1	1	1
1	1	2
1	1	1
1	1	1
1	1	1
1	1	1
1	1	1
1	1	1
1	1	1
1	1	1
1	1	1
1	1	1
1	1	1
1	1	1
1	1	1
1	1	1
1	1	1
1	1	1
1	1	1
1	1	1
1	1	1
1	1	1
1	1	1
1	1	1
1	1	1
1	1	1
2	1	1
2	1	1
1	1	1
1	1	1
1	1	1
1	1	1
1	1	2
1	1	1
1	1	1
1	1	1
1	1	1
1	2	2
1	1	1
1	1	1
2	2	2
1	1	1
1	1	2
1	1	1
2	1	1
1	1	1
1	1	1
1	2	1
1	1	2
1	1	2
1	1	1
1	1	1
1	1	1
1	1	1
1	1	1
1	1	1
1	1	1
1	1	1
1	1	1
1	1	2
1	1	1
1	1	1
1	1	1
1	1	2
1	1	1
1	1	1
1	1	1
1	1	1
1	1	1
1	1	1
1	1	1
1	1	1
1	1	1
1	1	2
1	1	1
1	1	2
2	1	1
1	1	1
1	1	1
1	1	2
1	1	1
1	2	1
1	1	1
1	1	1
1	1	1
1	1	1
2	1	1
1	1	1
1	2	1
1	1	1
1	1	2
1	1	1
1	1	1
1	1	2
1	1	1
1	2	1
1	1	1
1	1	1
1	2	1
1	1	1
1	1	1
1	1	1
1	1	1
1	1	1
1	1	1
1	1	1
1	1	1
1	1	1
1	1	1
1	1	1
1	1	1
1	1	1
1	1	2
1	1	1
1	1	1
1	1	1
1	1	1
1	1	1
1	1	1
1	1	1
1	1	1
1	1	1
1	1	1
1	1	1
1	1	1
1	1	1
1	2	1
1	1	1
1	1	1
1	1	1
1	1	1
1	1	1
1	1	1
1	1	1
1	1	1
1	1	1
1	1	1
1	1	1
1	1	1
1	1	1
2	1	1
1	1	1
1	1	1
1	1	2
1	1	1
1	1	1
1	1	2
2	1	1
1	1	1
1	1	1
1	2	1
1	1	1
1	1	1
1	1	1
1	1	1
1	1	1
2	1	2
1	1	1
1	1	1
1	2	1
1	1	1
1	1	1
1	1	1
1	1	1
1	1	1
1	1	1
1	1	1
1	1	1
1	1	1
1	1	1
2	1	1
1	1	1
1	1	1
1	1	1
1	1	1
1	1	1
1	1	1
1	1	1
1	1	1
1	1	1
1	1	1
1	1	1
1	1	1
2	1	1
1	1	1
1	1	1
1	1	1
1	1	1
1	1	1
1	1	2
1	1	2
1	1	1
1	1	1
1	1	1
1	1	1
1	1	1
1	1	2
1	1	1
1	1	1
1	1	1
1	1	1
1	1	1
1	1	1
1	1	1
1	1	1
1	1	2
1	1	1
1	2	1
1	1	1
1	1	1
1	1	1
1	1	1
1	1	1
1	1	1
1	1	1
1	1	1
1	1	1
1	1	2
1	1	1
1	1	1
1	1	1
1	1	1
1	1	1
1	1	1
1	2	1
1	1	1
1	1	1
2	1	1
1	1	1
2	1	2
1	1	1
1	1	1
1	1	1
1	1	1
1	1	1
1	1	1
1	1	1
1	1	1
1	1	1
1	1	2
1	1	1
1	1	1
1	1	1
1	1	1
1	2	2
1	1	1
1	1	2
1	1	2
1	1	1
1	1	1
1	1	1
2	2	1
1	1	1
1	1	1
1	1	2
1	1	1
1	1	2
1	1	1
1	1	1
1	1	1
1	1	1
1	1	1
1	1	2
1	1	1
1	1	1
1	1	1
1	1	1
1	1	2
1	1	1
1	1	1
1	1	1
1	1	1
1	1	1
1	1	1
1	1	1
1	1	1
1	1	1
1	1	1
1	1	1
1	1	1
1	1	1
1	1	2
1	1	1
1	1	1
1	1	1
1	1	2
1	1	2
1	1	2
1	1	1
1	1	1
1	1	1
1	1	1
1	1	1
1	1	1
1	1	1
1	1	1
1	1	1
1	1	1
1	1	1
1	1	1
1	1	1
1	1	1
1	1	1
1	1	1
2	1	1
1	1	1
1	1	1
1	1	1
1	1	1
1	1	1
1	1	1
1	1	1
1	1	1
1	1	1
1	1	1
1	1	1
1	1	1
1	1	1
1	1	1
1	1	1
1	2	1
1	1	1
1	2	1
1	1	1
1	1	1
1	1	1
1	1	1
1	1	1
1	1	1
1	1	1
1	1	1
1	1	2
1	1	1
1	1	1
1	1	1
1	1	1
1	1	1
1	1	1
1	1	1
1	1	1
1	1	1
1	1	1
1	1	1
1	1	1
1	1	1
1	1	1
1	1	1
1	1	1
1	1	1
1	1	1
1	1	1
1	1	1
1	1	3
1	1	1
1	1	1
1	1	1
1	1	2
1	1	2
1	1	2
1	1	2
1	1	1
1	1	1
1	1	2
1	1	1
1	1	1
1	1	1
1	1	1
1	1	1
2	2	2
1	1	1
1	1	1
1	1	2
1	1	1
1	1	1
1	1	1
1	1	2
1	1	1
2	1	2
1	1	2
1	1	1
1	1	1
1	1	1
1	1	1
1	1	1
1	1	1
1	1	1
1	1	1
1	1	1
2	1	1
1	1	3
1	1	1
1	1	1
1	2	2
2	1	1
1	1	1
1	1	1
1	1	1
1	1	1
1	1	1
1	1	1
1	1	2
1	1	1
1	1	1
1	1	1
1	1	1
1	1	1
1	1	1
1	1	1
1	1	1
1	1	1
1	1	1
1	1	2
1	1	2
1	1	1
1	1	1
1	2	1
1	1	1
1	1	1
1	1	1
1	1	1
1	1	1
1	1	1
1	1	1
1	1	1
1	1	1
1	1	1
1	1	1
1	1	1
1	1	1
1	1	1
1	1	1
1	2	1
1	1	1
1	1	1
1	1	1
1	1	1
1	1	1
1	1	2
1	1	1
1	2	3
1	1	1
1	1	1
1	1	1
1	1	1
1	1	1
1	1	1
1	1	1
1	1	1
1	2	1
1	1	1
1	1	1
1	1	1
1	1	2
1	2	2
1	1	1
1	1	1
1	1	2
1	1	1
1	1	1
1	1	1
1	1	1
1	1	1
1	1	1
1	1	1
1	1	1
1	1	1
1	1	1
1	1	1
1	1	1
1	1	1
1	1	1
1	1	1
1	1	2
1	1	1
1	1	1
1	1	1
1	1	1
1	2	2
1	1	1
1	1	1
1	1	1
1	1	1
1	1	2
1	1	1
1	1	1
1	1	1
1	1	2
1	1	1
1	1	1
1	1	1
1	1	2
1	1	1
1	1	1
1	1	1
1	1	1
1	1	1
1	1	1
1	1	2
1	1	1
1	1	1
1	1	1
1	1	1
1	1	1
1	1	1
1	1	1
1	1	1
2	1	1
1	1	2
1	1	1
1	1	1
1	1	1
1	1	1
1	1	1
1	1	1
1	1	1
1	1	1
1	1	2
1	1	1
1	2	1
1	1	1
1	1	1
1	1	1
1	1	1
1	1	1
1	1	1
1	1	1
1	1	1
1	1	1
1	1	1
1	1	1
1	1	1
1	1	1
1	1	1
1	1	1
1	1	1
1	1	1
1	1	1
1	1	1
1	1	2
1	1	1
1	1	1
1	1	1
1	1	1
1	1	1
1	1	1
1	1	1
1	1	1
1	1	2
1	1	1
1	1	1
1	1	1
1	1	1
1	1	1
1	1	2
1	1	1
2	1	1
1	1	2
1	1	1
1	1	1
1	1	1
1	1	1
1	1	1
1	1	1
1	1	1
1	1	1
1	1	1
1	1	1
1	1	1
1	1	1
1	1	1
1	1	2
1	1	1
1	1	1
2	1	1
1	1	1
2	1	1
1	1	1
1	1	1
1	1	1
1	1	2
1	1	1
1	1	1
1	1	1
1	1	1
1	1	1
2	1	1
1	1	1
1	1	1
1	1	1
1	1	1
1	1	1
1	1	1
1	1	1
1	1	1
1	1	1
1	1	1
1	1	1
1	1	1
1	1	1
1	1	2
1	1	1
1	1	1
1	1	1
1	1	1
1	1	1
1	1	2
1	1	1
1	1	1
1	1	3
1	1	1
1	1	1
1	1	1
1	1	1
1	1	1
1	1	2
1	1	1
1	1	1
1	1	2
1	1	1
1	1	1
1	1	2
1	1	1
1	1	2
2	1	1
1	1	1
1	1	1
1	1	1
1	1	2
1	1	1
1	1	1
1	1	1
1	1	1
1	1	1
1	1	1
1	1	1
1	1	1
1	1	1
1	1	1
1	2	1
1	1	1
1	1	1
1	1	1
1	1	1
1	1	1
1	1	1
1	1	1
2	1	1
1	1	1
1	2	1
1	1	1
1	1	1
1	1	1
1	1	1
1	1	1
1	1	2
1	2	2
1	1	1
1	1	1
2	1	1
1	1	1
1	1	1
1	1	1
1	1	1
1	1	1
1	1	1
1	1	1
1	1	1
1	1	2
1	1	1
1	1	1
1	1	1
1	1	1
1	1	1
1	1	1
1	1	1
1	1	1
1	1	1
1	1	1
1	1	1
1	1	1
1	1	1
1	1	1
1	1	1
1	1	1
1	1	1
1	1	2
1	1	1
1	1	1
1	1	1
1	1	1
1	1	1
1	1	1
1	1	1
1	1	1
1	1	1
1	1	1
1	1	1
1	1	1
2	1	1
1	1	1
1	1	1
1	1	1
1	1	1
1	1	1
1	1	1
1	1	1
1	1	2
1	1	1
1	1	2
1	1	1
1	1	1
1	1	1
1	1	1
1	1	1
1	1	1
1	2	2
1	1	1
1	1	1
1	1	1
1	1	1
1	1	1
1	1	2
1	1	1
1	1	2
1	1	1
1	1	1
1	1	1
1	1	1
1	1	1
1	1	1
1	1	1
1	1	1
1	1	2
1	1	1
1	1	1
1	1	1
1	1	1
1	1	1
1	1	1
1	1	1
1	1	1
1	1	1
2	1	1
1	1	1
1	1	1
1	1	1
1	1	1
2	2	1
1	1	1
1	1	2
1	1	1
1	1	1
1	1	1
1	1	1
1	1	1
1	1	1
1	1	2
1	1	1
1	1	1
1	1	1
2	1	1
1	1	2
1	1	2
1	1	1
1	1	1
1	1	1
1	1	1
1	1	1
1	1	1
1	2	1
1	1	1
1	1	1
1	1	1
1	1	2
1	1	1
1	1	1
1	2	1
1	1	1
1	2	1
2	1	1
1	1	1
1	1	1
1	1	1
1	1	1
1	1	1
1	1	1
1	1	2
1	1	1
1	1	1
2	1	1
1	1	1
1	1	1
1	1	1
1	1	1
1	1	1
1	1	1
2	1	1
1	1	1
2	1	1
1	1	2
1	1	1
1	1	1
1	1	1
1	1	1
1	1	1
1	1	1
1	1	1
1	1	1
1	1	1
1	1	1
1	1	1
1	3	1
2	1	1
1	1	1
1	1	1

## Sheet: Fig 2C Kc CT volume
X			2L			2R			3L			3R
0.178306	0.13639		0.150559	0.151829		0.200774	0.169406		0.165662	0.191265	0.226292	0.186458	0.183862	0.237976
0.106439	0.0645397		0.189523	0.119588		0.131761	0.152978		0.192933	0.248005	0.174227	0.229597	0.188659	0.206592
0.195356	0.0873655		0.179938	0.181487		0.143879	0.20647		0.198195	0.166261	0.207737	0.24193	0.236879	0.158864
0.109887	0.0868988		0.190646	0.0908789		0.144898	0.136053		0.208158	0.181915	0.141631	0.167259	0.211664	0.218387
0.160069	0.0886976		0.104333	0.113214		0.144344	0.165884		0.157979	0.167924	0.226804	0.154852	0.145926	0.214499
0.161674	0.122595		0.189262	0.156575		0.173494	0.173008		0.214178	0.15344	0.158993	0.192242	0.14437	0.14775
0.154654	0.0563687		0.155889	0.0897612		0.143897	0.11813		0.154143	0.14448	0.139012	0.208264	0.157006	0.162662
0.134471	0.108663		0.148308	0.138266		0.159878	0.182584		0.158562	0.199801	0.174176	0.198425	0.196426	0.228917
0.129163	0.0935869		0.211681	0.154323		0.15362	0.145855		0.221054	0.159556	0.13336	0.193505	0.201696	0.172336
0.10728	0.0757715		0.122053	0.16564		0.184172	0.161909		0.138868	0.208089	0.180412	0.193286	0.176218	0.151099
0.196512	0.101499		0.134061	0.117937		0.161148	0.165189		0.13708	0.178194	0.16028	0.144715	0.168227	0.206479
0.166038	0.0587995		0.203276	0.136659		0.189751	0.138207		0.205164	0.163989	0.143187	0.20285	0.212328	0.223899
0.115977	0.0796383		0.200048	0.127263		0.149927	0.149636		0.233443	0.194942	0.174889	0.218788	0.261118	0.214643
0.156258	0.0646168		0.162409	0.145796		0.133952	0.138579		0.224563	0.194252	0.191333	0.17474	0.149949	0.19982
0.133144	0.0475716		0.142033	0.109994		0.138827	0.155608		0.163375	0.212386	0.153414	0.173825	0.18989	0.270574
0.124474	0.0862606		0.163756	0.134119		0.174688	0.14079		0.133893	0.156872	0.14797	0.176789	0.181669	0.216271
0.157654	0.0979886		0.180054	0.122372		0.143475	0.109435		0.217551	0.182203	0.145988	0.277087	0.20344	0.213937
0.153401	0.0624129		0.228533	0.157636		0.189506	0.182165		0.133816	0.200633	0.152147	0.219348	0.184557	0.220092
0.17303	0.0565073		0.127913	0.157322		0.130111	0.15231		0.145893	0.169519	0.181935	0.17106	0.163625	0.214869
0.107712	0.0583944		0.201794	0.126454		0.193552	0.139041		0.181691	0.15656	0.140432	0.228895	0.183302	0.141793
0.129172	0.102089		0.140522	0.137528		0.197029	0.147681		0.179781	0.162958	0.163274	0.184764	0.182395	0.191962
0.111243	0.0550035		0.174123	0.154265		0.148961	0.168148		0.203227	0.158612	0.164104	0.154887	0.195286	0.167428
0.176334	0.132797		0.201716	0.140122		0.202129	0.153186		0.141196	0.179566	0.161131	0.161586	0.221824	0.138112
0.159154	0.105749		0.1751	0.118661		0.209858	0.139573		0.139694	0.196097	0.213258	0.199562	0.202681	0.197664
0.133727	0.086332		0.112144	0.127745		0.175239	0.153625		0.151219	0.165288	0.176751	0.211885	0.153612	0.194664
0.153361	0.0728949		0.141422	0.118241		0.221925	0.114332		0.160618	0.178447	0.184755	0.187737	0.16934	0.19741
0.164873	0.089556		0.175758	0.108311		0.208214	0.159912		0.147583	0.207959	0.180074	0.15479	0.224401	0.207173
0.142421	0.132856		0.168937	0.145913		0.123972	0.188554		0.161614	0.194031	0.125227	0.195659	0.189969	0.197249
0.181827	0.108774		0.199686	0.15645		0.126108	0.172175		0.193789	0.152024	0.19998	0.185387	0.176204	0.234611
0.16649	0.156802		0.169489	0.135355		0.143839	0.125526		0.142673	0.171669	0.173116	0.208394	0.17028	0.186298
0.137306	0.106094		0.197796	0.106323		0.166183	0.112997		0.184981	0.183109	0.17075	0.238218	0.19436	0.178399
0.155743	0.0979329		0.149371	0.131831		0.160455	0.138035		0.192356	0.140296	0.174674	0.207497	0.138232	0.184048
0.100287	0.0671742		0.153848	0.138622		0.149723	0.12835		0.150557	0.256051	0.104034	0.187623	0.225622	0.142767
0.136883	0.0934928		0.218392	0.0772586		0.177934	0.238836		0.184431	0.217661	0.179245	0.233274	0.187374	0.150491
0.129934	0.0560389		0.177807	0.122087		0.110748	0.146196		0.145314	0.137714	0.166646	0.198574	0.176342	0.163701
0.159106	0.126397		0.163132	0.0631986		0.10879	0.126609		0.190383	0.288284	0.216299	0.18195	0.188126	0.207844
0.236498	0.104403		0.14538	0.108218		0.16643	0.151695		0.217319	0.150126	0.167193	0.191272	0.181092	0.196639
0.114537	0.0578033		0.194444	0.139784		0.150403	0.165677		0.200494	0.151898	0.157924	0.215457	0.1547	0.146903
0.146883	0.101836		0.159754	0.138322		0.237593	0.153276		0.165067	0.205018	0.188484	0.208909	0.251631	0.141933
0.201477	0.0738229		0.317959	0.104761		0.189541	0.149602		0.287437	0.192303	0.213725	0.307764	0.192201	0.201788
0.176339	0.0771495		0.129254	0.138322		0.145099	0.163011		0.114366	0.198473	0.188217	0.150867	0.205637	0.169005
0.154132	0.0583494		0.230489	0.118728		0.221738	0.178686		0.194748	0.177154	0.172404	0.166606	0.237687	0.18372
0.134299	0.107188		0.151007	0.144965		0.171839	0.138116		0.146081	0.236765	0.206132	0.198953	0.184471	0.144549
0.165219	0.0468444		0.175498	0.137543		0.155553	0.112662		0.228388	0.187343	0.202769	0.21449	0.160709	0.179535
0.118581	0.106796		0.228231	0.120693		0.107752	0.105673		0.158695	0.135762	0.126785	0.207408	0.150679	0.159604
0.144425	0.0406654		0.172242	0.120066		0.142953	0.0848018		0.204388	0.162661	0.146727	0.199765	0.208279	0.187689
0.151389	0.0403589		0.183117	0.10643		0.145835	0.145689		0.143621	0.209582	0.178634	0.1619	0.183373	0.183918
0.16734	0.0614606		0.162596	0.0884839		0.119121	0.094235		0.156977	0.156165	0.151999	0.181616	0.213487	0.2055
0.181771	0.0615772		0.124616	0.0863363		0.163685	0.108343		0.0745418	0.233026	0.16086	0.132947	0.202633	0.175926
0.161058	0.054948		0.146153	0.0868012		0.151183	0.12		0.169469	0.179332	0.168167	0.139196	0.192518	0.208059
0.159635	0.101278		0.135223	0.187793		0.162902	0.154705		0.168146	0.196579	0.157907	0.171373	0.132324	0.171472
0.128068	0.0715812		0.0909774	0.138856		0.135852	0.119511		0.100768	0.15552	0.128571	0.1184	0.206806	0.180617
0.138328	0.0723173		0.168765	0.0877675		0.116566	0.149547		0.15708	0.164439	0.123283	0.180113	0.167811	0.209486
0.137705	0.11589		0.109693	0.0790151		0.163714	0.165562		0.175693	0.115535	0.166641	0.131798	0.298295	0.188096
0.190707	0.096538		0.184737	0.109232		0.148221	0.129501		0.134977	0.230645	0.222444	0.219101	0.206736	0.208995
0.181042	0.0850882		0.138744	0.156054		0.229391	0.166264		0.133376	0.204054	0.202079	0.165929	0.186861	0.20869
0.171189	0.073309		0.145689	0.155414		0.13634	0.202231		0.100611	0.158105	0.200044	0.171818	0.188741	0.212486
0.145787	0.0532243		0.208	0.113923		0.14365	0.179012		0.182216	0.123945	0.221599	0.172317	0.134646	0.192411
0.123727	0.0406741		0.145875	0.101835		0.123831	0.120545		0.178355	0.168998	0.15667	0.198264	0.172228	0.185918
0.127016	0.0784901		0.180009	0.102011		0.205212	0.16433		0.19108	0.207059	0.178293	0.190824	0.157017	0.222984
0.179683	0.10195		0.102743	0.135052		0.205503	0.137876		0.132529	0.205146	0.153539	0.151281	0.184309	0.172102
0.104778	0.0721285		0.148065	0.123144		0.179513	0.119343		0.225256	0.184775	0.144788	0.196718	0.171533	0.212733
0.19403	0.0991927		0.178683	0.126633		0.201417	0.146826		0.158293	0.232394	0.18733	0.176432	0.193208	0.190017
0.157467	0.122621		0.143951	0.117324		0.173579	0.161414		0.152658	0.166253	0.212293	0.182268	0.221316	0.199359
0.171518	0.106187		0.165434	0.112068		0.134937	0.163586		0.144093	0.15681	0.162962	0.200529	0.170616	0.208996
0.13942	0.0758844		0.160477	0.100586		0.149264	0.161398		0.173452	0.153114	0.269904	0.184411	0.181761	0.142334
0.144813	0.0263208		0.168463	0.105034		0.179759	0.162417		0.183864	0.170584	0.195225	0.186687	0.200827	0.224356
0.113921	0.115035		0.168092	0.170275		0.111619	0.15706		0.131625	0.185161	0.173938	0.170086	0.223	0.213375
0.137388	0.125225		0.172402	0.138551		0.15342	0.165915		0.187166	0.182933	0.1359	0.172659	0.196061	0.201374
0.199217	0.115474		0.183024	0.0899251		0.145393	0.132572		0.164057	0.216404	0.18801	0.13079	0.153888	0.182632
0.086433	0.0530824		0.223723	0.0606865		0.146046	0.133761		0.128397	0.131089	0.158766	0.210287	0.19984	0.226559
0.144679	0.0769561		0.203607	0.0846926		0.178953	0.155997		0.203325	0.21204	0.171795	0.156475	0.175978	0.234487
0.161591	0.110147		0.152707	0.163449		0.200474	0.137892		0.148343	0.147289	0.17945	0.160003	0.176771	0.226361
0.129954	0.0641111		0.212075	0.11782		0.165385	0.157522		0.142169	0.212577	0.17606	0.168215	0.16485	0.270744
0.138643	0.0244528		0.200363	0.16026		0.149356	0.146785		0.202393	0.164881	0.156957	0.216534	0.193873	0.2046
0.129806	0.0635341		0.177184	0.139395		0.163813	0.117732		0.165273	0.190748	0.167505	0.20071	0.20362	0.159394
0.141304	0.0789698		0.164631	0.114524		0.206239	0.131913		0.167274	0.130287	0.219734	0.181261	0.176035	0.186386
0.0987744	0.0826007		0.161231	0.126576		0.200906	0.142904		0.122479	0.154901	0.179141	0.162649	0.177903	0.133401
0.153278	0.0531297		0.131024	0.133097		0.191448	0.139124		0.146482	0.204603	0.176665	0.170136	0.157133	0.207596
0.155395	0.107222		0.159192	0.101815		0.207538	0.14166		0.15221	0.26657	0.165354	0.14061	0.312031	0.159942
0.169809	0.0322075		0.178109	0.14792		0.110494	0.183456		0.190401	0.13302	0.1925	0.178366	0.151106	0.217322
0.231368	0.0671536		0.190837	0.175862		0.154275	0.142671		0.16829	0.177632	0.250048	0.172799	0.181601	0.152949
0.0399046	0.114638		0.177993	0.173744		0.128159	0.18037		0.171333	0.154815	0.199661	0.216784	0.204951	0.262472
0.116522	0.10105		0.209151	0.0805459		0.111995	0.130566		0.138483	0.162956	0.174311	0.17935	0.271571	0.186814
0.166592	0.0485432		0.173641	0.081819		0.185079	0.117473		0.220004	0.209771	0.210112	0.244037	0.169978	0.270404
0.156216	0.0997218		0.129832	0.166946		0.27118	0.160001		0.190004	0.219345	0.13828	0.168625	0.219241	0.190712
0.169435	0.0569849		0.126936	0.145734		0.138644	0.120746		0.192455	0.187042	0.212846	0.188683	0.159043	0.215622
0.134649	0.0614502		0.158419	0.110232		0.191201	0.0719203		0.157452	0.227786	0.133359	0.183672	0.165557	0.193228
0.160183	0.121272		0.126989	0.147319		0.195579	0.166791		0.175248	0.217564	0.199632	0.165266	0.177859	0.199433
0.150822	0.0611573		0.191054	0.142012		0.181506	0.133669		0.144797	0.197286	0.185339	0.150326	0.169301	0.173307
0.184931	0.0800455		0.145429	0.160136		0.118952	0.1345		0.199954	0.168276	0.195514	0.198185	0.155586	0.163764
0.114421	0.0984775		0.149368	0.0572312		0.168596	0.156731		0.155273	0.225988	0.162338	0.154542	0.235935	0.204708
0.119992	0.119001		0.138061	0.0815906		0.115028	0.136418		0.203813	0.206473	0.192856	0.188877	0.219581	0.18841
0.151237	0.119845		0.196733	0.146748		0.19266	0.163098		0.203814	0.205554	0.203875	0.217174	0.193618	0.17688
0.137327	0.0508351		0.214768	0.120817		0.135503	0.121907		0.206346	0.224344	0.1623	0.213824	0.210179	0.219564
0.166992	0.0597094		0.244241	0.132658		0.192989	0.144725		0.258672	0.177433	0.214765	0.159892	0.168591	0.161329
0.146034	0.0957413		0.175851	0.198239		0.153084	0.235138		0.116066	0.164622	0.134008	0.164364	0.153815	0.190391
0.147599	0.0781682		0.159824	0.159178		0.127062	0.156879		0.181197	0.195407	0.204464	0.205619	0.188566	0.193055
0.153585	0.102983		0.138432	0.119595		0.175819	0.162543		0.167783	0.175601	0.122678	0.227236	0.183291	0.24132
0.209163	0.103184		0.172613	0.138644		0.137024	0.184207		0.157516	0.202293	0.185235	0.213906	0.164765	0.180916
0.145104	0.09644		0.127095	0.122793		0.139858	0.119865		0.203661	0.140567	0.132792	0.182392	0.201844	0.190179
0.139863	0.0498067		0.150879	0.165562		0.152393	0.197168		0.139054	0.201657	0.184454	0.170419	0.166739	0.207551
0.22892	0.0962976		0.184436	0.144057		0.173157	0.143375		0.209657	0.137245	0.160695	0.179935	0.172436	0.207447
0.150152	0.118439		0.142187	0.155955		0.221208	0.147497		0.187517	0.177411	0.144184	0.216869	0.183427	0.176547
0.159083	0.043472		0.142751	0.144491		0.190483	0.16601		0.184577	0.214726	0.12545	0.168291	0.248402	0.183894
0.31	0.109992		0.184446	0.101049		0.0776876	0.126167		0.150696	0.215832	0.216442	0.166773	0.180781	0.161671
0.1986	0.0777744		0.1398	0.115227		0.0609217	0.126823		0.190087	0.149155	0.185562	0.172374	0.107673	0.177712
0.143463	0.133808		0.143436	0.117779		0.118334	0.185907		0.167951	0.183157	0.174282	0.141781	0.200346	0.162511
0.204946	0.0847366		0.155294	0.157097		0.18563	0.177856		0.140461	0.196562	0.240721	0.184391	0.159613	0.203525
0.139252	0.0915542		0.173323	0.138327		0.159379	0.161373		0.172597	0.151879	0.18811	0.159259	0.187782	0.174523
0.136531	0.13228		0.15435	0.183092		0.134142	0.21478		0.155699	0.17607	0.176789	0.173897	0.197147	0.159575
0.180292	0.148399		0.18619	0.108497		0.117423	0.179048		0.143569	0.17378	0.162794	0.186153	0.17219	0.185609
0.142482	0.146212		0.153909	0.216213		0.242841	0.206014		0.179817	0.204198	0.188178	0.185642	0.192805	0.176222
0.135736	0.0558601		0.134906	0.167978		0.15419	0.155353		0.138205	0.146201	0.202569	0.145247	0.166339	0.230578
0.180124	0.0553725		0.168179	0.134507		0.167202	0.196541		0.160936	0.212446	0.183093	0.182054	0.192757	0.143847
0.159272	0.0369963		0.198053	0.144898		0.170986	0.123385		0.177989	0.22766	0.182886	0.211846	0.164714	0.181243
0.152197	0.113023		0.213121	0.0989597		0.143268	0.143676		0.150953	0.139619	0.186205	0.160728	0.149815	0.191119
0.118696	0.117495		0.19412	0.0863269		0.158882	0.131675		0.173238	0.19897	0.162926	0.174749	0.201422	0.238117
0.109288	0.0932418		0.198159	0.144196		0.174585	0.148059		0.145052	0.148309	0.162186	0.194378	0.179761	0.175163
0.162207	0.0992294		0.147304	0.16515		0.188197	0.186593		0.11075	0.201419	0.149447	0.147738	0.173492	0.120957
0.15956	0.0922381		0.218863	0.123979		0.137571	0.206155		0.196665	0.188442	0.184888	0.199173	0.203642	0.199976
0.179446	0.088224		0.168263	0.133332		0.168565	0.142521		0.150321	0.172214	0.147864	0.202372	0.148241	0.229442
0.117037	0.0447498		0.165132	0.132844		0.154785	0.122333		0.188865	0.16423	0.167833	0.164278	0.185054	0.184544
0.134368	0.138369		0.164349	0.144032		0.150001	0.205765		0.183299	0.215126	0.215591	0.201022	0.156879	0.24627
0.16639	0.1409		0.110279	0.165018		0.144249	0.208554		0.163523	0.188543	0.18984	0.178624	0.169117	0.120522
0.101933	0.0540498		0.175792	0.161696		0.115597	0.165675		0.230981	0.171423	0.16134	0.175212	0.233824	0.233956
0.137661	0.104491		0.161025	0.120636		0.139871	0.133801		0.209885	0.170582	0.163235	0.191262	0.188674	0.203851
0.191936	0.15268		0.119035	0.16344		0.290354	0.180327		0.165846	0.240138	0.241259	0.200073	0.388007	0.200819
0.162659	0.092345		0.142919	0.169218		0.175204	0.172187		0.179936	0.151388	0.150915	0.220424	0.206031	0.231206
0.18656	0.0237361		0.12601	0.126294		0.187305	0.0689192		0.162508	0.179955	0.145795	0.191863	0.197914	0.145323
0.180184	0.0805593		0.200055	0.104036		0.178747	0.114841		0.193138	0.179729	0.199809	0.226004	0.216633	0.200633
0.13433	0.0924364		0.172001	0.156546		0.13265	0.127946		0.176189	0.15	0.194083	0.184565	0.212213	0.249265
0.141261	0.062109		0.141475	0.111029		0.118178	0.113254		0.229254	0.128689	0.15384	0.215038	0.108009	0.184858
0.158362	0.0990529		0.140367	0.147276		0.136118	0.183889		0.190163	0.170311	0.198208	0.202503	0.157756	0.186689
0.128921	0.149537		0.183791	0.136079		0.136877	0.175537		0.172051	0.193911	0.174222	0.165149	0.164534	0.233796
0.152141	0.0519899		0.192672	0.145086		0.183675	0.160452		0.224404	0.1841	0.205299	0.20291	0.201396	0.203188
0.202888	0.0613194		0.194737	0.11766		0.120636	0.148064		0.174688	0.185973	0.206497	0.190401	0.187173	0.210978
0.158926	0.0619395		0.179012	0.146149		0.168322	0.124618		0.154778	0.195398	0.162539	0.205458	0.168431	0.226884
0.214436	0.120655		0.186741	0.209317		0.162141	0.146202		0.185786	0.171301	0.161392	0.16201	0.246005	0.196655
0.168247	0.0737167		0.174879	0.165554		0.132388	0.144497		0.17249	0.16665	0.16832	0.215047	0.180414	0.216329
0.173405	0.0917101		0.148726	0.139652		0.185164	0.153623		0.163609	0.106719	0.143922	0.178234	0.154857	0.212585
0.204568	0.0719054		0.14006	0.169854		0.0926234	0.182478		0.210124	0.165403	0.207699	0.222554	0.233315	0.188203
0.121469	0.0484043		0.203994	0.132252		0.165235	0.149551		0.184498	0.154303	0.0912531	0.104273	0.173022	0.238911
0.155225	0.0330656		0.140171	0.148067		0.167344	0.165459		0.175848	0.140966	0.157939	0.200129	0.149799	0.186547
0.156112	0.139909		0.173349	0.118696		0.209411	0.184657		0.211326	0.1915	0.141101	0.206998	0.266463	0.26376
0.185999	0.0814339		0.16064	0.149814		0.195944	0.201439		0.187743	0.191431	0.194378	0.193758	0.216338	0.17818
0.172276	0.0585294		0.169359	0.158712		0.183501	0.176995		0.175466	0.157419	0.170224	0.24954	0.175158	0.234373
0.222168	0.0838571		0.180189	0.132999		0.184552	0.144653		0.187433	0.230797	0.174699	0.165701	0.216474	0.171565
0.108975	0.106974		0.165461	0.12953		0.188325	0.188655		0.14707	0.202297	0.206468	0.142473	0.222967	0.139656
0.205075	0.0979512		0.194164	0.0992065		0.158937	0.162372		0.161804	0.184166	0.206904	0.198427	0.202827	0.190825
0.19505	0.112328		0.142493	0.124767		0.153154	0.175903		0.189592	0.155257	0.150339	0.201535	0.148949	0.14003
0.112577	0.107676		0.135774	0.150524		0.106585	0.215949		0.152646	0.202171	0.153362	0.226104	0.286758	0.133357
0.102594	0.0746022		0.178567	0.0840856		0.130278	0.140424		0.210615	0.181792	0.189655	0.164233	0.14587	0.229963
0.168959	0.131986		0.147862	0.170718		0.107053	0.210544		0.1428	0.234096	0.187109	0.18488	0.180915	0.187526
0.159138	0.152119		0.159931	0.0997092		0.190113	0.161848		0.163755	0.172447	0.11211	0.195783	0.168371	0.255981
0.0815906	0.0534083		0.158787	0.135943		0.162529	0.16585		0.138913	0.183431	0.130044	0.190056	0.160843	0.289838
0.110291	0.0259711		0.17495	0.139161		0.184314	0.143814		0.145825	0.134506	0.24419	0.168514	0.221642	0.245693
0.184696	0.102961		0.193188	0.137932		0.199415	0.177521		0.213104	0.127406	0.195437	0.243853	0.121774	0.20586
0.178531	0.116118		0.138111	0.129025		0.165132	0.154818		0.164945	0.183783	0.179533	0.184477	0.187533	0.13943
0.132839	0.0481618		0.134892	0.147822		0.22804	0.124686		0.148935	0.212325	0.150498	0.163986	0.188849	0.238355
0.196251	0.0561527		0.16344	0.124745		0.120373	0.169263		0.201314	0.18017	0.213184	0.174096	0.173302	0.161142
0.132101	0.0795111		0.168037	0.179826		0.125404	0.186981		0.136215	0.157917	0.152459	0.171297	0.145636	0.124317
0.199516	0.146446		0.156292	0.151953		0.142124	0.167628		0.216109	0.136236	0.18465	0.146746	0.141541	0.189829
0.135086	0.0939334		0.198868	0.123018		0.135493	0.173149		0.221585	0.174255	0.203305	0.199464	0.129939	0.191372
0.172861	0.0813356		0.162647	0.162106		0.125742	0.161786		0.229669	0.182648	0.221381	0.171878	0.133505	0.186883
0.166965	0.0815276		0.172024	0.12629		0.235805	0.115839		0.187566	0.136859	0.203602	0.242342	0.154505	0.237155
0.21268	0.0314484		0.1502	0.14623		0.243043	0.130556		0.126602	0.183053	0.238724	0.214481	0.199937	0.192345
0.167061	0.0466318		0.156859	0.0894789		0.170222	0.191414		0.127096	0.11052	0.236808	0.16356	0.120474	0.110808
0.140675	0.114967		0.20392	0.139311		0.187841	0.222945		0.166187	0.21393	0.211451	0.196343	0.185311	0.197882
0.120836	0.0190101		0.165017	0.137848		0.11685	0.162768		0.208394	0.194564	0.188195	0.218049	0.216381	0.214722
0.126189	0.108991		0.174856	0.177334		0.217659	0.170167		0.124579	0.163448	0.172385	0.143012	0.156852	0.223978
0.202989	0.0855154		0.167319	0.172393		0.151602	0.178573		0.136306	0.198461	0.28031	0.196224	0.198493	0.218214
0.202395	0.0787748		0.174172	0.124111		0.141996	0.126896		0.200041	0.178609	0.156425	0.199093	0.178095	0.205486
0.176975	0.0670652		0.145195	0.120893		0.120777	0.157		0.18984	0.188042	0.18057	0.229784	0.189955	0.211546
0.243792	0.0537149		0.208597	0.137471		0.198084	0.163563		0.173359	0.158028	0.182204	0.264048	0.158291	0.223437
0.213422	0.0904643		0.143231	0.190892		0.123736	0.150391		0.127788	0.182632	0.115036	0.155922	0.218474	0.166129
0.122131	0.0311599		0.150118	0.124748		0.176211	0.186306		0.204095	0.173516	0.189847	0.172024	0.236758	0.233282
0.162536	0.0446166		0.117969	0.168281		0.122524	0.176154		0.127369	0.163774	0.175683	0.17337	0.240932	0.221802
0.145786	0.0123803		0.183494	0.173747		0.154493	0.144596		0.159738	0.195764	0.192447	0.210715	0.175074	0.2094
0.131706	0.0541022		0.191176	0.163899		0.117346	0.130535		0.140889	0.227305	0.171243	0.19396	0.230462	0.193303
0.188814	0.0483193		0.246032	0.144388		0.114946	0.213475		0.163329	0.163148	0.202325	0.192627	0.156229	0.210495
0.172997	0.138902		0.107729	0.11409		0.159412	0.158132		0.182775	0.15417	0.114992	0.124842	0.19542	0.163737
0.150339	0.0548244		0.146369	0.130677		0.129972	0.12352		0.186136	0.176429	0.180352	0.175951	0.220462	0.2021
0.108509	0.102024		0.178845	0.187979		0.209543	0.164204		0.19137	0.163155	0.142566	0.225882	0.173026	0.244232
0.155924	0.0667026		0.187769	0.157873		0.161637	0.171704		0.196703	0.130483	0.173442	0.181105	0.135817	0.156258
0.168802	0.0477414		0.155452	0.118723		0.168109	0.158976		0.191372	0.218572	0.170794	0.1681	0.235883	0.223178
0.199366	0.07478		0.174928	0.126089		0.166901	0.104058		0.201883	0.202724	0.194547	0.15449	0.166979	0.162334
0.153715	0.0311492		0.20064	0.175155		0.18043	0.152867		0.16847	0.163189	0.15715	0.214766	0.184234	0.180886
0.163628	0.0769558		0.247724	0.208211		0.188697	0.13496		0.20304	0.189931	0.202852	0.237148	0.22221	0.219077
0.140581	0.0460044		0.292252	0.142055		0.0559616	0.18867		0.267319	0.171111	0.198179	0.182263	0.188755	0.193452
0.203411	0.0486784		0.152938	0.121926		0.17318	0.0867194		0.180248	0.157439	0.238816	0.152575	0.190996	0.212311
0.162853	0.0731758		0.198928	0.106151		0.135443	0.132831		0.138246	0.176538	0.188779	0.165618	0.254846	0.189275
0.179632	0.0750746		0.140731	0.117078		0.16545	0.15361		0.148358	0.177655	0.192039	0.229299	0.202234	0.21484
0.170574	0.110613		0.176665	0.162742		0.166539	0.155287		0.153277	0.199629	0.19071	0.160776	0.235545	0.22123
0.199177	0.0507255		0.216699	0.128638		0.167111	0.0983676		0.198556	0.172348	0.15823	0.178186	0.16646	0.216118
0.167681	0.0452992		0.189709	0.13065		0.161146	0.17477		0.18392	0.197082	0.190013	0.172478	0.150104	0.260053
0.0498563	0.0413023		0.16812	0.181213		0.142338	0.224825		0.193151	0.198707	0.0722541	0.182393	0.182518	0.147937
0.162039	0.0964502		0.170518	0.180487		0.151664	0.238226		0.131343	0.140986	0.179974	0.200691	0.139496	0.196047
0.2331	0.0620099		0.146225	0.194352		0.190266	0.207004		0.140205	0.204282	0.220822	0.134663	0.203865	0.165468
0.163459	0.0435106		0.18205	0.176519		0.196751	0.169164		0.16662	0.148199	0.164362	0.179391	0.176821	0.20263
0.15803	0.0546716		0.147885	0.117993		0.129424	0.162454		0.193248	0.17221	0.199492	0.192899	0.189355	0.151312
0.154812	0.0668979		0.17613	0.171339		0.135298	0.126575		0.187886	0.164156	0.144721	0.192633	0.245324	0.175425
0.128886	0.0703603		0.154071	0.112709		0.122924	0.121018		0.144854	0.236042	0.14306	0.193389	0.167004	0.183577
0.103421	0.0893061		0.109144	0.146524		0.135532	0.184935		0.166243	0.180081	0.170467	0.183151	0.21144	0.193271
0.132189	0.017263		0.160387	0.155725		0.142048	0.137268		0.152357	0.155984	0.173611	0.183483	0.209885	0.197437
0.156105	0.0552775		0.202943	0.228128		0.179882	0.193673		0.178174	0.215707	0.175383	0.27858	0.18083	0.193925
0.146909	0.0756291		0.215904	0.145099		0.137976	0.168366		0.146803	0.185434	0.190712	0.224329	0.180617	0.187072
0.221072	0.115481		0.232581	0.12241		0.132228	0.141906		0.163398	0.208265	0.221193	0.163798	0.167366	0.218977
0.235158	0.0367852		0.250508	0.145934		0.133872	0.15212		0.167043	0.15822	0.117479	0.189391	0.217589	0.241891
0.139998	0.073698		0.161795	0.130737		0.217996	0.197265		0.216041	0.229151	0.177111	0.203898	0.243088	0.186929
0.118732	0.0690595		0.218129	0.161165		0.147934	0.14137		0.205337	0.186252	0.16784	0.219996	0.157666	0.157132
0.178341	0.0673121		0.125868	0.137837		0.171945	0.143778		0.138355	0.168093	0.174293	0.174207	0.163664	0.178127
0.116794	0.0869035		0.123823	0.15494		0.155205	0.148555		0.153471	0.176086	0.129878	0.174784	0.147543	0.138968
0.132782	0.05258		0.149042	0.163762		0.18282	0.140593		0.203578	0.194908	0.179133	0.202153	0.184676	0.17438
0.143683	0.0923502		0.184184	0.121542		0.116249	0.124055		0.195684	0.157768	0.169499	0.17739	0.146276	0.202723
0.154308	0.085884		0.198389	0.104818		0.165148	0.136086		0.150397	0.201284	0.214239	0.221129	0.218242	0.169033
0.176538	0.064348		0.168698	0.174821		0.204871	0.234454		0.186259	0.167018	0.182865	0.16369	0.150977	0.144684
0.157421	0.0167322		0.187042	0.115957		0.155661	0.130139		0.213604	0.153978	0.223103	0.205249	0.178388	0.198007
0.15026	0.0851746		0.234817	0.166938		0.163396	0.142297		0.198897	0.144793	0.223509	0.225462	0.143564	0.19349
0.192631	0.0401767		0.190978	0.1529		0.110404	0.165543		0.150451	0.17941	0.148991	0.146008	0.175155	0.204609
0.093397	0.164443		0.197142	0.0601183		0.192776	0.153529		0.161076	0.231335	0.161148	0.192338	0.236209	0.19926
0.119233	0.0646906		0.237862	0.129296		0.138285	0.154167		0.185162	0.195919	0.172607	0.179593	0.168681	0.251516
0.144225	0.0554974		0.194535	0.148759		0.189753	0.181853		0.190738	0.177991	0.169761	0.191604	0.154711	0.194261
0.139644	0.0173895		0.191289	0.123172		0.21086	0.16369		0.154066	0.230482	0.165745	0.153905	0.217197	0.17333
0.128457	0.0181058		0.181994	0.0927751		0.146449	0.107783		0.185234	0.200276	0.143865	0.220876	0.197322	0.197354
0.182828	0.0398196		0.15893	0.137642		0.109099	0.146769		0.181577	0.177997	0.136233	0.141712	0.17587	0.205865
0.140324	0.106559		0.158517	0.136229		0.170712	0.212407		0.162959	0.155872	0.217738	0.186459	0.157054	0.134477
0.157753	0.0612311		0.178346	0.134187		0.156184	0.193845		0.160293	0.227839	0.217978	0.155245	0.24204	0.153473
0.207932	0.0444372		0.191687	0.0830703		0.105024	0.187035		0.213249	0.186436	0.197116	0.161174	0.240103	0.206617
0.184724	0.0540546		0.212884	0.129987		0.15038	0.110089		0.188801	0.205481	0.204161	0.209438	0.165594	0.176828
0.154034	0.0285779		0.173132	0.014148		0.126458	0.0989798		0.177221	0.188077	0.16618	0.158469	0.149733	0.165628
0.139854	0.0998416		0.246145	0.155416		0.0848834	0.153437		0.20601	0.13656	0.183575	0.214008	0.225046	0.204917
0.169727	0.0629512		0.15586	0.105407		0.214034	0.183906		0.129619	0.175706	0.176405	0.186411	0.158801	0.167014
0.197177	0.0492221		0.191031	0.157025		0.121795	0.145167		0.205274	0.168877	0.0988771	0.157871	0.166177	0.23452
0.134942	0.090995		0.232326	0.151006		0.172197	0.152802		0.239216	0.199904	0.198616	0.220053	0.221768	0.239355
0.126491	0.113887		0.11582	0.124677		0.134736	0.122477		0.216561	0.14573	0.185586	0.180751	0.17202	0.201394
0.159495	0.0811099		0.173178	0.0970097		0.153728	0.167598		0.176559	0.189778	0.213971	0.234477	0.201506	0.191656
0.133678	0.0514093		0.197208	0.128845		0.148047	0.160477		0.171962	0.165335	0.214931	0.18723	0.182943	0.174335
0.153465	0.0625404		0.187079	0.129111		0.143851	0.101547		0.163462	0.159796	0.233264	0.179373	0.19026	0.163957
0.135629	0.0686493		0.155126	0.126144		0.123787	0.159476		0.151682	0.201152	0.136143	0.200284	0.127243	0.193196
0.199701	0.0773785		0.228264	0.178413		0.148342	0.246705		0.177414	0.186926	0.157066	0.1795	0.172993	0.196455
0.148395	0.0588373		0.111871	0.157047		0.157019	0.125446		0.158865	0.209139	0.187161	0.164614	0.159801	0.193747
0.0950874	0.0673937		0.186084	0.153854		0.205502	0.198215		0.199986	0.188447	0.235723	0.189704	0.247271	0.1899
0.195743	0.0273311		0.125402	0.132419		0.156938	0.125877		0.200258	0.192453	0.18633	0.184644	0.173796	0.200128
0.140455	0.195194		0.194528	0.180427		0.123554	0.170985		0.230607	0.192955	0.228794	0.187913	0.194824	0.255082
0.188359	0.0382063		0.248558	0.137576		0.253554	0.146808		0.200764	0.21295	0.180293	0.222439	0.236414	0.157195
0.165046	0.100857		0.182965	0.151831		0.155451	0.196827		0.188201	0.199298	0.171131	0.231626	0.148578	0.171864
0.127907	0.071592		0.171074	0.140703		0.142787	0.15694		0.178652	0.227785	0.189718	0.214286	0.194394	0.188116
0.195828	0.0418609		0.212445	0.206705		0.154946	0.0842596		0.185931	0.154194	0.18121	0.207225	0.228279	0.188238
0.157862	0.0772886		0.169333	0.11413		0.2171	0.170216		0.133	0.225274	0.201986	0.1754	0.171588	0.185369
0.170967	0.0330644		0.153797	0.131952		0.159207	0.200281		0.210511	0.144833	0.160436	0.181509	0.15603	0.190545
0.11438	0.066279		0.158071	0.0926748		0.157166	0.128022		0.210226	0.201964	0.233017	0.191232	0.192808	0.124987
0.197829	0.0538774		0.165646	0.167457		0.145645	0.201829		0.154056	0.199076	0.15877	0.244371	0.20539	0.187307
0.144492	0.103929		0.159458	0.175878		0.131721	0.107656		0.215133	0.176546	0.213214	0.222222	0.173546	0.215834
0.109556	0.0739155		0.142186	0.16535		0.141631	0.146822		0.182911	0.16732	0.15878	0.148733	0.140425	0.168553
0.191225	0.0663904		0.222469	0.137828		0.145716	0.16575		0.186775	0.144921	0.173704	0.152603	0.181631	0.166295
0.197904	0.0239799		0.146035	0.160334		0.112454	0.171237		0.219249	0.155388	0.19817	0.204771	0.21026	0.17111
0.172173	0.0823259		0.179749	0.180028		0.164946	0.167249		0.204032	0.207588	0.226649	0.138537	0.18906	0.206837
0.116644	0.0729034		0.197492	0.185572		0.122738	0.16228		0.147818	0.1361	0.207095	0.231171	0.152834	0.190689
0.215442	0.0193752		0.212972	0.201568		0.106823	0.176745		0.191009	0.177449	0.191553	0.24523	0.168853	0.173581
0.156265	0.0172047		0.216478	0.128284		0.12696	0.10639		0.181372	0.163851	0.196554	0.129678	0.157168	0.145576
0.148649	0.050692		0.150209	0.179537		0.180663	0.198818		0.158174	0.214709	0.18245	0.191351	0.125474	0.190721
0.176823	0.106314		0.200289	0.14526		0.202431	0.133277		0.164188	0.139128	0.177567	0.186138	0.255183	0.161989
0.199473	0.0830444		0.248508	0.174531		0.136089	0.116336		0.167822	0.146756	0.18945	0.254751	0.191098	0.190441
0.160002	0.027999		0.229852	0.197753		0.177623	0.196719		0.122573	0.23142	0.172133	0.216658	0.178183	0.138586
0.200514	0.0341602		0.212114	0.0861499		0.103082	0.203979		0.189874	0.176626	0.215928	0.209508	0.201341	0.162545
0.0942777	0.119722		0.219819	0.228878		0.188382	0.121758		0.191865	0.162727	0.192673	0.222561	0.183544	0.190405
0.208834	0.076486		0.132474	0.228022		0.174988	0.177323		0.171134	0.164677	0.202236	0.263034	0.155424	0.306896
0.217783	0.0112444		0.134725	0.0843333		0.147872	0.157954		0.22359	0.163405	0.170239	0.209374	0.164078	0.184317
0.189322	0.0747256		0.119152	0.147987		0.162975	0.124935		0.166273	0.183406	0.202137	0.187134	0.146578	0.175797
0.217763	0.0689922		0.189548	0.0812497		0.177909	0.136297		0.137123	0.174481	0.181813	0.136509	0.216635	0.230152
0.169569	0.0323573		0.166662	0.180794		0.0991857	0.176084		0.180067	0.177493	0.23602	0.177531	0.215821	0.228121
0.173693	0.131231		0.134439	0.148876		0.133432	0.124106		0.167653	0.166714	0.182599	0.161888	0.189516	0.17679
0.102765	0.082053		0.190312	0.147591		0.143621	0.179653		0.216251	0.174831	0.174081	0.179474	0.197181	0.212614
0.125096	0.158449		0.180101	0.160727		0.161039	0.160687		0.169204	0.20109	0.248368	0.195143	0.199108	0.179073
0.225505	0.0933178		0.154689	0.186017		0.218843	0.106292		0.207804	0.142115	0.205236	0.190845	0.190673	0.215408
0.1861	0.148689		0.198237	0.179016		0.138969	0.199836		0.205109	0.163849	0.195889	0.178942	0.177205	0.170899
0.153446	0.133702		0.153233	0.108457		0.12094	0.148458		0.206417	0.188272	0.211952	0.238253	0.159076	0.186378
0.0646877	0.0102609		0.210797	0.129066		0.170519	0.169236		0.176502	0.166622	0.158905	0.201752	0.270459	0.163223
0.142137	0.173331		0.249842	0.127419		0.146353	0.13895		0.181119	0.177287	0.152547	0.193236	0.148986	0.20787
0.186589	0.0820271		0.140366	0.126721		0.135853	0.147028		0.159711	0.177107	0.140401	0.248515	0.194179	0.196029
0.151342	0.0765774		0.129061	0.218587		0.158152	0.200252		0.134608	0.163531	0.160877	0.204248	0.188159	0.187168
0.072649	0.0890178		0.197837	0.097195		0.13271	0.166806		0.20508	0.212347	0.0958857	0.206115	0.200615	0.0675916
0.141897	0.108505		0.234681	0.170396		0.160659	0.228274		0.237087	0.143271	0.171379	0.236365	0.177523	0.199374
0.214651	0.104431		0.16402	0.157461		0.181548	0.0824795		0.125025	0.115571	0.206862	0.1469	0.148985	0.218166
0.162107	0.0917431		0.164233	0.127219		0.161171	0.186689		0.158104	0.18891	0.175317	0.169416	0.217463	0.213023
0.165943	0.0483636		0.157592	0.18683		0.144477	0.133903		0.158329	0.180977	0.20616	0.209165	0.237053	0.22796
0.127696	0.16875		0.162023	0.191461		0.157318	0.245127		0.175838	0.167325	0.156871	0.175679	0.23024	0.169133
0.176416	0.0820264		0.203685	0.186449		0.136046	0.192514		0.195086	0.175014	0.157375	0.162251	0.156364	0.174509
0.119806	0.0789835		0.141161	0.150641		0.160928	0.171474		0.131152	0.167854	0.175641	0.231242	0.197059	0.221172
0.195627	0.061507		0.19934	0.146309		0.175443	0.131517		0.241847	0.198481	0.152888	0.225606	0.161997	0.106809
0.158221	0.0582046		0.206724	0.156019		0.172366	0.176372		0.19975	0.165545	0.224386	0.206009	0.209882	0.220782
0.119596	0.0862433		0.17745	0.176296		0.216963	0.243081		0.163219	0.169786	0.209995	0.201951	0.201521	0.179729
0.1726	0.0652016		0.224614	0.15391		0.194475	0.147263		0.214573	0.173662	0.153846	0.196624	0.238187	0.159107
0.0717516	0.153247		0.152846	0.157098		0.213178	0.197582		0.22708	0.176675	0.225729	0.214348	0.290001	0.229231
0.107223	0.087561		0.256824	0.139846		0.245604	0.184279		0.160264	0.202767	0.247104	0.237999	0.199867	0.16092
0.114039	0.0616326		0.2024	0.162335		0.130483	0.221683		0.160441	0.183448	0.211137	0.196357	0.204878	0.209862
0.134588	0.041498		0.189163	0.0805939		0.165366	0.132958		0.153288	0.319279	0.157029	0.176682	0.109417	0.196593
0.164148	0.112061		0.189776	0.183758		0.0766401	0.160608		0.176262	0.305411	0.203818	0.190969	0.141631	0.202426
0.189805	0.0653751		0.118056	0.209439		0.0850947	0.154547		0.156811	0.191824	0.232423	0.143598	0.197443	0.249649
0.191196	0.117854		0.143568	0.23132		0.157811	0.187955		0.20721	0.159732	0.166739	0.210268	0.173089	0.213117
0.197293	0.102208		0.156094	0.125196		0.22671	0.186557		0.165941	0.117868	0.186794	0.18697	0.190719	0.186691
0.195466	0.0975785		0.180272	0.127284		0.176396	0.151028		0.152594	0.179311	0.205675	0.161831	0.215817	0.230791
0.20578	0.144662		0.196403	0.084222		0.18324	0.218382		0.223528	0.199771	0.188691	0.237598	0.182316	0.207037
0.146651	0.12616		0.15566	0.195371		0.12391	0.161544		0.204596	0.17133	0.192733	0.211661	0.171693	0.161502
0.154134	0.0754128		0.198506	0.101618		0.080858	0.182043		0.194404	0.204034	0.170044	0.210323	0.197291	0.182624
0.159759	0.0581734		0.145029	0.109436		0.207426	0.115755		0.25042	0.206125	0.191711	0.240347	0.177055	0.251963
0.152495	0.104548		0.157364	0.139107		0.183819	0.156868		0.163591	0.208376	0.187803	0.200282	0.191235	0.198817
0.133342	0.0816989		0.215619	0.130691		0.172334	0.143325		0.20947	0.196854	0.178998	0.182939	0.2031	0.158509
0.139677	0.0434875		0.140057	0.187485		0.122731	0.189071		0.160596	0.175281	0.16874	0.14483	0.206447	0.189292
0.142812	0.120252		0.145554	0.109456		0.114611	0.15509		0.183734	0.17925	0.183697	0.200169	0.188446	0.21932
0.144363	0.111843		0.151892	0.0884488		0.172816	0.180437		0.139937	0.227861	0.197741	0.160786	0.188483	0.140152
0.156742	0.133547		0.148813	0.150224		0.128646	0.193597		0.162554	0.196018	0.165174	0.177492	0.140768	0.150141
0.139196	0.0843922		0.21441	0.152483		0.229206	0.127759		0.215203	0.219905	0.200575	0.220355	0.213577	0.144197
0.204592	0.0795171		0.174794	0.13218		0.134443	0.111409		0.201264	0.201349	0.249115	0.169711	0.170639	0.224432
0.201886	0.0547346		0.195655	0.135156		0.177211	0.121615		0.226111	0.242576	0.220557	0.20886	0.221276	0.232282
0.163905	0.100994		0.197016	0.125157		0.179415	0.169726		0.182405	0.106227	0.287521	0.228663	0.115789	0.174734
0.190965	0.136223		0.171754	0.225406		0.177418	0.195142		0.18736	0.153879	0.227484	0.218057	0.176376	0.214396
0.157586	0.131588		0.183927	0.117851		0.168986	0.136167		0.160515	0.149714	0.203502	0.161795	0.213918	0.208345
0.149535	0.0959859		0.177017	0.18597		0.226855	0.22144		0.126347	0.223968	0.183396	0.116373	0.18946	0.193983
0.157259	0.140177		0.185349	0.161044		0.139131	0.185601		0.191704	0.22006	0.202497	0.188547	0.183244	0.161231
0.197318	0.121161		0.189005	0.111773		0.194443	0.140686		0.238427	0.208868	0.155404	0.216062	0.206275	0.218702
0.193409	0.0770517		0.190136	0.10495		0.125549	0.172915		0.148584	0.119816	0.151037	0.189128	0.155292	0.204861
0.141938	0.0173067		0.132095	0.130417		0.150046	0.0580848		0.209853	0.196224	0.117492	0.189476	0.178799	0.120984
0.210197	0.114465		0.14879	0.114196		0.168307	0.143087		0.141045	0.203775	0.165462	0.190316	0.160661	0.189519
0.152845	0.082363		0.167386	0.158152		0.154923	0.177284		0.18118	0.167501	0.161548	0.205297	0.204196	0.22211
0.187474	0.135219		0.262627	0.154117		0.177218	0.199858		0.226788	0.140225	0.187891	0.210202	0.161612	0.217179
0.173027	0.0616301		0.198264	0.112414		0.0809305	0.102571		0.245165	0.147936	0.133193	0.210395	0.138598	0.172768
0.189996	0.113045		0.240292	0.165287		0.146317	0.205473		0.147299	0.173697	0.175037	0.219067	0.152066	0.153271
0.110963	0.0687023		0.147764	0.126146		0.146168	0.102563		0.176445	0.1767	0.155115	0.167989	0.152932	0.215457
0.180983	0.0742336		0.138338	0.140824		0.163718	0.178802		0.142394	0.204661	0.142934	0.193275	0.241068	0.228043
0.209695	0.114442		0.163254	0.18589		0.157438	0.215483		0.195698	0.13981	0.130021	0.217259	0.215662	0.208985
0.200674	0.0836332		0.163381	0.19131		0.140111	0.204394		0.157016	0.137978	0.190492	0.220739	0.205298	0.216002
0.20863	0.0961942		0.196326	0.172633		0.192373	0.162371		0.160975	0.180194	0.218713	0.186145	0.181104	0.177597
0.12894	0.0825509		0.200841	0.17525		0.135303	0.179071		0.193253	0.199042	0.171743	0.180803	0.174491	0.195498
0.147437	0.082731		0.168638	0.0926614		0.208137	0.161746		0.15803	0.228102	0.212566	0.200235	0.119616	0.248792
0.152873	0.116909		0.206502	0.103182		0.135427	0.104877		0.16971	0.203174	0.132348	0.206886	0.151964	0.237917
0.152709	0.0702872		0.171023	0.148431		0.168149	0.124542		0.168761	0.134398	0.191611	0.214815	0.212484	0.205806
0.138755	0.110556		0.217603	0.139563		0.250338	0.166865		0.21491	0.129575	0.165864	0.190157	0.143794	0.167638
0.170465	0.0860305		0.150849	0.147118		0.170105	0.130349		0.140209	0.178475	0.146803	0.161102	0.156821	0.139161
0.136565	0.0770399		0.187505	0.122553		0.165504	0.13485		0.165075	0.137163	0.186485	0.152468	0.209008	0.207061
0.163889	0.0904993		0.163315	0.166185		0.146952	0.1598		0.147588	0.23029	0.198802	0.216471	0.244648	0.149401
0.140233	0.0688521		0.228863	0.14618		0.131977	0.118805		0.244976	0.148271	0.195506	0.236227	0.222001	0.209488
0.109098	0.0665022		0.218531	0.113609		0.140056	0.177346		0.190742	0.166788	0.197554	0.210156	0.154746	0.166429
0.183754	0.112609		0.175745	0.15163		0.104357	0.213078		0.210777	0.188017	0.164998	0.206018	0.221021	0.207376
0.135651	0.105206		0.143791	0.142005		0.204312	0.179646		0.170799	0.182811	0.1956	0.194099	0.156398	0.183238
0.0842881	0.0104563		0.154735	0.116533		0.140571	0.0928227		0.17024	0.150705	0.17144	0.202766	0.16847	0.223159
0.125438	0.0786616		0.19918	0.167899		0.165053	0.13043		0.15218	0.1798	0.153153	0.169102	0.178515	0.257312
0.147218	0.101509		0.180549	0.127331		0.169751	0.195623		0.185351	0.216516	0.154607	0.165887	0.188309	0.197918
0.180622	0.112346		0.173634	0.105906		0.128706	0.149988		0.140027	0.164321	0.18113	0.218663	0.211329	0.181531
0.19534	0.0713275		0.150673	0.130983		0.174591	0.203814		0.191149	0.183263	0.170404	0.220547	0.123203	0.234764
0.116185	0.0596172		0.207332	0.19538		0.147495	0.111493		0.183065	0.169195	0.194987	0.176241	0.22083	0.158405
0.14208	0.0797288		0.149729	0.0664017		0.171582	0.165381		0.15223	0.158601	0.20011	0.153783	0.219054	0.209885
0.174026	0.0567353		0.208843	0.112934		0.122439	0.202853		0.231903	0.198258	0.193222	0.206559	0.165155	0.174782
0.13267	0.0660596		0.18053	0.134739		0.192175	0.177099		0.158698	0.115819	0.229249	0.183815	0.183711	0.227636
0.171955	0.092118		0.122149	0.027666		0.166174	0.0780557		0.159755	0.1722	0.199921	0.201826	0.225543	0.20386
0.192144	0.0606382		0.207567	0.11142		0.136194	0.138734		0.202685	0.168955	0.174436	0.225779	0.216307	0.154675
0.197271	0.079022		0.152255	0.163447		0.213948	0.1469		0.183685	0.226811	0.192786	0.213237	0.176018	0.245965
0.170532	0.0716652		0.191159	0.150579		0.209884	0.13948		0.240228	0.158547	0.159504	0.255662	0.21263	0.168734
0.143685	0.131682		0.173104	0.13724		0.161672	0.131708		0.174731	0.201692	0.197812	0.203311	0.180159	0.182233
0.165839	0.0837		0.195332	0.137284		0.12101	0.0942986		0.157491	0.206053	0.146726	0.213632	0.209986	0.21085
0.152668	0.0996938		0.236035	0.132776		0.129105	0.130112		0.187011	0.142319	0.174014	0.22774	0.183648	0.223732
0.15541	0.0823262		0.174328	0.151598		0.140911	0.194594		0.216698	0.214885	0.197491	0.18793	0.193878	0.209172
0.16921	0.0437753		0.14676	0.084866		0.0896631	0.14217		0.149775	0.21037	0.197554	0.179458	0.187005	0.199987
0.222195	0.0948411		0.129124	0.184234		0.170123	0.120612		0.155692	0.157898	0.225221	0.200462	0.160392	0.210698
0.147897	0.157149		0.172349	0.146272		0.163301	0.177816		0.216902	0.195378	0.165578	0.209633	0.148277	0.168304
0.133382	0.0137427		0.153052	0.170417		0.211727	0.137386		0.197586	0.223253	0.205384	0.18003	0.211785	0.228488
0.163824	0.0922103		0.127129	0.141941		0.104596	0.198252		0.174259	0.147329	0.206343	0.201501	0.214639	0.213117
0.127085	0.0818319		0.126088	0.154343		0.177019	0.203753		0.160524	0.19591	0.170757	0.209624	0.165544	0.194335
0.197212	0.0476122		0.174712	0.12229		0.143234	0.150696		0.23145	0.218581	0.202313	0.189659	0.206685	0.163302
0.12719	0.165773		0.218871	0.158899		0.125034	0.181758		0.164264	0.159171	0.163105	0.204513	0.180431	0.189172
0.16805	0.0984139		0.177056	0.136011		0.195158	0.192825		0.169643	0.191051	0.206536	0.213581	0.179881	0.21948
0.138222	0.0786775		0.170791	0.170453		0.132161	0.182196		0.171753	0.134757	0.173161	0.226235	0.151005	0.212009
0.196357	0.0505135		0.149512	0.155142		0.143256	0.164506		0.163553	0.169327	0.164297	0.158589	0.20116	0.17391
0.194302	0.124004		0.165984	0.106068		0.141695	0.174009		0.162438	0.166675	0.193727	0.196319	0.213637	0.147569
0.155034	0.0226813		0.244437	0.140481		0.180878	0.209117		0.198053	0.184938	0.218741	0.246646	0.223221	0.163585
0.190157	0.0951941		0.177961	0.160714		0.179181	0.195162		0.146091	0.194895	0.124058	0.175948	0.221534	0.190006
0.13032	0.0453068		0.217659	0.139723		0.143003	0.121241		0.204378	0.164224	0.192628	0.212494	0.204769	0.246662
0.174364	0.0565972		0.139345	0.151882		0.150411	0.123633		0.200201	0.142288	0.16536	0.1529	0.202356	0.128059
0.164246	0.0288708		0.176135	0.106771		0.136904	0.130598		0.128133	0.189932	0.189208	0.188143	0.165233	0.252597
0.219557	0.0676531		0.157314	0.128994		0.1435	0.146523		0.210856	0.232767	0.182741	0.164993	0.117302	0.205887
0.155015	0.0826024		0.143156	0.120528		0.158243	0.173354		0.200478	0.14541	0.201719	0.19697	0.175576	0.198214
0.167678	0.0627026		0.15123	0.167564		0.181533	0.147464		0.153868	0.134639	0.182412	0.207104	0.217967	0.170763
0.191825	0.0965047		0.152693	0.103096		0.156174	0.136138		0.177785	0.215107	0.161487	0.210427	0.187269	0.163701
0.140701	0.127727		0.215115	0.200277		0.15002	0.195521		0.194844	0.190237	0.174331	0.238487	0.161699	0.140442
0.21724	0.0843058		0.23959	0.19948		0.124892	0.173301		0.17569	0.190732	0.144508	0.187369	0.191596	0.240968
0.167458	0.0688705		0.247552	0.11952		0.226536	0.175056		0.157858	0.195378	0.155642	0.190813	0.221041	0.190333
0.15477	0.152086		0.200477	0.169947		0.211702	0.180832		0.185707	0.133411	0.191324	0.179001	0.249395	0.167084
0.122635	0.0892562		0.233426	0.14036		0.12898	0.160285		0.197115	0.18471	0.161541	0.213816	0.211546	0.178689
0.135043	0.02779		0.136105	0.139927		0.122889	0.136977		0.178144	0.154248	0.311344	0.15017	0.162088	0.13806
0.157857	0.0724328		0.157073	0.157158		0.209794	0.187076		0.162346	0.140427	0.168327	0.229576	0.187983	0.175062
0.114081	0.140212		0.22219	0.156996		0.219645	0.191731		0.142082	0.187424	0.185727	0.207939	0.157848	0.140726
0.139286	0.0101596		0.214367	0.14784		0.161493	0.114831		0.192159	0.17512	0.162996	0.165664	0.218991	0.13125
0.106041	0.108333		0.195081	0.14025		0.153475	0.194499		0.198835	0.198437	0.189852	0.188032	0.19652	0.177751
0.169052	0.0519229		0.186557	0.0877469		0.186034	0.138848		0.190993	0.188559	0.209046	0.168407	0.218391	0.180076
0.188243	0.0745448		0.183691	0.129214		0.179446	0.173683		0.148048	0.15638	0.177882	0.189777	0.194432	0.206481
0.11339	0.0303153		0.133333	0.133443		0.131037	0.123718		0.14381	0.142396	0.160556	0.148052	0.222199	0.176347
0.184395	0.0939798		0.181552	0.131399		0.134324	0.174849		0.205178	0.176878	0.185029	0.213763	0.178887	0.158248
0.17385	0.015937		0.161361	0.157354		0.130959	0.107266		0.196061	0.156471	0.199658	0.196061	0.170901	0.196721
0.200297	0.157508		0.146546	0.165335		0.160264	0.200653		0.139488	0.211385	0.163028	0.191273	0.159653	0.164204
0.123209	0.113682		0.209993	0.148475		0.143655	0.210938		0.168144	0.176984	0.179015	0.219302	0.190167	0.206236
0.229908	0.0877999		0.238581	0.17821		0.129062	0.166991		0.158425	0.232439	0.217533	0.149736	0.218249	0.120203
0.189767	0.0918588		0.135949	0.127255		0.143291	0.171319		0.169954	0.0897602	0.16664	0.183841	0.1494	0.228082
0.148141	0.0940249		0.236101	0.162768		0.154561	0.191489		0.160891	0.169794	0.219714	0.209314	0.19331	0.199781
0.22209	0.0852769		0.164045	0.170086		0.151047	0.191756		0.221066	0.169502	0.23486	0.224696	0.174985	0.192357
0.152495	0.0693073		0.207202	0.107555		0.131254	0.117353		0.184402	0.176488	0.180779	0.208637	0.159359	0.183627
0.142069	0.147395		0.212407	0.227431		0.14384	0.141032		0.153532	0.215037	0.180809	0.213605	0.216597	0.194916
0.130246	0.107729		0.183432	0.162952		0.213685	0.164512		0.162677	0.172234	0.167459	0.20538	0.17181	0.270492
0.191038	0.0734343		0.244448	0.175457		0.158576	0.110382		0.213166	0.170257	0.239264	0.215633	0.152441	0.209955
0.137497	0.116791		0.201635	0.15584		0.193731	0.170361		0.139645	0.163996	0.178471	0.191793	0.158267	0.180325
0.129282	0.10214		0.245722	0.168579		0.153664	0.149628		0.170388	0.177588	0.181415	0.26484	0.162397	0.157178
0.158984	0.0675621		0.195767	0.185518		0.172265	0.188885		0.158184	0.143253	0.175335	0.157273	0.178687	0.187806
0.213222	0.0921795		0.185624	0.127276		0.158173	0.185885		0.107188	0.16669	0.214877	0.164854	0.225753	0.183353
0.161644	0.133193		0.179012	0.223901		0.199971	0.155743		0.226631	0.166775	0.193909	0.254209	0.18558	0.184512
0.115344	0.0827906		0.200562	0.16712		0.137544	0.131563		0.204252	0.133423	0.180552	0.244312	0.22068	0.143852
0.141639	0.172282		0.161118	0.19295		0.166431	0.187083		0.13626	0.190396	0.134861	0.257425	0.175768	0.143546
0.19314	0.111565		0.133828	0.130325		0.224448	0.158967		0.136813	0.190992	0.158561	0.185343	0.160602	0.164827
0.191089	0.047017		0.117453	0.174595		0.153497	0.196927		0.175604	0.191216	0.205959	0.18732	0.190605	0.225497
0.160753	0.121714		0.181851	0.170842		0.240132	0.166022		0.131291	0.188002	0.175449	0.223423	0.162467	0.169077
0.130344	0.0997576		0.168581	0.138872		0.192111	0.183508		0.167112	0.266175	0.256709	0.211018	0.276036	0.15472
0.109785	0.0812205		0.179539	0.135808		0.139732	0.145476		0.12636	0.166873	0.10128	0.160632	0.186995	0.245916
0.199976	0.100143		0.186149	0.144838		0.13258	0.154876		0.201439	0.193407	0.192648	0.227142	0.202951	0.196037
0.135755	0.0277736		0.178889	0.121684		0.232826	0.124699		0.1989	0.20554	0.166734	0.177328	0.218425	0.201726
0.2843	0.129817		0.217675	0.109803		0.198719	0.19124		0.263354	0.184179	0.19539	0.164002	0.183763	0.211257
0.0995032	0.0725978		0.198539	0.134302		0.174589	0.13792		0.128335	0.193743	0.132595	0.195848	0.185694	0.155674
0.144429	0.122098		0.264012	0.167314		0.155778	0.190555		0.212941	0.137879	0.12455	0.255986	0.202474	0.144399
0.132951	0.0693594		0.148079	0.162001		0.214905	0.17787		0.173206	0.168494	0.148769	0.15286	0.194062	0.156444
0.170481	0.016349		0.1635	0.131383		0.137119	0.137088		0.167032	0.210429	0.185596	0.141655	0.201236	0.233229
0.167016	0.0488435		0.116398	0.185344		0.174358	0.173466		0.13398	0.158828	0.201976	0.171761	0.174703	0.197975
0.127336	0.0244698		0.238311	0.150848		0.165528	0.161434		0.204215	0.150987	0.219376	0.208891	0.184322	0.206776
0.113768	0.110569		0.201308	0.158593		0.18406	0.176219		0.205678	0.136644	0.161918	0.174756	0.196839	0.158373
0.18952	0.0428927		0.210359	0.189175		0.176107	0.183687		0.20057	0.167356	0.176866	0.203196	0.161183	0.130795
0.0347703	0.110042		0.19172	0.14661		0.135115	0.16961		0.162708	0.197656	0.124857	0.173194	0.190966	0.209548
0.149633	0.109311		0.158166	0.137762		0.161334	0.150279		0.197955	0.215212	0.148838	0.191002	0.164542	0.173478
0.138739	0.0888264		0.184033	0.172404		0.213771	0.215599		0.182781	0.185479	0.171085	0.210513	0.159621	0.170973
0.14938	0.147665		0.180744	0.189101		0.182583	0.204495		0.201085	0.129815	0.238701	0.21913	0.204791	0.207963
0.14681	0.0915772		0.159038	0.178488		0.128199	0.119894		0.154309	0.143764	0.0986832	0.139659	0.169112	0.197053
0.144474	0.125925		0.139044	0.130585		0.139702	0.113892		0.146708	0.161839	0.156108	0.161452	0.199731	0.141469
0.11443	0.137162		0.179737	0.161255		0.150419	0.18649		0.196454	0.206153	0.218598	0.190363	0.175057	0.2503
0.127483	0.0643886		0.18974	0.112461		0.133183	0.151655		0.247239	0.15359	0.132575	0.190951	0.176032	0.202961
0.230672	0.0829237		0.18187	0.148407		0.16499	0.143985		0.160698	0.159094	0.173719	0.194544	0.217251	0.232439
0.171726	0.143519		0.140885	0.150974		0.125075	0.182715		0.119909	0.23931	0.252326	0.163055	0.180222	0.208238
0.170975	0.0852592		0.141399	0.171852		0.187068	0.165565		0.176321	0.168468	0.0701136	0.210595	0.154526	0.286722
0.16536	0.0375693		0.151875	0.139638		0.134352	0.129793		0.162915	0.146713	0.162564	0.21951	0.177956	0.207842
0.126863	0.068		0.175519	0.141367		0.194719	0.156304		0.164028	0.196248	0.198116	0.157648	0.199482	0.265766
0.10499	0.0279734		0.20537	0.163347		0.156547	0.124707		0.187512	0.193257	0.177253	0.189647	0.143579	0.149369
0.0969304	0.137174		0.184164	0.149604		0.153085	0.182806		0.151396	0.174274	0.21019	0.187661	0.217196	0.188513
0.205429	0.101789		0.151618	0.135639		0.131566	0.172373		0.127632	0.167139	0.139321	0.181963	0.177065	0.151206
0.112376	0.0870377		0.20719	0.118077		0.203006	0.166538		0.17633	0.171689	0.153375	0.21003	0.234794	0.194741
0.131843	0.0810409		0.170675	0.131166		0.121683	0.169849		0.165323	0.209405	0.151659	0.207623	0.149594	0.220099
0.142227	0.0958269		0.146222	0.111826		0.194462	0.158551		0.193331	0.154766	0.169713	0.19405	0.187454	0.180362
0.138432	0.105296		0.155373	0.142377		0.189415	0.212509		0.189158	0.172632	0.142611	0.229719	0.186841	0.239531
0.161957	0.102963		0.200333	0.154844		0.137721	0.139564		0.202998	0.270988	0.184468	0.224584	0.254004	0.197537
0.0929546	0.0566365		0.170102	0.161915		0.195367	0.194748		0.124365	0.17329	0.14637	0.153233	0.18327	0.18651
0.135229	0.0587882		0.230102	0.17694		0.167715	0.213939		0.200814	0.207397	0.177508	0.188567	0.216799	0.163585
0.178092	0.0216046		0.170314	0.118452		0.146391	0.197749		0.164202	0.206496	0.191654	0.206596	0.197875	0.196149
0.143562	0.0837911		0.151685	0.146766		0.184138	0.136814		0.141904	0.178009	0.145226	0.15544	0.224137	0.196944
0.170537	0.0667784		0.164982	0.152166		0.187914	0.188218		0.126047	0.204464	0.174095	0.154497	0.204151	0.251542
0.111917	0.0881588		0.212095	0.138455		0.132533	0.163056		0.195317	0.187023	0.110493	0.145239	0.176112	0.118131
0.18572	0.0528004		0.159287	0.126352		0.182495	0.155218		0.156235	0.185181	0.229615	0.15237	0.172126	0.200373
0.141764	0.0635961		0.137421	0.157269		0.19077	0.209884		0.166882	0.160416	0.159754	0.171399	0.20156	0.213842
0.173249	0.11161		0.182346	0.112044		0.147158	0.153069		0.159114	0.1866	0.145907	0.20069	0.247355	0.206585
0.219603	0.0369616		0.175368	0.153582		0.112011	0.104994		0.188748	0.214162	0.230579	0.140282	0.165401	0.175059
0.193778	0.0895718		0.167869	0.146756		0.137418	0.181789		0.184998	0.143946	0.178987	0.221267	0.155909	0.173436
0.154682	0.0746245		0.169877	0.132586		0.162689	0.161746		0.138184	0.183044	0.202398	0.180271	0.214054	0.170292
0.180911	0.101928		0.152842	0.204492		0.197383	0.180025		0.161586	0.184871	0.175057	0.204943	0.129593	0.155957
0.216556	0.106056		0.16088	0.109382		0.211394	0.166736		0.138931	0.208274	0.22704	0.165085	0.157681	0.221041
0.181799	0.116878		0.155918	0.183002		0.201882	0.17492		0.169995	0.23978	0.174622	0.183613	0.195235	0.21669
0.101152	0.110032		0.185293	0.150239		0.130849	0.170387		0.178206	0.172185	0.152813	0.166182	0.198748	0.16847
0.163676	0.120927		0.139483	0.139279		0.205665	0.106245		0.201823	0.172987	0.207758	0.192173	0.223656	0.211726
0.160789	0.105291		0.182398	0.142659		0.16942	0.157421		0.159355	0.211986	0.0858232	0.154387	0.202033	0.171812
0.192767	0.0528648		0.166712	0.134585		0.14361	0.147113		0.175597	0.138592	0.191196	0.166231	0.213763	0.211478
0.140548	0.120272		0.150689	0.164351		0.122906	0.182181		0.143904	0.213332	0.201521	0.199335	0.188002	0.189665
0.116718	0.0980351		0.226637	0.121013		0.161842	0.185827		0.106836	0.199553	0.176729	0.182178	0.26875	0.166839
0.0992923	0.0618896		0.129715	0.0810968		0.151336	0.170243		0.162385	0.192759	0.193722	0.215518	0.228962	0.235445
0.191257	0.0882154		0.144865	0.117215		0.122184	0.146598		0.163923	0.158056	0.184027	0.130997	0.228636	0.221494
0.148773	0.0770549		0.143916	0.148495		0.201695	0.191656		0.169742	0.195696	0.169199	0.178091	0.189566	0.155698
0.181495	0.0467429		0.212134	0.117735		0.157674	0.168359		0.150098	0.180479	0.154998	0.215322	0.178125	0.202039
0.199677	0.116883		0.218268	0.132651		0.210936	0.197964		0.181442	0.18426	0.179911	0.176648	0.203754	0.201878
0.129539	0.118146		0.220646	0.110671		0.151505	0.139907		0.182436	0.152588	0.177768	0.200049	0.147858	0.153773
0.163681	0.100073		0.14763	0.0790775		0.195975	0.141294		0.177057	0.243286	0.206977	0.175705	0.204505	0.17331
0.129539	0.102237		0.281605	0.17158		0.118096	0.163177		0.211764	0.213454	0.109218	0.297224	0.145214	0.133169
0.101466	0.101183		0.197605	0.117975		0.204486	0.174112		0.203967	0.197552	0.160265	0.15746	0.185839	0.183567
0.150949	0.138993		0.151697	0.182163		0.114081	0.192537		0.22045	0.203607	0.161029	0.168092	0.17588	0.182411
0.156206	0.115318		0.0941796	0.10636		0.191447	0.140353		0.199181	0.118864	0.194439	0.140246	0.16819	0.210848
0.138559	0.111419		0.126132	0.131624		0.145677	0.0882442		0.190828	0.243528	0.204469	0.211548	0.142829	0.299239
0.209189	0.124215		0.190181	0.126264		0.221833	0.174731		0.229131	0.145793	0.210407	0.180424	0.146571	0.187178
0.132533	0.113511		0.157241	0.0990587		0.192547	0.236379		0.222521	0.18317	0.185535	0.18384	0.174117	0.223272
0.222782	0.091588		0.247754	0.115041		0.0993731	0.182052		0.167324	0.214326	0.191729	0.242045	0.199197	0.158045
0.109182	0.0747217		0.202887	0.083598		0.201337	0.150476		0.201889	0.137311	0.164749	0.232174	0.185646	0.149645
0.18318	0.0971		0.19368	0.190127		0.101636	0.142229		0.260533	0.213588	0.175689	0.204808	0.191613	0.224244
0.105356	0.0945867		0.174032	0.109745		0.132438	0.162956		0.189675	0.181212	0.184646	0.164227	0.164149	0.207242
0.117508	0.0289887		0.120791	0.113018		0.163716	0.176829		0.187202	0.134633	0.126115	0.21447	0.167576	0.159033
0.13268	0.127668		0.220163	0.152159		0.152365	0.171468		0.13788	0.178452	0.157549	0.172202	0.176132	0.193781
0.151768	0.0543338		0.197505	0.115422		0.124559	0.11964		0.164315	0.173402	0.192038	0.206638	0.169826	0.177239
0.128319	0.129756		0.140887	0.196454		0.147468	0.220956		0.140406	0.173436	0.198882	0.166964	0.153257	0.234901
0.136672	0.129808		0.186774	0.150395		0.177233	0.210613		0.205407	0.166614	0.204347	0.199342	0.192206	0.166417
0.201845	0.0921373		0.157829	0.182669		0.202961	0.191085		0.191291	0.176277	0.218272	0.199167	0.175779	0.20171
0.138019	0.0641392		0.151088	0.11432		0.188918	0.147124		0.213403	0.17667	0.114724	0.203203	0.173053	0.0830812
0.174109	0.0923172		0.208222	0.093998		0.123607	0.143742		0.19625	0.193948	0.143443	0.168452	0.165249	0.193275
0.149739	0.0682992		0.200456	0.0722754		0.147205	0.174348		0.200931	0.150363	0.21925	0.216892	0.232599	0.193425
0.084522	0.0533986		0.164379	0.143472		0.121046	0.160064		0.212898	0.194531	0.198323	0.237158	0.1624	0.207015
0.12852	0.10905		0.0434817	0.168184		0.139029	0.105902		0.131789	0.178387	0.182619	0.141592	0.218626	0.226793
0.181888	0.0252125		0.153196	0.0927982		0.154953	0.156358		0.177974	0.206901	0.123214	0.161111	0.163897	0.150085
0.18655	0.14405		0.236279	0.173721		0.181294	0.191278		0.238349	0.148277	0.221229	0.210907	0.119402	0.2008
0.174442	0.092871		0.221584	0.146266		0.139391	0.176569		0.165644	0.177835	0.179594	0.161881	0.232677	0.250244
0.179034	0.125152		0.176383	0.168606		0.168575	0.185581		0.17548	0.192323	0.199748	0.235675	0.166391	0.171485
0.16473	0.099415		0.184848	0.103864		0.172518	0.172438		0.217817	0.183759	0.190448	0.191297	0.180361	0.196478
0.186951	0.0793021		0.162696	0.158368		0.211384	0.15157		0.215276	0.18449	0.176333	0.191781	0.176805	0.142095
0.12741	0.172217		0.203505	0.189691		0.103782	0.199825		0.172983	0.194265	0.192562	0.201983	0.163244	0.198623
0.240803	0.08353		0.192962	0.152065		0.151114	0.174858		0.186818	0.172702	0.300649	0.195477	0.178883	0.238457
0.1289	0.1059		0.197148	0.13341		0.178263	0.168314		0.180288	0.135144	0.184354	0.207975	0.162979	0.172899
0.154058	0.095721		0.169185	0.132316		0.245523	0.193691		0.153736	0.198072	0.149603	0.184731	0.234022	0.147458
0.256935	0.0733992		0.204672	0.0837956		0.170321	0.175471		0.229493	0.213051	0.168939	0.229964	0.186303	0.217168
0.169225	0.0918231		0.164668	0.174039		0.130322	0.135668		0.197752	0.201137	0.205169	0.231615	0.178394	0.192903
0.200571	0.0644184		0.140868	0.133448		0.114804	0.194013		0.168419	0.202545	0.216476	0.201474	0.152024	0.181279
0.12763	0.0991252		0.191469	0.152875		0.155342	0.17122		0.230606	0.195982	0.250345	0.181437	0.168997	0.198709
0.157482	0.103286		0.179025	0.130757		0.17746	0.162249		0.18806	0.19212	0.177159	0.231414	0.207008	0.200694
0.189611	0.0195631		0.168189	0.0776399		0.0980501	0.107779		0.205576	0.169514	0.183223	0.209722	0.173011	0.150828
0.14757	0.119218		0.114143	0.121467		0.203201	0.176557		0.219107	0.20024	0.172573	0.172069	0.178311	0.179372
0.204167	0.0562708		0.181274	0.0382839		0.192646	0.0640336		0.165414	0.219915	0.188388	0.191172	0.225107	0.23138
0.191233	0.0833384		0.164504	0.13852		0.203685	0.197622		0.190689	0.212959	0.18228	0.200339	0.202282	0.214687
0.102804	0.10715		0.173734	0.11579		0.196528	0.112739		0.180948	0.18755	0.150603	0.21627	0.1352	0.205068
0.104543	0.0617261		0.162678	0.142618		0.12985	0.153072		0.16227	0.191361	0.110335	0.156393	0.244221	0.263684
0.0954234	0.0790993		0.180213	0.127787		0.17776	0.124589		0.168184	0.187237	0.171788	0.19008	0.176619	0.16216
0.122769	0.0695909		0.19917	0.153475		0.156415	0.198439		0.194381	0.175041	0.142731	0.191769	0.264992	0.175001
0.123689	0.117587		0.220455	0.115694		0.201119	0.17504		0.170646	0.136608	0.232013	0.162487	0.179288	0.225531
0.151376	0.0842735		0.191784	0.173825		0.224023	0.172761		0.192911	0.207144	0.249106	0.160489	0.168498	0.134887
0.13518	0.0600606		0.149822	0.117968		0.12292	0.167922		0.208839	0.187359	0.238682	0.201952	0.146408	0.187636
0.10759	0.162312		0.139035	0.168967		0.160176	0.155067		0.205047	0.19479	0.193906	0.219301	0.2419	0.182381
0.111975	0.0767912		0.163534	0.144377		0.169168	0.17144		0.188245	0.223337	0.22395	0.215241	0.188665	0.17373
0.134173	0.0707551		0.168304	0.0862562		0.182659	0.0867205		0.196262	0.17021	0.150562	0.150476	0.202221	0.247851
0.1099	0.106192		0.149368	0.132239		0.162255	0.188343		0.184794	0.229861	0.209359	0.207685	0.216914	0.184371
0.18548	0.110524		0.182183	0.142355		0.212835	0.165608		0.191107	0.151898	0.185328	0.210625	0.193836	0.18768
0.219816	0.0633011		0.137657	0.130148		0.176042	0.174389		0.130533	0.169011	0.189118	0.176838	0.190442	0.219581
0.177883	0.103869		0.198736	0.143502		0.171227	0.116062		0.155073	0.181479	0.15474	0.155651	0.153982	0.193876
0.161386	0.0891205		0.201409	0.119998		0.195401	0.166081		0.222542	0.119846	0.177319	0.174347	0.158295	0.153381
0.124724	0.0921582		0.213851	0.195239		0.155076	0.160477		0.168944	0.156853	0.180307	0.236372	0.215244	0.193007
0.156051	0.110008		0.193317	0.132275		0.199411	0.166548		0.16605	0.178167	0.155537	0.201821	0.227632	0.213895
0.0822549	0.109991		0.196934	0.100044		0.25151	0.140385		0.221051	0.166219	0.245987	0.199297	0.225134	0.162488
0.132227	0.139471		0.184174	0.181834		0.169322	0.174402		0.179416	0.18718	0.151589	0.178611	0.168101	0.224786
0.14075	0.128172		0.172173	0.163118		0.177031	0.165716		0.150696	0.15241	0.151627	0.205313	0.200069	0.225781
0.113872	0.0533496		0.206177	0.131546		0.150008	0.131802		0.173764	0.216437	0.19091	0.186046	0.217525	0.189315
0.186606	0.0648137		0.176947	0.131913		0.123139	0.183748		0.197443	0.173239	0.190849	0.229583	0.130812	0.230848
0.183301	0.0495605		0.194137	0.085084		0.21921	0.106226		0.18081	0.201718	0.182857	0.162975	0.155097	0.180344
0.110457	0.0848598		0.167507	0.154953		0.18459	0.136689		0.171984	0.182046	0.164335	0.158311	0.193883	0.140515
0.149799	0.0361573		0.194402	0.124326		0.146735	0.231129		0.17339	0.202918	0.149426	0.222211	0.200948	0.154568
0.143799	0.0612523		0.135714	0.0559751		0.119533	0.105654		0.194124	0.155958	0.226303	0.188981	0.198156	0.240144
0.164899	0.147287		0.159265	0.166439		0.161811	0.228795		0.174928	0.173433	0.2069	0.16404	0.168285	0.143929
0.126858	0.0639988		0.187038	0.139976		0.174965	0.168286		0.170599	0.182444	0.166922	0.166443	0.199145	0.176647
0.149514	0.0519094		0.204515	0.11404		0.178848	0.150014		0.159895	0.191238	0.134673	0.256636	0.160339	0.217368
0.163889	0.0941874		0.181208	0.157244		0.153083	0.200123		0.154743	0.171532	0.168456	0.204471	0.162958	0.153507
0.103981	0.0497479		0.159617	0.149203		0.117724	0.142027		0.138537	0.185189	0.162837	0.166079	0.181782	0.191185
0.18592	0.112746		0.193074	0.157771		0.187918	0.200257		0.230489	0.198587	0.2047	0.20534	0.198701	0.211894
0.0994545	0.0611626		0.184329	0.117679		0.155134	0.14331		0.141227	0.136526	0.128437	0.196562	0.144248	0.166951
0.188278	0.0959331		0.18674	0.182999		0.107333	0.126655		0.201398	0.177926	0.208009	0.192261	0.205728	0.185075
0.172128	0.0659756		0.220925	0.139153		0.151793	0.127501		0.165724	0.173551	0.211533	0.229633	0.173678	0.240544
0.163106	0.0981609		0.191394	0.168443		0.199361	0.198047		0.182042	0.186894	0.165628	0.215935	0.164305	0.174481
0.1321	0.057454		0.136321	0.178332		0.126343	0.192626		0.192186	0.143341	0.191308	0.230676	0.163905	0.156894
0.187404	0.106504		0.213726	0.160513		0.129998	0.169014		0.166119	0.19884	0.164665	0.21508	0.16485	0.146357
0.115199	0.141851		0.172521	0.140852		0.139104	0.141831		0.19812	0.177545	0.144488	0.195738	0.208974	0.177778
0.184165	0.0529081		0.126333	0.149669		0.20019	0.210242		0.178083	0.162162	0.210946	0.206408	0.164745	0.213074
0.132766	0.0666492		0.133659	0.0328367		0.210809	0.0952077		0.187763	0.200051	0.22112	0.185036	0.194288	0.200144
0.124378	0.13933		0.190986	0.130059		0.154732	0.113562		0.170719	0.140627	0.140395	0.201282	0.181976	0.123578
0.177885	0.105529		0.122255	0.170149		0.171248	0.189312		0.167663	0.207922	0.156052	0.163848	0.190652	0.182229
0.163495	0.114813		0.22166	0.179886		0.127743	0.191633		0.139193	0.200387	0.228706	0.153432	0.204158	0.21806
0.116468	0.1747		0.151873	0.151055		0.163535	0.200933		0.196604	0.142338	0.189875	0.218338	0.175688	0.185166
0.115992	0.0738543		0.202876	0.0906209		0.219432	0.170836		0.166232	0.199044	0.197305	0.148069	0.190911	0.215665
0.208344	0.0951735		0.14969	0.106397		0.145245	0.100107		0.170011	0.205518	0.168212	0.147465	0.178179	0.229489
0.215798	0.0822386		0.205911	0.141752		0.155977	0.183698		0.194047	0.144253	0.196455	0.18161	0.173985	0.201206
0.159118	0.103471		0.214901	0.149762		0.153397	0.173254		0.206727	0.134231	0.137468	0.181075	0.209186	0.187774
0.157241	0.0597356		0.19854	0.0440194		0.157998	0.0693692		0.16237	0.165649	0.165284	0.24181	0.170235	0.186435
0.148403	0.00984389		0.202879	0.129228		0.155661	0.0822637		0.150422	0.172256	0.211223	0.173522	0.189072	0.25343
0.16125	0.0632226		0.186076	0.159555		0.166988	0.170167		0.170981	0.151752	0.213274	0.162123	0.156969	0.204611
0.147878	0.118916		0.211787	0.1244		0.117556	0.168842		0.151572	0.160585	0.167644	0.190571	0.214069	0.159347
0.13349	0.0231666		0.173973	0.151877		0.170378	0.175683		0.171058	0.210056	0.143271	0.180756	0.197277	0.17937
0.180974	0.132633		0.174325	0.112215		0.148284	0.151686		0.212336	0.225497	0.179379	0.226475	0.162239	0.224553
0.114878	0.0142507		0.19218	0.137186		0.151005	0.16578		0.151761	0.17258	0.167353	0.243052	0.182923	0.164544
0.1658	0.047997		0.22557	0.146138		0.145711	0.130175		0.205971	0.194495	0.227388	0.210001	0.18823	0.174397
0.167102	0.0930916		0.141526	0.0712879		0.126093	0.1568		0.150058	0.149414	0.161255	0.212866	0.223208	0.194646
0.190508	0.116419		0.217091	0.175881		0.166573	0.196502		0.115165	0.146155	0.140502	0.163885	0.162495	0.214294
0.153735	0.0565446		0.196017	0.154389		0.15332	0.171792		0.167437	0.137402	0.206762	0.155947	0.110139	0.193528
0.228465	0.128		0.216289	0.159868		0.172629	0.17592		0.153426	0.148414	0.247741	0.217394	0.202046	0.206275
0.188248	0.127052		0.197458	0.145881		0.0634022	0.220143		0.198783	0.239038	0.162243	0.131317	0.234602	0.206498
0.141666	0.0926307		0.14751	0.143912		0.148571	0.110308		0.202735	0.18884	0.236567	0.19527	0.159025	0.134643
0.19121	0.0649478		0.170356	0.186469		0.146531	0.151334		0.192474	0.175736	0.219107	0.170208	0.186371	0.167523
0.193583	0.0607159		0.176316	0.112366		0.120663	0.147943		0.157061	0.182935	0.141404	0.230343	0.201432	0.157416
0.118653	0.0399242		0.225851	0.131581		0.12387	0.178425		0.171299	0.11993	0.153116	0.247424	0.18864	0.172067
0.14499	0.0601666		0.203674	0.127833		0.141216	0.178323		0.203379	0.198525	0.133484	0.185819	0.123703	0.154751
0.134852	0.0591484		0.202665	0.1516		0.204626	0.135604		0.189099	0.207511	0.208653	0.173047	0.200328	0.20915
0.129881	0.0571981		0.235413	0.149397		0.152994	0.195065		0.219809	0.166249	0.153631	0.195542	0.191509	0.256143
0.15069	0.0231987		0.171828	0.153964		0.184272	0.122782		0.135786	0.176988	0.15452	0.216574	0.159179	0.18608
0.130546	0.0210928		0.243659	0.0857721		0.198433	0.135897		0.204546	0.192956	0.230682	0.191772	0.191587	0.169031
0.0847051	0.0599855		0.102417	0.137886		0.136514	0.173592		0.172789	0.232603	0.219993	0.198637	0.179151	0.204451
0.203562	0.0244165		0.169925	0.145665		0.131406	0.180714		0.224679	0.220718	0.199801	0.187307	0.122225	0.210657
0.228007	0.196157		0.160625	0.186121		0.126065	0.207143		0.198891	0.186108	0.140198	0.215881	0.205652	0.201592
0.163184	0.0835825		0.199726	0.196052		0.197276	0.137436		0.160999	0.159038	0.205548	0.219139	0.183183	0.199207
0.161496	0.06127		0.217592	0.080503		0.235058	0.147651		0.0849774	0.237809	0.183199	0.0846887	0.199754	0.149896
0.154311	0.0796696		0.205058	0.163574		0.164259	0.108056		0.195167	0.18402	0.17575	0.211295	0.151305	0.214031
0.135543	0.0533658		0.139424	0.188704		0.17401	0.156904		0.180548	0.165343	0.141723	0.18035	0.245415	0.148255
0.187873	0.091858		0.174285	0.138437		0.124728	0.140687		0.197163	0.167638	0.187119	0.180516	0.1348	0.142745
0.163929	0.0725226		0.17893	0.147602		0.179524	0.133074		0.174255	0.164252	0.183446	0.221238	0.135523	0.211737
0.131079	0.0598772		0.137888	0.116525		0.198375	0.148484		0.166601	0.274872	0.161347	0.227459	0.295784	0.195396
0.145987	0.104448		0.209605	0.178548		0.173333	0.160028		0.229652	0.203489	0.215206	0.1966	0.146819	0.230141
0.133063	0.0607548		0.137597	0.130119		0.141574	0.148664		0.208277	0.144085	0.132418	0.15681	0.193956	0.225337
0.132578	0.0918282		0.198259	0.155827		0.153321	0.208985		0.166827	0.178859	0.221957	0.225394	0.187162	0.229842
0.1951	0.0787945		0.174745	0.197399		0.16766	0.209284		0.167666	0.20037	0.163896	0.150311	0.17308	0.169493
0.186817	0.0781504		0.129885	0.180208		0.173889	0.203154		0.1399	0.165137	0.169906	0.171776	0.197238	0.168561
0.132932	0.140738		0.171456	0.134139		0.160535	0.18636		0.148018	0.17181	0.171811	0.174034	0.193102	0.16772
0.102129	0.104308		0.185379	0.20612		0.0994207	0.221163		0.182086	0.168873	0.133969	0.223146	0.231765	0.221417
0.170933	0.0382814		0.21094	0.0860059		0.17256	0.140781		0.188777	0.240425	0.183683	0.161899	0.268295	0.181353
0.166104	0.0581882		0.180151	0.134445		0.185394	0.140255		0.140875	0.165739	0.236103	0.152769	0.231568	0.168573
0.132509	0.063147		0.157674	0.14985		0.174301	0.123487		0.182372	0.175253	0.205573	0.194619	0.208251	0.209732
0.143736	0.0690538		0.146327	0.144295		0.119201	0.154038		0.186777	0.199114	0.163298	0.153121	0.181765	0.209261
0.0212148	0.0498036		0.188978	0.069129		0.201845	0.126067		0.181533	0.205467	0.196033	0.173243	0.166129	0.194298
0.104554	0.0864758		0.187977	0.0839211		0.190372	0.188737		0.197504	0.199422	0.140475	0.189314	0.198074	0.16611
0.171732	0.0902033		0.1539	0.147215		0.135518	0.154887		0.153981	0.169851	0.0890385	0.23342	0.168119	0.153256
0.154234	0.0605434		0.136801	0.15521		0.157457	0.153801		0.18084	0.215639	0.213673	0.204751	0.180359	0.190272
0.17972	0.0479571		0.222498	0.114898		0.133855	0.172128		0.193184	0.185311	0.201156	0.178216	0.165363	0.22348
0.118579	0.0384342		0.223188	0.135901		0.167473	0.193039		0.173518	0.13156	0.163752	0.210025	0.136292	0.207772
0.110639	0.0596394		0.192862	0.143522		0.154374	0.161754		0.161278	0.176048	0.185966	0.21213	0.199599	0.168962
0.107082	0.0359405		0.146018	0.0577255		0.203051	0.116987		0.181525	0.174171	0.184767	0.199134	0.147245	0.22123
0.13352	0.102827		0.216869	0.129195		0.170812	0.148671		0.191206	0.20466	0.169294	0.20626	0.229901	0.208537
0.167184	0.0569225		0.205065	0.150941		0.148427	0.194594		0.219052	0.192733	0.181212	0.189722	0.221744	0.180156
0.151177	0.0990159		0.110333	0.135281		0.147434	0.159033		0.154846	0.182249	0.118283	0.154296	0.152082	0.138505
0.175668	0.0288507		0.226503	0.107306		0.144987	0.193631		0.200698	0.128336	0.200173	0.183153	0.20492	0.185235
0.159714	0.0393684		0.152564	0.0923317		0.201094	0.152977		0.158766	0.155331	0.217636	0.195605	0.165694	0.197569
0.165117	0.0291318		0.0910675	0.15757		0.204554	0.167894		0.114478	0.177455	0.133963	0.248958	0.226845	0.219863
0.189059	0.139253		0.118621	0.184527		0.145235	0.200119		0.141905	0.190721	0.179128	0.202377	0.186031	0.193218
0.177323	0.0109263		0.147273	0.142755		0.160259	0.184364		0.146567	0.176453	0.21233	0.166175	0.228184	0.16443
0.208598	0.0538821		0.181229	0.132923		0.143204	0.177387		0.24003	0.170411	0.209533	0.219525	0.187122	0.204296
0.161422	0.00724523		0.118056	0.169091		0.219195	0.152176		0.148903	0.18974	0.191129	0.207356	0.206181	0.163895
0.228659	0.094072		0.161959	0.164174		0.169009	0.150186		0.191703	0.219176	0.218571	0.21737	0.219837	0.209375
0.110123	0.166039		0.146338	0.183566		0.180136	0.20087		0.166762	0.155346	0.198181	0.21777	0.167961	0.146982
0.113156	0.134781		0.108667	0.180121		0.133394	0.179459		0.162256	0.188803	0.200068	0.199268	0.140936	0.213263
0.170535	0.0627079		0.126151	0.0953221		0.180263	0.132624		0.159628	0.0971371	0.197321	0.173451	0.0953857	0.173121
0.128134	0.0672368		0.182068	0.115811		0.131705	0.188355		0.20285	0.198428	0.184985	0.196969	0.164047	0.165257
0.225058	0.0656152		0.151048	0.166129		0.170114	0.134367		0.146515	0.168944	0.146752	0.16904	0.201708	0.187419
0.153287	0.0999876		0.171676	0.101977		0.133727	0.149474		0.174654	0.18844	0.169169	0.2105	0.244851	0.178779
0.155531	0.0617332		0.178877	0.131325		0.148441	0.1421		0.165911	0.130688	0.129569	0.173684	0.236456	0.225537
0.160597	0.0249346		0.149303	0.197194		0.16279	0.184393		0.198248	0.197353	0.111149	0.213921	0.216619	0.137232
0.145525	0.0771622		0.203886	0.143239		0.12355	0.162324		0.207311	0.170298	0.170421	0.198655	0.205528	0.179572
0.11942	0.0339102		0.167776	0.136662		0.152897	0.201418		0.16729	0.138193	0.16121	0.227485	0.177801	0.155918
0.173385	0.0299106		0.238577	0.117453		0.148102	0.106468		0.184786	0.198144	0.157478	0.254084	0.201663	0.190279
0.15503	0.0411568		0.14683	0.105693		0.287784	0.174508		0.178067	0.207313	0.095043	0.173461	0.159297	0.0688828
0.135835	0.035342		0.23621	0.104685		0.123312	0.17485		0.179448	0.177595	0.190956	0.180985	0.226811	0.212669
0.119429	0.0644852		0.147313	0.141575		0.161895	0.133886		0.205222	0.13998	0.145675	0.144848	0.200131	0.108269
0.0787398			0.142517			0.227429			0.160354	0.166752	0.221001	0.167137	0.238541	0.181962
0.126848			0.134576			0.144085			0.165268	0.176686	0.215456	0.197791	0.195723	0.273451
0.185973			0.222013			0.207951			0.180087	0.237608	0.177629	0.229493	0.167279	0.169284
0.15698			0.185096			0.0701497			0.141463	0.225329	0.17926	0.12711	0.175965	0.167482
0.114903			0.176795			0.157895			0.18305	0.17583	0.23746	0.178702	0.190674	0.149059
0.138613			0.13764			0.17022			0.171628	0.135246	0.159359	0.203809	0.15556	0.192575
0.14932			0.151063			0.145817			0.164314	0.169843	0.213213	0.235096	0.217937	0.15047
0.146966			0.152992			0.129761			0.134019	0.221164	0.153402	0.159712	0.174102	0.147715
0.0771918			0.166159			0.195668			0.183463	0.18286	0.214243	0.172353	0.179678	0.251931
0.105181			0.2011			0.179533			0.130767	0.192041	0.175673	0.181367	0.177235	0.149964
0.162171			0.131846			0.193498			0.156299	0.192176	0.204063	0.166574	0.177757	0.205705
0.178687			0.164969			0.203733			0.156299	0.158052	0.131969	0.213653	0.192811	0.162399
0.106571			0.157798			0.169951			0.167511	0.148727	0.243821	0.182527	0.186209	0.198138
0.164857			0.115761			0.147663			0.125058	0.146301	0.17407	0.212134	0.147476	0.157023
0.147049			0.158204			0.171007			0.170975	0.191432	0.147571	0.17658	0.153178	0.16535
0.121265			0.118507			0.151098			0.156711	0.185769	0.194504	0.153207	0.156062	0.178145
0.119884			0.155146			0.160713			0.180371	0.192581	0.217318	0.23125	0.150288	0.227208
0.149642			0.11423			0.188151			0.116378	0.15547	0.198572	0.16274	0.170571	0.200277
0.111086			0.122301			0.212204			0.157086	0.195787	0.174175	0.166376	0.227945	0.204587
0.148521			0.204125			0.152938			0.193655	0.168982	0.190633	0.192922	0.176203	0.178855
0.126264			0.155498			0.138412			0.191655	0.189108	0.15534	0.217441	0.237564	0.159413
0.151459			0.205856			0.194217			0.188795	0.175567	0.226418	0.183446	0.138239	0.227147
0.111475			0.135872			0.138876			0.227959	0.144595	0.15435	0.182747	0.211258	0.146378
0.130001			0.117156			0.216129			0.157544	0.232315	0.186261	0.250345	0.224788	0.160901
0.169099			0.147303			0.156299			0.183996	0.168707	0.249209	0.209765	0.22051	0.246603
0.211035			0.212853			0.219192			0.173048	0.155346	0.224925	0.226114	0.144068	0.201867
0.157927			0.190658			0.147022			0.127659	0.164986	0.162044	0.190779	0.177014	0.125045
0.140924			0.177306			0.195052			0.160995	0.199589	0.19778	0.186858	0.206071	0.169905
0.181818			0.175034			0.154231			0.170584	0.16775	0.170323	0.171353	0.167891	0.184612
0.31191			0.155316			0.174171			0.180965	0.200467	0.262028	0.199459	0.161244	0.145142
0.14473			0.15974			0.198678			0.189395	0.182018	0.168593	0.219656	0.169594	0.167841
0.118417			0.130283			0.155434			0.171856	0.154351	0.176179	0.177953	0.200084	0.185269
0.186876			0.203968			0.192332			0.16363	0.172036	0.189471	0.220091	0.191444	0.21487
0.165025			0.181013			0.194619			0.181013	0.182848	0.207005	0.181013	0.183894	0.15953
0.125582			0.171957			0.1055			0.20727	0.156199	0.137104	0.176696	0.190785	0.15214
0.143127			0.134257			0.18242			0.150608	0.175604	0.160223	0.224761	0.185208	0.174171
0.171508			0.157406			0.192499			0.173401	0.188057	0.216673	0.212497	0.197079	0.18798
0.1572			0.157575			0.15804			0.154221	0.198733	0.193929	0.23576	0.229791	0.133106
0.146189			0.15644			0.139077			0.207285	0.170663	0.145808	0.165711	0.132212	0.218658
0.13897			0.19712			0.138238			0.167655	0.248135	0.177479	0.200631	0.216569	0.195203
0.115093			0.191477			0.140209			0.22518	0.161434	0.251777	0.189215	0.231661	0.165117
0.120965			0.227471			0.147287			0.15255	0.185566	0.207321	0.205732	0.193879	0.208628
0.0989218			0.199387			0.189349			0.21513	0.171507	0.201718	0.250107	0.171946	0.198277
0.184263			0.155291			0.168222			0.183847	0.148082	0.149573	0.197523	0.138921	0.172609
0.1714			0.170497			0.148647			0.202457	0.146909	0.148307	0.220225	0.195382	0.106023
0.135372			0.218086			0.191609			0.223086	0.154571	0.186537	0.19543	0.16267	0.122663
0.192503			0.204751			0.251215			0.172417	0.229853	0.176983	0.178777	0.167177	0.166239
0.21027			0.224144			0.0706927			0.152893	0.170892	0.136987	0.17929	0.176498	0.206465
0.128235			0.189578			0.219691			0.139047	0.166641	0.129319	0.182238	0.206334	0.212166
0.0854725			0.192584			0.177445			0.155733	0.207726	0.226836	0.158521	0.149616	0.191211
0.124341			0.166818			0.200393			0.136409	0.13437	0.172793	0.180641	0.177571	0.201883
0.157815			0.160184			0.222513			0.2179	0.174708	0.180921	0.212956	0.189368	0.201138
0.135184			0.177203			0.173461			0.155328	0.195359	0.198098	0.159069	0.142336	0.152529
0.169828			0.130495			0.189797			0.195317	0.215339	0.170942	0.200858	0.190604	0.189412
0.153087			0.184606			0.144722			0.201375	0.178676	0.143769	0.173184	0.185405	0.208568
0.155021			0.170017			0.16243			0.176666	0.193897	0.155337	0.193328	0.183424	0.167961
0.103026			0.157066			0.142341			0.164421	0.198818	0.197308	0.18938	0.17788	0.194821
0.148657			0.173232			0.185398			0.177279	0.160897	0.211309	0.153748	0.189078	0.232648
0.120303			0.173402			0.208963			0.204087	0.174628	0.166909	0.17222	0.187415	0.230411
0.133936			0.182754			0.211188			0.149743	0.165874	0.17361	0.160256	0.158847	0.24792
0.149286			0.192109			0.186491			0.116625	0.180968	0.198203	0.199158	0.1813	0.226855
0.162757			0.171335			0.257333			0.213004	0.14407	0.178715	0.175849	0.168351	0.160569
0.197778			0.127802			0.108273			0.149279	0.158653	0.165769	0.181995	0.176883	0.187393
0.189755			0.176142			0.108078			0.192791	0.203019	0.206527	0.189367	0.214067	0.151959
0.166086			0.181509			0.145			0.221173	0.186334	0.171109	0.204362	0.163033	0.246785
0.134587			0.15135			0.175676			0.199668	0.184805	0.174131	0.156646	0.189679	0.137957
0.17557			0.144083			0.182979			0.150426	0.21305	0.157903	0.140832	0.175637	0.165637
0.133687			0.306896			0.143751			0.237703	0.2032	0.169111	0.246882	0.236362	0.165662
0.132428			0.119069			0.186148			0.146775	0.191199	0.193901	0.140942	0.160795	0.140294
0.170617			0.131123			0.152825			0.186496	0.189614	0.209655	0.175406	0.170249	0.194057
0.198277			0.150009			0.157476			0.137306	0.163716	0.200901	0.163382	0.233764	0.143489
0.165433			0.192468			0.142091			0.185231	0.171196	0.131273	0.209887	0.189624	0.194491
0.125226			0.171234			0.125988			0.190899	0.215872	0.19786	0.197986	0.158769	0.179234
0.123729			0.218203			0.213972			0.228473	0.210126	0.117037	0.237001	0.211484	0.194593
0.145905			0.123605			0.163171			0.170174	0.236061	0.152681	0.213269	0.244309	0.184305
0.113089			0.231925			0.106661			0.171953	0.148928	0.147557	0.223283	0.212693	0.242558
0.166217			0.188536			0.189169			0.19681	0.211445	0.10389	0.164438	0.207158	0.232078
0.155307			0.124745			0.192242			0.175255	0.211036	0.171834	0.151441	0.17979	0.168939
0.028714			0.208768			0.177206			0.149177	0.237595	0.0886364	0.236216	0.170487	0.118016
0.161861			0.220628			0.126265			0.187489	0.183064	0.198306	0.211713	0.170819	0.154733
0.227466			0.1863			0.147076			0.161697	0.193356	0.199116	0.189945	0.184045	0.172906
0.104482			0.181526			0.147459			0.154861	0.133317	0.17431	0.205062	0.167296	0.166278
0.201906			0.147694			0.199313			0.223807	0.18983	0.183379	0.222074	0.151795	0.201553
0.193812			0.156743			0.131397			0.163346	0.20901	0.150877	0.170544	0.173705	0.162433
0.114561			0.168406			0.149692			0.207264	0.228537	0.141298	0.165309	0.155496	0.143656
0.155409			0.187081			0.0647298			0.204518	0.235007	0.184065	0.20586	0.252751	0.239102
0.169714			0.160901			0.143777			0.185971	0.143035	0.184352	0.17614	0.252307	0.191077
0.186099			0.263803			0.121707			0.209747	0.164785	0.263506	0.231416	0.197258	0.231487
0.190221			0.168488			0.132366			0.206909	0.183944	0.151464	0.21343	0.190599	0.208393
0.115049			0.115609			0.148203			0.163389	0.18136	0.210797	0.189507	0.247184	0.151315
0.130887			0.156821			0.17481			0.197433	0.260164	0.176146	0.210488	0.161134	0.203744
0.136001			0.181826			0.164245			0.223176	0.163813	0.208754	0.211538	0.210813	0.223939
0.113422			0.113973			0.173187			0.147716	0.188676	0.210014	0.154199	0.166601	0.239637
0.115532			0.16296			0.083902			0.206554	0.176241	0.191205	0.195136	0.185122	0.22098
0.13819			0.179905			0.127078			0.16535	0.140905	0.18192	0.228063	0.183264	0.187135
0.178155			0.133395			0.146323			0.208801	0.238266	0.241	0.161106	0.168682	0.205001
0.22639			0.152036			0.159702			0.165954	0.135141	0.234518	0.160893	0.18213	0.179598
0.21482			0.144578			0.203257			0.147029	0.204392	0.236798	0.231502	0.218064	0.175484
0.138305			0.136182			0.237109			0.189995	0.16995	0.152122	0.174285	0.0911597	0.20759
0.206838			0.196489			0.135873			0.148959	0.177418	0.192834	0.149738	0.166562	0.0820166
0.17215			0.163342			0.135385			0.208962	0.194083	0.177094	0.160243	0.200059	0.159963
0.134139			0.182057			0.17406			0.156243	0.160991	0.177967	0.135126	0.198076	0.166072
0.130712			0.19207			0.191627			0.131217	0.142154	0.138982	0.157994	0.148496	0.148935
0.212642			0.210036			0.135226			0.20149	0.142397	0.184244	0.209625	0.186496	0.160684
0.11329			0.173768			0.13113			0.214765	0.198153	0.187332	0.195724	0.248867	0.201099
0.166217			0.275529			0.12633			0.235721	0.188919	0.176802	0.187259	0.198302	0.171834
0.187525			0.194785			0.20363			0.154194	0.202405	0.201758	0.197975	0.224524	0.161813
0.150972			0.14847			0.162658			0.18659	0.157796	0.182498	0.177234	0.201069	0.183813
0.104612			0.1548			0.127671			0.197631	0.181062	0.235865	0.189976	0.164417	0.165641
0.173571			0.19749			0.191003			0.179492	0.170152	0.158639	0.185736	0.203069	0.180457
0.210435			0.167159			0.209985			0.179272	0.290562	0.158304	0.199561	0.114136	0.155983
0.105142			0.122257			0.128767			0.166822	0.150384	0.17226	0.176705	0.164712	0.161073
0.150664			0.227812			0.16695			0.154049	0.254307	0.187401	0.194342	0.14986	0.25414
0.2018			0.167229			0.137698			0.162835	0.136578	0.211332	0.140164	0.18957	0.205154
0.141164			0.147488			0.117588			0.146368	0.176215	0.206772	0.164311	0.225428	0.247854
0.152183			0.135156			0.0806975			0.197248	0.165126	0.195319	0.256118	0.179886	0.234641
0.13446			0.217592			0.165651			0.16993	0.201154	0.185165	0.227422	0.195382	0.218619
0.120775			0.191552			0.123965			0.141179	0.15859	0.200756	0.150433	0.219625	0.120686
0.125517			0.176521			0.16771			0.168552	0.160956	0.157564	0.172855	0.210653	0.213994
0.120555			0.180361			0.177217			0.185921	0.182917	0.166922	0.197689	0.167187	0.161331
0.151323			0.167807			0.137982			0.156188	0.170428	0.184088	0.191866	0.193456	0.230815
0.132581			0.155954			0.181295			0.162	0.149507	0.252029	0.152079	0.253401	0.0916304
0.133739			0.18739			0.140804			0.145065	0.180554	0.157902	0.167722	0.243365	0.187672
0.196517			0.16941			0.128245			0.16961	0.176679	0.207659	0.187588	0.181855	0.209261
0.204293			0.155922			0.11916			0.226876	0.163688	0.193031	0.167791	0.153157	0.213167
0.148625			0.223269			0.173397			0.237704	0.146723	0.174174	0.265624	0.172957	0.238393
0.13102			0.194822			0.18772			0.254158	0.0942718	0.215875	0.237283	0.24328	0.211431
0.136225			0.220944			0.198227			0.160536	0.183265	0.136138	0.223776	0.149717	0.1483
0.219442			0.139041			0.190358			0.143577	0.197477	0.176858	0.148188	0.199643	0.16741
0.182687			0.150895			0.151851			0.165758	0.171271	0.204641	0.162523	0.189634	0.234217
0.129447			0.223798			0.172321			0.21917	0.175912	0.213682	0.178486	0.170269	0.172202
0.118086			0.160145			0.153654			0.190519	0.225933	0.154774	0.178844	0.19023	0.156849
0.158953			0.18978			0.194133			0.156786	0.20088	0.169202	0.198049	0.203168	0.184477
0.187363			0.127509			0.131703			0.164105	0.144457	0.198023	0.180707	0.179617	0.217673
0.15734			0.204313			0.189377			0.168363	0.160562	0.140411	0.220912	0.147515	0.275206
0.0811948			0.188194			0.160645			0.154143	0.1735	0.185444	0.149833	0.183434	0.155069
0.0470345			0.206973			0.113856			0.259077	0.188734	0.187291	0.230895	0.217988	0.23014
0.130825			0.26191			0.13487			0.250701	0.168337	0.170594	0.221174	0.136302	0.186862
0.212348			0.217338			0.185361			0.172632	0.124245	0.100094	0.166712	0.1738	0.15413
0.160886			0.183522			0.140742			0.188219	0.155619	0.157113	0.211883	0.204426	0.188877
0.187786			0.220094			0.122097			0.219033	0.265201	0.189334	0.202683	0.171412	0.199523
0.115703			0.180641			0.136794			0.143427	0.170251	0.211777	0.189601	0.218147	0.164062
0.149847			0.203414			0.114866			0.155292	0.192378	0.197362	0.172243	0.204094	0.206691
0.125261			0.131218			0.0961314			0.16587	0.209188	0.136244	0.160902	0.166583	0.244259
0.162534			0.132783			0.0936437			0.164045	0.167466	0.143256	0.180909	0.225002	0.184538
0.181631			0.206026			0.182537			0.223917	0.145263	0.166065	0.187822	0.147725	0.137224
0.215392			0.133524			0.161509			0.158734	0.156284	0.167489	0.186772	0.194897	0.243747
0.177111			0.154394			0.21218			0.184476	0.198974	0.244657	0.273882	0.176253	0.207304
0.232022			0.204192			0.16793			0.140007	0.200863	0.154778	0.195792	0.208704	0.242834
0.160759			0.143665			0.156621			0.150132	0.16016	0.144488	0.238536	0.210559	0.181792
0.14799			0.19842			0.162017			0.128416	0.136474	0.164537	0.107808	0.224046	0.181663
0.153107			0.148419			0.0946169			0.232293	0.195679	0.233182	0.241129	0.190987	0.212052
0.117644			0.164628			0.123597			0.172227	0.2171	0.161557	0.159827	0.224217	0.179494
0.158046			0.198944			0.1978			0.202121	0.214224	0.154123	0.242172	0.187811	0.186947
0.0757821			0.179487			0.193168			0.166377	0.189407	0.181061	0.171142	0.198716	0.234156
0.0952347			0.145621			0.170167			0.165729	0.189547	0.168053	0.231932	0.16517	0.168335
0.143014			0.154044			0.158948			0.187101	0.182391	0.199265	0.195006	0.171288	0.206831
0.162209			0.140176			0.183371			0.141261	0.153608	0.169095	0.129403	0.149091	0.225629
0.20973			0.19897			0.159774			0.124813	0.192223	0.207719	0.153609	0.193003	0.248844
0.178026			0.144118			0.11935			0.160924	0.197527	0.204895	0.145805	0.177053	0.187251
0.143108			0.184227			0.152298			0.15798	0.201375	0.197214	0.171354	0.159913	0.160863
0.168981			0.168828			0.175586			0.142013	0.222311	0.14837	0.205971	0.147843	0.157397
0.174766			0.147288			0.154124			0.153544	0.223066	0.147658	0.175494	0.197407	0.184291
0.116099			0.135169			0.124849			0.176528	0.217667	0.117584	0.146707	0.198591	0.210125
0.185923			0.168312			0.151418			0.160756	0.180323	0.200365	0.186734	0.150442	0.220784
0.214077			0.190843			0.258021			0.201515	0.168433	0.183343	0.179326	0.215769	0.203673
0.191324			0.159976			0.150044			0.193244	0.167979	0.150727	0.193982	0.189664	0.207448
0.124959			0.229205			0.1945			0.182478	0.17188	0.168641	0.200953	0.200354	0.145151
0.145923			0.133078			0.175028			0.139799	0.168631	0.183057	0.162255	0.214079	0.163152
0.110184			0.149638			0.159149			0.187155	0.141792	0.132087	0.191704	0.206214	0.20748
0.227484			0.182065			0.154615			0.172863	0.18144	0.20366	0.203981	0.15349	0.219241
0.15086			0.20184			0.21641			0.184283	0.16274	0.164885	0.217923	0.130799	0.179584
0.123231			0.179264			0.204753			0.154159	0.203965	0.163943	0.252779	0.202521	0.168831
0.174796			0.205745			0.1707			0.183193	0.239219	0.198188	0.168136	0.173094	0.177405
0.114428			0.206693			0.119419			0.161209	0.196256	0.190002	0.184971	0.146493	0.11502
0.0821208			0.184386			0.149753			0.180183	0.172436	0.220856	0.213562	0.18374	0.224452
0.200486			0.157456			0.193234			0.17764	0.166904	0.177551	0.241844	0.198846	0.144613
0.193328			0.193022			0.222581			0.190228	0.167556	0.162379	0.172856	0.246531	0.17642
0.157082			0.194738			0.231402			0.190197	0.215013	0.200546	0.228771	0.249477	0.207481
0.184473			0.185533			0.161089			0.178936	0.18771	0.10117	0.172956	0.200506	0.209438
0.191238			0.23575			0.127594			0.187528	0.185307	0.136958	0.177329	0.158899	0.18989
0.117322			0.190173			0.203121			0.176357	0.173421	0.135545	0.194236	0.157815	0.180337
0.135184			0.196031			0.153739			0.147598	0.197046	0.158092	0.195358	0.198897	0.15185
0.138516			0.193807			0.194739			0.24193	0.177378	0.148614	0.182867	0.148702	0.188187
0.158367			0.114132			0.167156			0.200544	0.137038	0.157667	0.15141	0.23703	0.197975
0.130798			0.178564			0.154697			0.137206	0.179568	0.227937	0.188785	0.207054	0.162858
0.151451			0.170703			0.207618			0.170648	0.182765	0.153226	0.174943	0.188487	0.192056
0.120294			0.136301			0.193314			0.148791	0.190665	0.249015	0.17763	0.225549	0.183635
0.163347			0.14452			0.177792			0.132565	0.219313	0.16155	0.144906	0.155243	0.181702
0.106728			0.177923			0.135689			0.168061	0.172913	0.132546	0.177517	0.148463	0.198128
0.131272			0.141412			0.18409			0.15386	0.197097	0.160216	0.171687	0.154657	0.156619
0.202841			0.175702			0.221298			0.170137	0.128446	0.213209	0.195017	0.160411	0.176446
0.218339			0.156678			0.209405			0.202917	0.152058	0.16135	0.194096	0.187758	0.19044
0.158921			0.187756			0.127377			0.158107	0.167888	0.216032	0.174949	0.200051	0.194
0.131161			0.161871			0.201153			0.212811	0.170019	0.157418	0.197204	0.203639	0.147791
0.143196			0.125478			0.157981			0.169266	0.208308	0.190595	0.172779	0.168717	0.162689
0.140686			0.187739			0.112092			0.166571	0.195988	0.198922	0.200471	0.201728	0.19824
0.162253			0.174454			0.167229			0.177387	0.164118	0.148473	0.195462	0.206091	0.195584
0.139907			0.0893658			0.149826			0.150457	0.193699	0.148729	0.232172	0.179474	0.189505
0.114195			0.113861			0.153808			0.175427	0.220279	0.14952	0.248999	0.161679	0.184438
0.20179			0.18756			0.180343			0.171676	0.190494	0.192646	0.154752	0.201434	0.224818
0.163388			0.214304			0.185186			0.192254	0.201857	0.103597	0.200847	0.180165	0.108105
0.168953			0.216163			0.162427			0.156384	0.204592	0.185033	0.229303	0.194671	0.19593
0.166839			0.19299			0.178987			0.168667	0.186058	0.216944	0.186192	0.191132	0.208322
0.156803			0.186718			0.211909			0.200041	0.173283	0.205433	0.224086	0.219126	0.216145
0.143054			0.122523			0.245957			0.117016	0.244009	0.144851	0.170914	0.14938	0.207332
0.194951			0.19443			0.160329			0.24308	0.159258	0.138515	0.230918	0.206989	0.18341
0.158095			0.133545			0.223054			0.14833	0.151248	0.184834	0.144587	0.21513	0.158497
0.12884			0.199806			0.147197			0.182505	0.211226	0.195921	0.165978	0.251861	0.195889
0.188338			0.163319			0.196951			0.208247	0.203881	0.176871	0.152409	0.188091	0.194912
0.176059			0.16653			0.157637			0.198257	0.187008	0.227105	0.161824	0.216499	0.15364
0.141443			0.169251			0.165637			0.207918	0.147881	0.206849	0.239789	0.1851	0.212348
0.160097			0.152057			0.214746			0.199473	0.155023	0.147417	0.207895	0.16634	0.209413
0.238123			0.156015			0.154607			0.165331	0.186677	0.21188	0.170539	0.20779	0.210394
0.17094			0.215925			0.176358			0.13844	0.216761	0.157499	0.164665	0.21728	0.219519
0.162431			0.145051			0.164062			0.189515	0.227857	0.163103	0.214602	0.214272	0.194136
0.204685			0.143895			0.166721			0.187005	0.174967	0.132164	0.182369	0.20983	0.176456
0.133268			0.131944			0.132911			0.17927	0.115279	0.181743	0.160092	0.14268	0.164527
0.201452			0.167297			0.150255			0.241903	0.185523	0.241258	0.220857	0.194914	0.213088
0.15581			0.140519			0.17618			0.163818	0.179139	0.172557	0.188568	0.159606	0.263382
0.202394			0.199395			0.16263			0.167876	0.172558	0.218849	0.209432	0.228653	0.203977
0.0625769			0.163052			0.183466			0.160084	0.198735	0.152916	0.209669	0.181306	0.246104
0.160471			0.146377			0.197315			0.195424	0.243602	0.154613	0.182298	0.267636	0.20734
0.220161			0.167672			0.18685			0.177322	0.239741	0.238759	0.15996	0.186465	0.235554
0.119455			0.242791			0.202643			0.136329	0.148172	0.112163	0.20475	0.207128	0.225454
0.171691			0.164352			0.223664			0.170096	0.204137	0.227448	0.220936	0.185687	0.235372
0.088277			0.192636			0.161328			0.172462	0.229959	0.135795	0.184857	0.291121	0.136629
0.133122			0.163706			0.108514			0.189696	0.205007	0.200061	0.201634	0.253088	0.142047
0.19406			0.155633			0.174585			0.215871	0.136028	0.177624	0.219798	0.281216	0.113978
0.201875			0.180634			0.15845			0.13139	0.278339	0.235096	0.151193	0.229497	0.218448
0.164405			0.17125			0.203732			0.175377	0.177302	0.174822	0.152215	0.219517	0.14445
0.153723			0.149762			0.130386			0.144259	0.17716	0.162066	0.211317	0.163108	0.152657
0.151175			0.226556			0.137038			0.220169	0.145582	0.243488	0.222343	0.195258	0.274387
0.121742			0.17467			0.147279			0.190366	0.181051	0.23326	0.183564	0.240015	0.163963
0.136883			0.205512			0.146204			0.162675	0.169282	0.161896	0.164637	0.217981	0.179162
0.163697			0.181425			0.156191			0.138297	0.206552	0.208563	0.167985	0.198028	0.211268
0.137586			0.166821			0.17535			0.212041	0.16787	0.186641	0.238297	0.154135	0.175643
0.139419			0.169353			0.177355			0.163795	0.183983	0.160294	0.154485	0.194326	0.143746
0.191877			0.223547			0.16879			0.145663	0.195641	0.17127	0.188572	0.19824	0.222066
0.249855			0.236768			0.172063			0.17958	0.185071	0.208329	0.195553	0.210642	0.121374
0.126477			0.22964			0.156297			0.224452	0.165127	0.167465	0.236033	0.164989	0.169692
0.211612			0.151387			0.0188062			0.207266	0.199258	0.186758	0.204842	0.215737	0.208819
0.14581			0.160243			0.146782			0.211407	0.170346	0.167168	0.21597	0.176834	0.175825
0.130194			0.147303			0.154058			0.141776	0.1354	0.132417	0.182897	0.205818	0.232514
0.176042			0.174041			0.131214			0.202189	0.163975	0.128195	0.19796	0.188147	0.13799
0.200394			0.164949			0.153326			0.185389	0.159794	0.173289	0.214646	0.193118	0.16794
0.18969			0.194249			0.157615			0.200966	0.165185	0.166429	0.173496	0.147688	0.174861
0.142959			0.161045			0.195575			0.159508	0.149638	0.233685	0.17247	0.181151	0.235977
0.115682			0.123086			0.0208052			0.165782	0.232271	0.194909	0.153312	0.174879	0.172072
0.098135			0.193346			0.184678			0.166056	0.198187	0.186701	0.199211	0.176823	0.204726
0.157516			0.163344			0.123334			0.195261	0.186234	0.168979	0.186718	0.172708	0.211011
0.154571			0.213275			0.174903			0.122749	0.207072	0.168296	0.246142	0.206657	0.161934
0.145267			0.160077			0.22638			0.15764	0.191741	0.151379	0.148027	0.165245	0.185414
0.198048			0.12961			0.133883			0.118598	0.164715	0.195563	0.2129	0.196392	0.178532
0.119594			0.188107			0.169527			0.160161	0.185052	0.1599	0.139615	0.190086	0.204968
0.135385			0.171699			0.138691			0.180987	0.190274	0.167355	0.180898	0.170108	0.182206
0.152728			0.0875217			0.144852			0.0915275	0.175092	0.148509	0.178596	0.17309	0.198265
0.101035			0.179113			0.126865			0.163785	0.177487	0.136514	0.144373	0.136679	0.152749
0.105226			0.117498			0.107615			0.176961	0.129041	0.149972	0.185581	0.116668	0.193087
0.183234			0.175523			0.122501			0.175149	0.20783	0.252828	0.195369	0.300505	0.181703
0.19027			0.169661			0.159457			0.201337	0.203438	0.146736	0.15972	0.176934	0.191305
0.144798			0.183649			0.11218			0.170224	0.182141	0.118531	0.158121	0.160757	0.157751
0.0890186			0.223824			0.172375			0.194571	0.200083	0.186976	0.18468	0.171078	0.184787
0.147251			0.161522			0.166888			0.152769	0.177464	0.161899	0.161292	0.211254	0.207859
0.212318			0.173268			0.122169			0.170496	0.20039	0.222609	0.190638	0.137451	0.157013
0.173637			0.161634			0.145084			0.129924	0.141852	0.202207	0.156516	0.190943	0.18825
0.179821			0.231638			0.220463			0.206414	0.242748	0.169299	0.201761	0.149488	0.145871
0.158206			0.166436			0.180685			0.162239	0.16787	0.113562	0.152848	0.195066	0.143141
0.152119			0.145864			0.181022			0.189087	0.14681	0.109258	0.231689	0.149443	0.142672
0.151277			0.100871			0.100066			0.156835	0.231063	0.177818	0.179258	0.189194	0.176178
0.168211			0.193992			0.19838			0.160764	0.216769	0.173879	0.169276	0.205776	0.194722
0.145046			0.157744			0.163877			0.170285	0.164927	0.16652	0.245051	0.195123	0.115752
0.122004			0.211662			0.132253			0.169922	0.223411	0.127925	0.161087	0.225815	0.206092
0.122452			0.178638			0.154527			0.177674	0.164326	0.244137	0.19644	0.182291	0.220558
0.131298			0.147845			0.150509			0.200964	0.156703	0.174936	0.191406	0.195756	0.147837
0.152427			0.165681			0.164464			0.157471	0.18549	0.201624	0.20036	0.16318	0.181444
0.185494			0.148831			0.137787			0.157982	0.249217	0.204602	0.166307	0.24054	0.131166
0.134085			0.19374			0.113258			0.190862	0.186635	0.196273	0.227581	0.157453	0.17357
0.158076			0.116846			0.129606			0.136534	0.202216	0.1599	0.178393	0.161047	0.176568
0.149363			0.163823			0.170438			0.188748	0.137572	0.131534	0.098974	0.188759	0.138551
0.164293			0.221103			0.215911			0.207439	0.221492	0.222696	0.216017	0.212458	0.190542
0.133215			0.122941			0.149114			0.185084	0.188486	0.212084	0.194601	0.20708	0.222576
0.134251			0.190101			0.146976			0.143567	0.156357	0.159248	0.164829	0.151781	0.158758
0.207599			0.167997			0.231743			0.18595	0.179083	0.122422	0.169178	0.188329	0.234431
0.130302			0.180341			0.174913			0.195397	0.208034	0.139553	0.152776	0.191747	0.1951
0.168026			0.166347			0.114974			0.194234	0.263127	0.149602	0.180515	0.249219	0.189234
0.152449			0.170979			0.180435			0.186052	0.239888	0.150132	0.19194	0.193931	0.194913
0.180113			0.152985			0.144051			0.201458	0.212622	0.149696	0.176432	0.210301	0.180279
0.180628			0.12775			0.139119			0.156588	0.172709	0.142521	0.187242	0.179817	0.189491
0.134718			0.162835			0.14719			0.160384	0.183415	0.171764	0.216006	0.199454	0.219163
0.152234			0.15951			0.13589			0.159835	0.21365	0.163711	0.222421	0.154323	0.18717
0.167069			0.185057			0.171135			0.188369	0.17607	0.158607	0.201997	0.137093	0.209037
0.204924			0.175077			0.130975			0.166251	0.231937	0.215166	0.188657	0.193407	0.205373
0.150193			0.151502			0.173904			0.158056	0.174086	0.163548	0.11839	0.146874	0.189544
0.183017			0.130458			0.169042			0.136321	0.156972	0.236318	0.184274	0.220841	0.194711
0.152678			0.167707			0.14839			0.164439	0.191518	0.172985	0.202695	0.185867	0.154921
0.219563			0.0983702			0.172589			0.107789	0.207635	0.193159	0.175362	0.184619	0.180357
0.145184			0.150872			0.135554			0.159512	0.161115	0.149562	0.147983	0.165511	0.178634
0.187147			0.202365			0.146351			0.157003	0.164387	0.191808	0.168033	0.20252	0.174516
0.0939969			0.166678			0.119922			0.225753	0.196323	0.165853	0.206415	0.235711	0.18333
0.171493			0.168728			0.145399			0.174076	0.176813	0.189794	0.17064	0.204285	0.156766
0.102264			0.190757			0.1863			0.173334	0.175112	0.157578	0.140696	0.186176	0.186676
0.182837			0.161809			0.17646			0.164204	0.193326	0.125543	0.17723	0.0829706	0.207521
0.106806			0.153434			0.170904			0.165445	0.144369	0.154858	0.178373	0.194539	0.129604
0.157068			0.1929			0.141837			0.166269	0.158559	0.196156	0.159987	0.170974	0.162461
0.168225			0.16427			0.127076			0.164945	0.165342	0.172034	0.178251	0.178499	0.160546
0.141958			0.1355			0.134822			0.195368	0.19788	0.142702	0.181451	0.194914	0.190326
0.117921			0.156436			0.127251			0.170309	0.150058	0.13917	0.174207	0.203541	0.205673
0.120921			0.165575			0.155563			0.150711	0.16214	0.216742	0.189228	0.166784	0.178589
0.138955			0.181039			0.183081			0.186975	0.188661	0.210003	0.186256	0.148703	0.174543
0.0817964			0.158276			0.127071			0.134399	0.212808	0.13499	0.179695	0.156452	0.220216
0.166573			0.151372			0.179351			0.16735	0.161259	0.151486	0.177978	0.157339	0.180306
0.0993601			0.149945			0.170727			0.169495	0.162925	0.173324	0.212837	0.15792	0.165578
0.06425			0.143128			0.161832			0.150104	0.199777	0.197757	0.159198	0.179414	0.195155
0.145381			0.140101			0.14814			0.154316	0.187263	0.163164	0.171612	0.191137	0.18927
0.114656			0.170107			0.178811			0.162303	0.229123	0.129422	0.185525	0.203485	0.186841
0.190334			0.144184			0.15			0.124972	0.170045	0.220846	0.124972	0.170102	0.234942
0.161339			0.159898			0.136103			0.189541	0.173422	0.151598	0.198022	0.225115	0.154881
0.172339			0.127705			0.126925			0.203916	0.137854	0.150705	0.204856	0.179286	0.175854
0.208008			0.182278			0.183379			0.166326	0.160334	0.178388	0.183361	0.17446	0.227442
0.107579			0.229508			0.146071			0.207935	0.206095	0.157077	0.181236	0.226103	0.190983
0.194831			0.234361			0.210766			0.21495	0.168388	0.231345	0.217192	0.19313	0.219011
0.175966			0.161702			0.216491			0.170655	0.132521	0.159802	0.198287	0.190858	0.185546
0.136066			0.136424			0.129821			0.139868	0.186562	0.204601	0.165056	0.190063	0.223744
0.14354			0.152859			0.149236			0.178746	0.152846	0.221813	0.159809	0.119389	0.2959
0.138619			0.128148			0.149619			0.132365	0.19301	0.178171	0.138812	0.230229	0.183665
0.19353			0.201992			0.180603			0.203407	0.180525	0.189658	0.205866	0.20866	0.163752
0.219776			0.197874			0.129597			0.164758	0.191588	0.208485	0.147525	0.195154	0.215849
0.167025			0.162772			0.249505			0.146953	0.226192	0.0947444	0.170531	0.156709	0.153538
0.105043			0.146866			0.153872			0.160715	0.192394	0.195036	0.182393	0.198879	0.260331
0.125005			0.141834			0.118803			0.194356	0.176176	0.201224	0.196344	0.164081	0.234983
0.139637						0.143754				0.164854	0.168716		0.205757	0.217016
0.0910565						0.226112				0.21315	0.223858		0.236708	0.18137
0.198329						0.202162				0.21327	0.176602		0.180302	0.164345
0.169324						0.135957				0.196808	0.185095		0.191369	0.205142
0.186999						0.144499				0.128869	0.21452		0.208969	0.14695
0.125112						0.187507				0.205865	0.143358		0.193222	0.176853
0.134683						0.208214				0.192369	0.208584		0.16017	0.145973
0.186287						0.210578				0.203079	0.184332		0.187803	0.180212
0.070709						0.102372				0.216417	0.0952829		0.200622	0.119857
0.170224						0.156419				0.19375	0.222791		0.201605	0.140633
0.175137						0.188124				0.171793	0.21088		0.280165	0.16845
0.119243						0.190541				0.184262	0.211962		0.189086	0.178371
0.109515						0.218184				0.0568685	0.177064		0.197157	0.165254
0.183841						0.159				0.214419	0.0326283		0.22462	0.0512731
0.174786						0.152929				0.187624	0.161816		0.185266	0.169999
0.182186						0.244687				0.142636	0.209036		0.172825	0.213756
0.106608						0.134821				0.235081	0.156059		0.212823	0.262282
0.118635						0.192456				0.265424	0.170221		0.247052	0.1747
0.158755						0.168739				0.185242	0.191581		0.216538	0.189954
0.21811						0.180998				0.166409	0.200275		0.199234	0.177793
0.180594						0.149493				0.184964	0.167327		0.174039	0.158076
0.125258						0.201726				0.202635	0.162869		0.208882	0.187033
0.182428						0.190277				0.214777	0.133895		0.197736	0.162962
0.148581						0.204438				0.15012	0.154117		0.169747	0.166183
0.207973						0.0920911				0.177586	0.251344		0.244974	0.124515
0.13866						0.142781				0.118266	0.204447		0.200201	0.139582
0.118361						0.219203				0.140531	0.163142		0.219837	0.184372
0.181969						0.135268				0.176671	0.16444		0.181617	0.207548
0.0956953						0.162821				0.120317	0.113967		0.172991	0.158873
0.113528						0.164255				0.183449	0.153434		0.216891	0.167098
0.172406						0.179396				0.16882	0.139454		0.198541	0.103673
0.200217						0.180024				0.205492	0.160849		0.200362	0.19696
0.182071						0.154924				0.159838	0.152831		0.180556	0.225503
0.110717						0.186584				0.219849	0.180071		0.234619	0.152261
0.149446						0.14288				0.142668	0.257792		0.110238	0.185252
0.0959438						0.107636				0.143669	0.154241		0.203107	0.122353
0.204061						0.144759				0.168911	0.2065		0.193287	0.205702
0.163534						0.178373				0.179645	0.120026		0.193486	0.133368
0.116244						0.220697				0.217126	0.173917		0.189567	0.164698
0.164778						0.212871				0.19279	0.171558		0.216983	0.135071
0.110146						0.215359				0.16048	0.187783		0.248866	0.156981
0.136802						0.141978				0.150432	0.199299		0.200908	0.26111
0.138962						0.18498				0.225987	0.157861		0.233663	0.150475
0.171207						0.130075				0.19768	0.225232		0.199227	0.23695
0.0647645						0.145995				0.17684	0.197754		0.210467	0.122466
0.105575						0.205599				0.199345	0.134208		0.191088	0.179809
0.0818646						0.221467				0.193954	0.127738		0.183028	0.248476
0.152935						0.103934				0.198433	0.175276		0.189785	0.224605
0.144965						0.217798				0.159614	0.164376		0.190479	0.212672
0.168526						0.191504				0.161904	0.129384		0.213983	0.151477
0.0930947						0.152348				0.130818	0.122783		0.204434	0.114775
0.136682						0.164471				0.178409	0.1513		0.197417	0.206976
0.124649						0.121091				0.131268	0.146711		0.160976	0.200747
0.0917308						0.110013				0.196853	0.142141		0.168895	0.135633
0.158514						0.139196				0.237123	0.149744		0.246781	0.114898
0.048827						0.158819				0.206346	0.216281		0.195925	0.206914
0.171574						0.196464				0.15106	0.0860299		0.160328	0.329641
0.157659						0.179428				0.141586	0.160939		0.217566	0.175625
0.125409						0.124031				0.239884	0.118436		0.233305	0.122242
0.113472						0.163657				0.245991	0.177277		0.205329	0.23626
0.120575						0.167015				0.169827	0.161641		0.210363	0.169139
0.137798						0.188844				0.19145	0.157487		0.188377	0.177594
0.161683						0.182696				0.159002	0.164029		0.210774	0.178022
0.149928						0.174556				0.139899	0.138007		0.246441	0.153934
0.17764						0.191311				0.186973	0.169074		0.23115	0.189458
0.135705						0.180467				0.186251	0.154143		0.181126	0.198198
0.0906477						0.231848				0.216001	0.219463		0.199934	0.137654
0.17064						0.15129				0.145851	0.250759		0.172708	0.141309
0.147607						0.172192				0.177484	0.164156		0.17905	0.140485
0.0941384						0.168086				0.162237	0.244719		0.142476	0.247911
0.189358						0.227859				0.182592	0.1551		0.218833	0.207667
0.114003						0.13978				0.184607	0.136581		0.164057	0.164374
0.134429						0.184608				0.235031	0.17685		0.253386	0.205269
0.17035						0.150363				0.202241	0.192548		0.177807	0.207412
0.0898861						0.130612				0.139606	0.175805		0.16568	0.183637
0.199004						0.161437				0.18316	0.183699		0.224508	0.145585
0.112502						0.129295				0.224283	0.137815		0.167029	0.190761
0.246871						0.235479				0.172977	0.270354		0.138382	0.284677
0.154759						0.199651				0.21266	0.18394		0.216032	0.118138
0.212764						0.196013				0.208084	0.188537		0.12787	0.201247
0.127084						0.148954				0.189353	0.17493		0.134886	0.197136
0.129461						0.144104				0.161226	0.185209		0.159822	0.199994
0.155008						0.120439				0.197178	0.180457		0.202328	0.223957
0.152032						0.174369				0.264343	0.152366		0.165546	0.1884
0.180102						0.188369				0.215196	0.188207		0.197311	0.178083
0.194324						0.136194				0.156022	0.252917		0.15987	0.167266
0.14481						0.121297				0.160462	0.181546		0.284915	0.189805
0.176221						0.255615				0.180797	0.145427		0.192265	0.199464
0.108213						0.136652				0.154707	0.149669		0.187702	0.173803
0.180959						0.124539				0.152566	0.18996		0.152992	0.142405
0.17835						0.112844				0.193537	0.140752		0.140217	0.118001
0.123253						0.168064				0.226903	0.158951		0.190899	0.159597
0.133492						0.136186				0.150113	0.168733		0.192374	0.133642
0.117151						0.180012				0.224652	0.176098		0.188421	0.196222
0.168474						0.10932				0.172713	0.188017		0.16362	0.193278
0.168457						0.164541				0.157122	0.18288		0.154774	0.16148
0.117016						0.154505				0.219153	0.260487		0.14148	0.181394
0.124324						0.177043				0.171805	0.193913		0.24519	0.182648
0.150032						0.16896				0.184331	0.196541		0.145741	0.17856
0.155693						0.204794				0.198302	0.142797		0.288247	0.273333
0.149089						0.169792				0.148691	0.152054		0.176078	0.161856
0.16082						0.170248				0.170694	0.160863		0.199812	0.181029
0.210846						0.159245				0.196123	0.138568		0.185936	0.24762
0.0892559						0.186526				0.174339	0.150358		0.163449	0.165311
0.132098						0.113502				0.165227	0.221723		0.169193	0.131259
0.118233						0.133764				0.245143	0.210079		0.18694	0.142459
0.199749						0.224965				0.191119	0.218081		0.129371	0.198242
0.0892534						0.0864274				0.200845	0.135987		0.166698	0.168025
0.154855						0.102263				0.213486	0.184581		0.173435	0.128322
0.14933						0.10976				0.0861522	0.163684		0.17204	0.1719
0.100206						0.157277				0.165408	0.191489		0.156368	0.166266
0.196032						0.134411				0.160129	0.149966		0.207344	0.139459
0.145897						0.100169				0.136001	0.13092		0.192484	0.123979
0.126416						0.121847				0.132072	0.202134		0.194991	0.185942
0.0997636						0.211985				0.166719	0.121343		0.189251	0.198623
0.131836						0.125225				0.17023	0.142975		0.168366	0.167646
0.228732						0.153442				0.187606	0.118768		0.206039	0.161339
0.146136						0.182869				0.208304	0.175488		0.216086	0.154265
0.137026						0.138222				0.152252	0.163882		0.199142	0.161023
0.141599						0.149515				0.151854	0.157812		0.185046	0.152043
0.179798						0.132915				0.155784	0.210076		0.15614	0.126439
0.177137						0.176213				0.151857	0.164567		0.192003	0.181208
0.143581						0.149123				0.149285	0.162147		0.179121	0.200501
0.127913						0.143226				0.196165	0.167888		0.154289	0.141326
0.113401						0.157205				0.228934	0.140885		0.167947	0.209118
0.134332						0.130844				0.196825	0.182828		0.176102	0.171385
0.196429						0.146524				0.159876	0.154515		0.207364	0.208558
0.17594						0.106714				0.192067	0.179995		0.22944	0.206078
0.197804						0.132068				0.170605	0.0945151		0.194799	0.112063
0.14662						0.195747				0.146456	0.154216		0.179902	0.160992
0.17424						0.147449				0.157038	0.182185		0.179595	0.193259
0.146719						0.175368				0.139235	0.175775		0.143476	0.17937
0.200692						0.115339				0.154384	0.208819		0.162928	0.198284
0.232158						0.161279				0.134302	0.170012		0.191877	0.155366
0.120643						0.222779				0.217586	0.209759		0.220636	0.17817
0.133528						0.142098				0.153317	0.249854		0.149488	0.121793
0.147613						0.207886				0.168586	0.170167		0.181541	0.150652
0.146938						0.156203				0.201758	0.165602		0.180311	0.199627
0.0953245						0.188959				0.228707	0.175407		0.210726	0.123208
0.158346						0.200635				0.188607	0.174899		0.247494	0.224822
0.116558						0.165226				0.150779	0.120622		0.202846	0.204985
0.270442						0.16185				0.180105	0.304416		0.178881	0.195391
0.191361						0.164274				0.165529	0.187615		0.134463	0.189011
0.173438						0.249549				0.25166	0.131241		0.257189	0.259454
0.113624						0.127006				0.160594	0.154878		0.148724	0.116899
0.142578						0.1219				0.202527	0.122536		0.178077	0.149701
0.191068						0.111568				0.218097	0.140731		0.208538	0.185083
0.154222						0.189345				0.197514	0.178351		0.188593	0.158582
0.136549						0.115691				0.154602	0.191981		0.200574	0.177978
0.186332						0.176151				0.136956	0.248049		0.166591	0.234276
0.134969						0.122827				0.209036	0.171437		0.180716	0.167019
0.214336						0.182115				0.239836	0.210313		0.185796	0.177378
0.157505						0.181995				0.201792	0.16831		0.182633	0.208394
0.108191						0.183303				0.17928	0.200478		0.17204	0.234865
0.16605						0.132133				0.180261	0.161888		0.189647	0.142167
0.146787						0.164772				0.145566	0.19159		0.184607	0.175807
0.122115						0.103491				0.192688	0.188438		0.163463	0.170837
0.0192254						0.153102				0.129282	0.192254		0.203496	0.208823
0.112311						0.158209				0.229667	0.135938		0.219543	0.189999
0.144708						0.149862				0.187797	0.125168		0.158923	0.213805
0.172021						0.16117				0.166447	0.186861		0.16111	0.17571
0.188399						0.167977				0.184478	0.203471		0.197419	0.152586
0.184793						0.137454				0.155119	0.141838		0.186296	0.192865
0.107763						0.132894				0.165196	0.182781		0.166087	0.191673
0.102039						0.217616				0.22769	0.216582		0.240351	0.180128
0.185195						0.142575				0.145176	0.199358		0.177478	0.176494
0.136885						0.159491				0.18179	0.160309		0.164318	0.173097
0.138611						0.16696				0.161549	0.278411		0.159504	0.146164
0.141135						0.114855				0.180616	0.213221		0.165601	0.188848
0.206164						0.158112				0.169029	0.132256		0.153745	0.197367
0.122127						0.173885				0.182006	0.101617		0.208215	0.146215
0.163238						0.118799				0.222704	0.203696		0.142357	0.165551
0.176231						0.202372				0.157804	0.128543		0.209195	0.228792
0.157312						0.135951				0.174959	0.173859		0.195013	0.186179
0.145949						0.137007				0.185519	0.18358		0.137832	0.151938
0.226037						0.151212				0.186111	0.152438		0.13594	0.21945
0.12307						0.113046				0.158154	0.161124		0.222112	0.146814
0.132023						0.150303				0.159951	0.147729		0.175771	0.211712
0.147067						0.166733				0.183725	0.182715		0.166826	0.19499
0.178528						0.151887				0.185359	0.182498		0.219658	0.188569
0.139749						0.17086				0.165087	0.163035		0.199798	0.159311
0.145076						0.16124				0.157149	0.229326		0.136234	0.224149
0.247471						0.0790316				0.195164	0.250306		0.243351	0.256085
0.174145						0.118796				0.151328	0.149637		0.202024	0.164354
0.123798						0.138837				0.136537	0.127866		0.229121	0.158778
0.149966						0.157901				0.141757	0.180427		0.191246	0.139863
0.087108						0.189452				0.213225	0.168384		0.195437	0.223905
0.113321						0.120398				0.176448	0.174198		0.174043	0.162674
0.188229						0.133848				0.15556	0.171359		0.203057	0.217283
0.164089						0.15418				0.176383	0.148743		0.13521	0.189407
0.185137						0.225691				0.203122	0.141814		0.170428	0.18491
0.184835						0.128904				0.143418	0.165315		0.150966	0.158517
0.14844						0.138939				0.129587	0.18693		0.203032	0.170691
0.158554						0.150209				0.185157	0.233253		0.154462	0.241654
0.148098						0.133344				0.199431	0.175199		0.191043	0.200304
0.109975						0.15591				0.215478	0.13473		0.16797	0.168148
0.18472						0.0942531				0.266712	0.185692		0.284479	0.229982
0.172966						0.155514				0.145584	0.169354		0.156361	0.178631
0.157513						0.159747				0.171056	0.15309		0.198278	0.15031
0.168555						0.151572				0.230475	0.174964		0.205378	0.182253
0.157836						0.124516				0.154097	0.201847		0.192061	0.145841
0.180058						0.187797				0.186776	0.148073		0.17074	0.234691
0.136598						0.170744				0.148355	0.193377		0.178765	0.229695
0.135251						0.157682				0.177227	0.171318		0.234765	0.19892
0.156115						0.123842				0.217332	0.152493		0.19797	0.212668
0.170346						0.183583				0.200931	0.149382		0.195954	0.167008
0.180186						0.133294				0.199297	0.165363		0.201523	0.219325
0.169716						0.131874				0.15158	0.255133		0.160129	0.251013
0.160663						0.158713				0.199185	0.200929		0.21343	0.180916
0.172107						0.144169				0.194534	0.183411		0.195061	0.199857
0.131693						0.161715				0.179329	0.109073		0.174236	0.130096
0.176764						0.143308				0.200896	0.204497		0.148148	0.197034
0.15392						0.142332				0.169759	0.157889		0.199943	0.184473
0.149581						0.161083				0.192281	0.152641		0.25409	0.201325
0.144868						0.200844				0.212696	0.146773		0.183319	0.207261
0.121064						0.132565				0.201122	0.175246		0.225989	0.202096
0.172285						0.143191				0.181219	0.104725		0.229369	0.141089
0.107658						0.157832				0.184192	0.228635		0.161827	0.18091
0.163669						0.14566				0.173913	0.145262		0.195895	0.187513
0.176049						0.168692				0.171901	0.203382		0.20988	0.145242
0.118933						0.160763				0.190719	0.130172		0.173427	0.170497
0.126643						0.162464				0.196775	0.166762		0.213931	0.150251
0.167984						0.147396				0.135187	0.136267		0.161776	0.201503
0.160763						0.177645				0.187397	0.157757		0.162245	0.209871
0.0817976						0.142413				0.159323	0.143727		0.16686	0.198015
0.162809						0.136646				0.137167	0.186413		0.171942	0.205686
0.180724						0.143184				0.200037	0.158547		0.167144	0.165856
0.0931322						0.145535				0.170023	0.224607		0.208457	0.212897
0.125601						0.118931				0.167771	0.120045		0.174915	0.142269
0.136935						0.163985				0.166347	0.0895694		0.178918	0.189214
0.219758						0.172683				0.204223	0.237856		0.228138	0.188855
0.180647						0.151289				0.192271	0.142119		0.147566	0.219636
0.206877						0.0863972				0.262606	0.183063		0.118081	0.119452
0.155005						0.179975				0.199753	0.165625		0.178834	0.195544
0.181941						0.123244				0.180321	0.213707		0.15369	0.2173
0.142037						0.191392				0.165351	0.165564		0.256343	0.209361
0.194725						0.141625				0.131336	0.185141		0.143062	0.202749
0.13413						0.167688				0.134567	0.162322		0.123601	0.174966
0.138635						0.165693				0.207008	0.152369		0.20262	0.149742
0.119739						0.175959				0.157103	0.175583		0.200514	0.196611
0.16812						0.0963191				0.204789	0.154117		0.206034	0.166634
0.117218						0.154821				0.16908	0.154223		0.186059	0.141508
0.155073						0.104347				0.159211	0.179995		0.152256	0.122758
0.0699414						0.224362				0.226107	0.22274		0.247111	0.132755
0.19278						0.189719				0.233288	0.243005		0.230891	0.182095
0.184543						0.161782				0.259934	0.14497		0.1833	0.185953
0.162222						0.201546				0.124003	0.188891		0.152754	0.187872
0.165699						0.208721				0.172144	0.180514		0.172487	0.182584
0.176149						0.15733				0.125973	0.131485		0.174751	0.152027
0.118378						0.131323				0.169711	0.203057		0.230072	0.219811
0.116205						0.16812				0.143348	0.179767		0.196195	0.209251
0.123299						0.206861				0.240222	0.191376		0.24473	0.201433
0.119629						0.158935				0.225817	0.192473		0.224284	0.153669
0.180403						0.132258				0.150987	0.097622		0.215266	0.157044
0.163818						0.197839				0.149933	0.137163		0.203672	0.188715
0.139869						0.132001				0.196437	0.182808		0.168175	0.178887
0.239998						0.195785				0.17057	0.159031		0.200606	0.263063
0.177257						0.209988				0.267319	0.0897078		0.271541	0.138727
0.140875						0.11009				0.143769	0.221871		0.19062	0.172884
0.146941						0.189254				0.17288	0.180369		0.194023	0.175773
0.138277						0.161063				0.193287	0.135175		0.176084	0.182597
0.198693						0.246934				0.147352	0.182847		0.179086	0.0973553
0.176526						0.225597				0.156838	0.181462		0.176447	0.176185
0.16786						0.167034				0.228009	0.190749		0.194059	0.150321
0.113389						0.0942064				0.161878	0.205647		0.223346	0.223029
0.171252						0.214103				0.20226	0.157602		0.209553	0.190307
0.131947						0.167463				0.17736	0.164992		0.144295	0.182616
0.170084						0.137594				0.21203	0.191176		0.174346	0.191352
0.136518						0.175568				0.202196	0.195859		0.174909	0.126958
0.156353						0.134572				0.147472	0.117792		0.177632	0.213168
0.090218						0.160658				0.171612	0.151204		0.183837	0.17524
0.0951682						0.173405				0.211441	0.176652		0.163994	0.201781
0.15617						0.145854				0.172927	0.183479		0.131563	0.174006
0.171722						0.131657				0.200441	0.232911		0.20898	0.219599
0.221373						0.142934				0.132485	0.178278		0.171339	0.282054
0.17527						0.228686				0.1482	0.174136		0.160269	0.177736
0.127034						0.161491				0.181782	0.186261		0.210911	0.211945
0.11186						0.129882				0.181097	0.149068		0.192163	0.204614
0.164578						0.177993				0.188784	0.183414		0.207351	0.188495
0.133805						0.166485				0.173385	0.189308		0.169463	0.156533
0.202072						0.211002				0.203763	0.191725		0.192834	0.166861
0.174712						0.143266				0.179376	0.155342		0.164411	0.15307
0.164519						0.114563				0.155669	0.192999		0.185446	0.195203
0.160735						0.168021				0.14216	0.179529		0.156051	0.13276
0.192365						0.118176				0.206397	0.205651		0.165068	0.211653
0.167426						0.18358				0.187727	0.137549		0.189877	0.192544
0.125187						0.233147				0.216735	0.255111		0.206515	0.22987
0.059937						0.11089				0.210791	0.192595		0.133192	0.268806
0.177211						0.220946				0.0902682	0.199033		0.250527	0.182384
0.171391						0.147336				0.141511	0.186217		0.215691	0.144532
0.0986824						0.146404				0.2029	0.188223		0.187853	0.169669
0.124126						0.173252				0.173074	0.105035		0.13011	0.206037
0.165971						0.195154				0.22486	0.180495		0.226216	0.183714
0.152048						0.144662				0.181936	0.120903		0.165	0.174289
0.0476332						0.161974				0.160382	0.165259		0.13547	0.174893
0.102523						0.128849				0.159444	0.176627		0.192296	0.152075
0.213581						0.163169				0.202821	0.206773		0.174867	0.226981
0.121618						0.132634				0.15967	0.18901		0.179948	0.205839
0.109282						0.206844				0.160595	0.16014		0.20623	0.211062
0.135251						0.209957				0.174886	0.163942		0.183047	0.200952
0.166249						0.221116				0.187118	0.168678		0.2163	0.150185
0.198019						0.192318				0.116319	0.198954		0.204189	0.190205
0.145705						0.187841				0.155487	0.189869		0.179768	0.210264
0.123355						0.246426				0.191292	0.192735		0.0925499	0.178974
0.177064						0.131154				0.159967	0.175934		0.187724	0.200926
0.123869						0.193567				0.200455	0.125644		0.193727	0.181324
0.13003						0.197861				0.201912	0.176468		0.178713	0.178311
0.115267						0.201906				0.166978	0.201343		0.143995	0.168173
0.14403						0.172303				0.151069	0.138479		0.202474	0.155652
0.186116						0.138912				0.192473	0.209031		0.161711	0.174442
0.131499						0.0962647				0.209895	0.127225		0.17595	0.162184
0.169566						0.156693				0.159105	0.186902		0.190617	0.139242
0.175311						0.189689				0.23049	0.178301		0.18411	0.227484
0.207451						0.192802				0.188272	0.255888		0.199107	0.230114
0.151111						0.132589				0.168707	0.163954		0.224576	0.182689
0.150835						0.148845				0.160113	0.133303		0.197267	0.165916
0.121698						0.115958				0.169572	0.094872		0.174207	0.151632
0.170929						0.179816				0.118452	0.303262		0.20077	0.247527
0.109283						0.168885				0.179133	0.21014		0.181104	0.21491
0.080288						0.152868				0.194801	0.115292		0.143299	0.193452
0.121496						0.15341				0.228515	0.209842		0.175215	0.180724
0.137397						0.145882				0.197298	0.185212		0.220968	0.102564
0.145956						0.13397				0.153505	0.180742		0.20647	0.155389
0.184956						0.189513				0.143354	0.18512		0.162363	0.210057
0.122668						0.128261				0.149059	0.209661		0.15026	0.212059
0.125346						0.126782				0.182012	0.159876		0.175677	0.180987
0.123843						0.123266				0.212126	0.202274		0.224507	0.193454
0.125297						0.184771				0.232494	0.186622		0.171154	0.176032
0.152559						0.205806				0.231371	0.215998		0.256255	0.104141
0.13794						0.139705				0.205472	0.143623		0.185648	0.193607
0.172068						0.156722				0.212099	0.177177		0.168936	0.164013
0.132441						0.129584				0.166379	0.145913		0.189753	0.178765
0.156737						0.136348				0.188409	0.151052		0.177554	0.142354
0.145817						0.1773				0.201123	0.202919		0.177382	0.175137
0.157201						0.199169				0.229606	0.125655		0.216562	0.162048
0.170795						0.22132				0.180455	0.196578		0.203137	0.18228
0.163432						0.185115				0.179291	0.19283		0.173128	0.169786
0.134676						0.12439				0.175897	0.134142		0.19892	0.185465
0.176266						0.110514				0.145393	0.165607		0.187337	0.175618
0.151309						0.137778				0.161489	0.160825		0.204238	0.203788
0.167023						0.216949				0.230364	0.074747		0.199927	0.145575
0.134421						0.178177				0.193015	0.161292		0.146498	0.168065
0.172887						0.251068				0.269498	0.149198		0.265558	0.155445
0.245173						0.136897				0.187463	0.199085		0.206209	0.251778
0.203115						0.170687				0.155016	0.208711		0.202462	0.172661
0.18176						0.130521				0.179159	0.182841		0.150984	0.170194
0.200919						0.19114				0.1413	0.237816		0.158449	0.201801
0.20254						0.163329				0.152646	0.166015		0.222507	0.217599
0.141061						0.0883403				0.119604	0.188474		0.200175	0.153244
0.119485						0.173229				0.142417	0.174461		0.157087	0.11936
0.186269						0.193359				0.158198	0.160546		0.168383	0.175602
0.140376						0.130327				0.245581	0.141115		0.263317	0.251841
0.167174						0.147082				0.199308	0.168716		0.121455	0.193379
0.141738						0.122338				0.204112	0.168443		0.204761	0.190397
0.145896						0.15957				0.194872	0.12756		0.153965	0.205867
0.143438						0.162152				0.139333	0.15012		0.221372	0.215302
0.147825						0.153619				0.191462	0.151331		0.207669	0.173261
0.121035						0.205922				0.209431	0.130551		0.239551	0.104599
0.0874802						0.226459				0.189994	0.197395		0.151973	0.175337
0.165548						0.1717				0.164403	0.212561		0.171069	0.200024
0.124456						0.124842				0.168357	0.179868		0.169467	0.145104
0.127161						0.142845				0.159695	0.116671		0.230329	0.183323
0.104646						0.227132				0.2053	0.0965427		0.0957615	0.110434
0.182549						0.131445				0.168705	0.225999		0.224705	0.139485
0.143886						0.12657				0.131881	0.163665		0.133451	0.179476
0.12031						0.230672				0.253522	0.127071		0.165977	0.193357
0.124178						0.164752				0.171564	0.161248		0.185754	0.247568
0.222448						0.187868				0.184379	0.0914131		0.206522	0.137255
0.190294						0.128723				0.109159	0.185313		0.321329	0.201143
0.135179						0.126454				0.182946	0.159061		0.174865	0.21402
0.167284						0.134946				0.176659	0.176308		0.200286	0.12243
0.166376						0.135813				0.129088	0.181538		0.227054	0.14256
0.140572						0.148398				0.185751	0.166722		0.196232	0.20512
0.155206						0.170042				0.217815	0.161232		0.140854	0.179123
0.0770728						0.201096				0.130585	0.123144		0.161345	0.241589
0.16458						0.139441				0.184537	0.121891		0.262939	0.157268
0.186807						0.138582				0.183843	0.147318		0.190719	0.128666
0.155064						0.169148				0.196184	0.122591		0.134523	0.1671
0.175729						0.148199				0.178309	0.208799		0.212198	0.21055
0.14104						0.152893				0.192498	0.15843		0.143268	0.177429
0.130503						0.162609				0.163506	0.10226		0.196758	0.208043
0.0981415						0.13434				0.170797	0.152694		0.197873	0.169809
0.198396						0.226181				0.208037	0.108806		0.246952	0.140709
0.192258						0.14281				0.147135	0.156693		0.180202	0.130352
0.159846						0.115085				0.196957	0.150149		0.157315	0.186632
0.194291						0.195349				0.19173	0.220239		0.179261	0.169734
0.199886						0.190478				0.173719	0.147712		0.202083	0.123398
0.0955931						0.1778				0.225631	0.207246		0.181702	0.182361
0.168413						0.138969				0.173242	0.183017		0.211031	0.164361
0.179595						0.225054				0.227844	0.185933		0.202515	0.190983
0.0966407						0.119024				0.160537	0.146714		0.107479	0.12287
0.166396						0.213311				0.22658	0.164295		0.20042	0.179025
0.135239						0.186657				0.161646	0.181534		0.23511	0.15653
0.138736						0.142458				0.207546	0.200525		0.217769	0.192426
0.112343						0.184025				0.219183	0.19677		0.212822	0.179735
0.182519						0.174808				0.15815	0.206905		0.174668	0.208121
0.145785						0.177873				0.140929	0.174727		0.203564	0.159038
0.168793						0.118846				0.210176	0.213521		0.183415	0.186083
0.158271						0.145796				0.177991	0.181334		0.15421	0.126364
0.168293						0.123936				0.181913	0.132624		0.21825	0.173454
0.126643						0.185226				0.185573	0.183418		0.185782	0.130586
0.128529						0.161393				0.196567	0.171985		0.212437	0.197375
0.0965683						0.143563				0.193809	0.169063		0.179575	0.173541
0.126751						0.133169				0.183369	0.20762		0.185678	0.157819
0.111558						0.135796				0.174797	0.159942		0.143262	0.219488
0.145775						0.162573				0.205688	0.181633		0.193369	0.17219
0.147015						0.206904				0.199594	0.181028		0.204135	0.138216
0.185198						0.155991				0.199102	0.138648		0.179254	0.169765
0.146963						0.162469				0.223263	0.156752		0.265023	0.217056
0.17718						0.202161				0.154655	0.182925		0.1747	0.167534
0.129833						0.218605				0.21739	0.177469		0.225639	0.196379
0.151952						0.215088				0.139909	0.18887		0.146284	0.158101
0.164814						0.135387				0.163467	0.179126		0.158486	0.256465
0.21289						0.201554				0.182004	0.209111		0.203763	0.176119
0.147926						0.132089				0.190627	0.167294		0.171801	0.149462
0.23156						0.0960031				0.195696	0.237988		0.241276	0.12126
0.189162						0.211618				0.203494	0.193396		0.2231	0.193894
0.140965						0.154038				0.215931	0.154776		0.173528	0.140671
0.116681						0.063974				0.161443	0.215713		0.268863	0.147199
0.158385						0.161792				0.175924	0.188812		0.205396	0.235951
0.15095						0.185665				0.155502	0.200406		0.165157	0.141783
0.174276						0.229753				0.192462	0.141019		0.167067	0.195722
0.122435						0.166505				0.171463	0.165463		0.217188	0.176927
0.167306						0.26678				0.21029	0.198075		0.232596	0.173421
0.130382						0.132825				0.168177	0.177498		0.232496	0.185099
0.182771						0.13878				0.166034	0.185679		0.17865	0.147201
0.125205						0.114549				0.143033	0.195763		0.182664	0.165601
0.119384						0.159403				0.19685	0.20351		0.205959	0.185302
0.180615						0.172631				0.18438	0.181462		0.15436	0.19435
0.139995						0.181018				0.215697	0.180607		0.254938	0.20607
0.149918						0.185243				0.162602	0.125746		0.146323	0.167837
0.162992						0.198961				0.18056	0.187779		0.152309	0.111143
0.189212						0.197399				0.194312	0.179717		0.204162	0.172929
0.156756						0.247493				0.213039	0.111921		0.214264	0.17416
0.129448						0.123074				0.196972	0.135081		0.213118	0.1773
0.148534						0.221844				0.199348	0.187517		0.126968	0.21895
0.177476						0.147864				0.214372	0.145607		0.123827	0.181694
0.156973						0.227225				0.224519	0.155599		0.23695	0.190863
0.19729						0.147206				0.186858	0.10379		0.176601	0.226491
0.132172						0.211129				0.138877	0.144594		0.118499	0.16152
0.177042						0.232678				0.221684	0.18577		0.231737	0.181439
0.245391						0.214181				0.187447	0.162233		0.197689	0.18878
0.156617						0.199978				0.161358	0.164753		0.204489	0.170668
0.133332						0.203365				0.165177	0.168508		0.237216	0.192155
0.174255											0.169632			0.20444
0.174179											0.152633			0.165028
0.179518											0.131004			0.206874
0.195236											0.148157			0.214711
0.161247											0.156868			0.181541
0.0981008											0.233297			0.230018
0.182571											0.198893			0.160461
0.123383											0.1591			0.194606
0.199686											0.161176			0.217556
0.130306											0.141753			0.14416
0.149704											0.200504			0.22743
0.14992											0.148018			0.196922
0.210064											0.171098			0.229797
0.138592											0.168736			0.144014
0.137406											0.140846			0.160594
0.197918											0.197509			0.202128
0.105636											0.150861			0.143436
0.175821											0.209977			0.23557
0.190523											0.156315			0.183014
0.179433											0.174522			0.179287
0.127777											0.174953			0.165508
0.145099											0.124948			0.22653
0.217189											0.19814			0.210022
0.159544											0.169032			0.151126
0.119513											0.180832			0.153817
0.135099											0.205318			0.175337
0.210115											0.224887			0.201569
0.179881											0.187094			0.153512
0.163575											0.160967			0.158286
0.146744											0.149623			0.18116
0.143678											0.248638			0.136895
0.101046											0.105611			0.190436
0.115676											0.194448			0.18998
0.156415											0.185819			0.141552
0.109485											0.21588			0.230954
0.15828											0.162021			0.154306
0.175528											0.205798			0.246252
0.0979888											0.188026			0.160547
0.189866											0.195584			0.150322
0.165533											0.190204			0.198943
0.212036											0.137341			0.217836
0.181232											0.184052			0.172445
0.151429											0.209495			0.177529
0.124282											0.204815			0.237448
0.0855354											0.264514			0.234069
0.144419											0.129352			0.153655
0.129132											0.157583			0.170378
0.188548											0.214132			0.235482
0.166397											0.195831			0.154792
0.199163											0.20079			0.112325
0.206259											0.176793			0.216455
0.159531											0.161375			0.17649
0.163267											0.182525			0.193233
0.126684											0.200868			0.140425
0.0636192											0.168264			0.209027
0.187687											0.15473			0.204166
0.140796											0.151646			0.160038
0.145883											0.208722			0.154034
0.0938546											0.196827			0.164027
0.113604											0.216372			0.171908
0.0904577											0.199046			0.198098
0.186527											0.235466			0.221785
0.122688											0.194168			0.146644
0.145175											0.189751			0.196725
0.130329											0.126054			0.207376
0.181905											0.0703376			0.0603383
0.141094											0.167359			0.175665
0.123164											0.203504			0.251709
0.198882											0.168863			0.184821
0.0652361											0.178937			0.233212
0.131446											0.220742			0.136827
0.119066											0.148405			0.204268
0.164467											0.193346			0.161131
0.197027											0.0681858			0.124339
0.13507											0.174664			0.206676
0.0541638											0.0378074			0.232322
0.129223											0.153386			0.177662
0.131136											0.195618			0.218055
0.0808487											0.237823			0.167548
0.139747											0.136596			0.204019
0.1163											0.153042			0.184763
0.145929											0.165679			0.175921
0.151467											0.130689			0.230486
0.158829											0.171099			0.18783
0.119666											0.148437			0.173467
0.155071											0.205484			0.11377
0.211766											0.161666			0.199655
0.172897											0.155318			0.151046
0.17724											0.214169			0.145912
0.150072											0.143236			0.150691
0.129163											0.181949			0.179646
0.170462											0.163158			0.150591
0.13787											0.188861			0.157115
0.207279											0.118698			0.164913
0.200942											0.234707			0.211033
0.194009											0.234313			0.214598
0.210869											0.17885			0.235043
0.159694											0.149773			0.221664
0.136054											0.149271			0.152043
0.124738											0.137658			0.189341
0.129569											0.182104			0.183505
0.142886											0.17169			0.173178
0.141783											0.182149			0.180457
0.151347											0.178589			0.2322
0.186951											0.200354			0.20138
0.141704											0.180489			0.19831
0.134386											0.169189			0.172415
0.150282											0.163466			0.150499
0.141192											0.178433			0.184587
0.128975											0.153458			0.22842
0.132594											0.159876			0.175884
0.111952											0.109817			0.192726
0.164711											0.182046			0.127427
0.117684											0.139831			0.190905
0.154757											0.142106			0.140252
0.185457											0.163949			0.175813
0.106908											0.155113			0.15528
0.118896											0.178515			0.168578
0.201793											0.166166			0.183768
0.110601											0.177705			0.19744
0.134497											0.206709			0.15166
0.19966											0.169944			0.21569
0.171284											0.196519			0.171888
0.135209											0.180258			0.188065
0.140896											0.144727			0.146252
0.145563											0.165304			0.158277
0.136233											0.170921			0.174698
0.103977											0.179298			0.192855
0.156396											0.182656			0.192027
0.164219											0.175371			0.172679
0.132397											0.165715			0.194204
0.108638											0.183314			0.243473
0.178909											0.184927			0.190575
0.155276											0.171519			0.195679
0.192604											0.203882			0.155621
0.212619											0.159479			0.183849
0.159897											0.200328			0.207221
0.155607											0.163549			0.152978
0.144688											0.157236			0.189706
0.170654											0.21186			0.217238
0.144317											0.194558			0.161925
0.161259											0.149636			0.17575
0.229818											0.158139			0.240158
0.192143											0.186491			0.187887
0.138053											0.188269			0.214489
0.188783											0.230419			0.176905
0.163613											0.167734			0.174646
0.141153											0.211938			0.226627
0.177953											0.179885			0.18575
0.163763											0.125249			0.213528
0.170599											0.184915			0.181425
0.162824											0.229697			0.21689
0.180269											0.186457			0.226165
0.134191											0.173137			0.21507
0.193631											0.197552			0.167267
0.142727											0.189643			0.146778
0.173257											0.187926			0.187081
0.154789											0.181223			0.169129
0.21235											0.224591			0.145991
0.157577											0.205581			0.200349
0.101871											0.216624			0.251152
0.1651											0.179294			0.1849
0.107083											0.157296			0.200982
0.132006											0.170621			0.168285
0.13618											0.172713			0.159261
0.149369											0.196212			0.221445
0.172924											0.171053			0.216051
0.194649											0.193973			0.13567
0.131668											0.164655			0.189297
0.191115											0.182271			0.168134
0.11339											0.196938			0.168052
0.137265											0.135761			0.196821
0.0740222											0.175733			0.158115
0.148817											0.203106			0.180922
0.189002											0.236574			0.193432
0.132172											0.164587			0.229984
0.11283											0.180251			0.127329
0.134673											0.151213			0.227614
0.179445											0.159702			0.170007
0.147311											0.169172			0.162622
0.148776											0.202687			0.182149
0.134306											0.182193			0.162305
0.182083											0.159899			0.18465
0.176648											0.230087			0.184133
0.137888											0.184243			0.170399
0.091207											0.143325			0.19716
0.122135											0.152954			0.18915
0.198779											0.15634			0.141113
0.143122											0.192783			0.143274
0.125739											0.194804			0.196505
0.178209											0.12951			0.165505
0.123942											0.20199			0.190064
0.127744											0.181818			0.179438
0.179559											0.142646			0.195497
0.130461											0.198636			0.189889
0.132461											0.204125			0.201624
0.110264											0.214216			0.190161
0.196775											0.163746			0.167692
0.116916											0.14209			0.16729
0.154372											0.237864			0.207852
0.173689											0.193583			0.181279
0.171604											0.164244			0.264493
0.117654											0.129691			0.132242
0.122006											0.176311			0.224984
0.189996											0.13053			0.206233
0.161807											0.231061			0.16681
0.148628											0.160926			0.155975
0.133644											0.130001			0.168331
0.204448											0.116804			0.161649
0.131163											0.162928			0.255443
0.164147											0.146438			0.219102
0.161561											0.15803			0.193035
0.139572											0.162922			0.194154
0.172359											0.196963			0.163514
0.198576											0.17487			0.14475
0.15963											0.198023			0.184026
0.220651											0.0495441			0.0507647
0.156761											0.158154			0.179718
0.163512											0.140117			0.214515
0.176964											0.277641			0.150009
0.204544											0.20301			0.122674
0.163551											0.234041			0.195048
0.175797											0.185961			0.122791
0.134472											0.18641			0.17888
0.134383											0.216226			0.154386
0.0723939											0.146818			0.200431
0.0652385											0.155769			0.198448
0.188018											0.152194			0.197607
0.120823											0.146059			0.231929
0.129195											0.190307			0.223929
0.198842											0.254791			0.29254
0.18388											0.146424			0.169526
0.207668											0.164775			0.164741
0.11542											0.184353			0.209388
0.164877											0.177038			0.162549
0.146926											0.1823			0.159274
0.164517											0.210132			0.225767
0.159758											0.232773			0.276483
0.113261											0.146857			0.26919
0.0905523											0.213881			0.210901
0.144708											0.202801			0.19307
0.189713											0.215361			0.156346
0.196469											0.158352			0.166819
0.100008											0.227428			0.205103
0.180337											0.164699			0.172036
0.183803											0.210331			0.216747
0.167748											0.199151			0.164162
0.13229											0.168526			0.13259
0.192447											0.220271			0.208657
0.151311											0.173851			0.168607
0.133105											0.188312			0.162724
0.146864											0.223753			0.214834
0.185239											0.249216			0.214728
0.129051											0.193948			0.188706
0.20083											0.202847			0.184581
0.158089											0.153958			0.1226
0.124069											0.196763			0.197919
0.147524											0.231935			0.172677
0.204893											0.224634			0.180018
0.215911											0.18289			0.168993
0.187439											0.22698			0.223882
0.146257											0.178615			0.209355
0.137774											0.239078			0.216873
0.158862											0.20272			0.201999
0.179669											0.216195			0.232216
0.18027											0.245967			0.166
0.237042											0.293864			0.22468
0.109937											0.214048			0.171028
0.147011											0.171839			0.140423
0.128729											0.15239			0.201078
0.240828											0.169571			0.204545
0.177223											0.191958			0.195539
0.128273											0.194894			0.285527
0.169236											0.216547			0.185482
0.108068											0.174182			0.195322
0.207725											0.180431			0.183686
0.111977											0.189144			0.168834
0.179468											0.175422			0.180005
0.163617											0.220271			0.142428
0.179116											0.193573			0.263757
0.209664											0.195707			0.232554
0.169764											0.203074			0.187205
0.150715											0.181644			0.192503
0.109407											0.283344			0.161136
0.148132											0.167141			0.184454
0.143282											0.163279			0.176165
0.130145											0.170719			0.210375
0.0998286											0.12031			0.213649
0.131518											0.197463			0.224279
0.179804											0.215755			0.186162
0.15881											0.230505			0.246364
0.0770668											0.119531			0.172176
0.169673											0.21008			0.206119
0.132975											0.1608			0.166707
0.212232											0.200324			0.151467
0.183099											0.155539			0.129958
0.202685											0.152463			0.119005
0.154457											0.177438			0.216683
0.164471											0.185035			0.235515
0.0982205											0.241333			0.172001
0.159406											0.206271			0.166931
0.167074											0.137969			0.190624
0.135577											0.154709			0.175122
0.145495											0.199778			0.151846
0.136901											0.158335			0.199484
0.122345											0.195123			0.191407
0.128859											0.19719			0.192161
0.179132											0.184224			0.215699
0.129636											0.176462			0.214863
0.206073											0.210301			0.198446
0.209798											0.211474			0.217584
0.22334											0.176647			0.142703
0.147057											0.137741			0.144865
0.145151											0.146629			0.192536
0.174162											0.178682			0.221807
0.184731											0.202649			0.171974
0.142498											0.160311			0.188638
0.153284											0.167502			0.176303
0.140775											0.171854			0.121529
0.116366											0.178288			0.163959
0.113431											0.194972			0.157309
0.199278											0.141327			0.211441
0.179246											0.156625			0.219754
0.0943373											0.233117			0.2028
0.174285											0.177025			0.198764
0.13674											0.224609			0.166857
0.200884											0.197511			0.165771
0.156934											0.150625			0.19897
0.165134											0.155068			0.225044
0.182123											0.185718			0.192696
0.153541											0.165006			0.203072
0.157472											0.169646			0.144898
0.194259											0.167166			0.16256
0.151467											0.14901			0.213759
0.165335											0.221865			0.175374
0.155943											0.186522			0.181355
0.210429											0.195428			0.185844
0.142133											0.126319			0.162342
0.191131											0.216405			0.178133
0.144115											0.192756			0.153996
0.147873											0.131278			0.170094
0.188008											0.186079			0.185904
0.178315											0.163524			0.181251
0.13672											0.164906			0.159269
0.10983											0.158139			0.160336
0.176908											0.176011			0.195738
0.148511											0.166887			0.161955
0.216856											0.203662			0.250706
0.277245											0.286652			0.258786
0.154027											0.182837			0.166933
0.153424											0.229245			0.20276
0.168923											0.214452			0.205224
0.20391											0.207376			0.248737
0.119119											0.143909			0.161037
0.121074											0.132982			0.192892
0.142398											0.160676			0.205491
0.109647											0.189713			0.280927
0.180536											0.173853			0.1741
0.136321											0.148107			0.19499
0.142523											0.171785			0.163317
0.137229											0.161477			0.156331
0.220871											0.188588			0.168086
0.125846											0.171676			0.160839
0.144533											0.176713			0.24992
0.193972											0.138331			0.209041
0.128196											0.177529			0.212053
0.148045											0.209773			0.220395
0.178866											0.181726			0.143867
0.170719											0.172355			0.17066
0.149517											0.200953			0.201139
0.133692											0.169397			0.174018
0.130191											0.175831			0.172627
0.132294											0.183474			0.227273
0.203633											0.214615			0.186441
0.146383											0.139047			0.229266
0.196161											0.208223			0.182647
0.117441											0.191913			0.196922
0.186801											0.202562			0.19309
0.176097											0.180698			0.168922
0.192895											0.201042			0.209859
0.283253											0.268698			0.284589
0.146823											0.163137			0.207004
0.0454215											0.11231			0.152941
0.132174											0.171698			0.169041
0.20674											0.14827			0.176464
0.204236											0.175941			0.183495
0.192615											0.161322			0.231418
0.122414											0.17272			0.212801
0.145344											0.171489			0.215943
0.137667											0.205238			0.172871
0.102346											0.144654			0.20578
0.0854237											0.180251			0.140413
0.13896											0.12453			0.200737
0.170193											0.208647			0.160184
0.203549											0.23377			0.181031
0.173364											0.162046			0.168753
0.132967											0.183481			0.150978
0.169887											0.187399			0.264168
0.149732											0.179709			0.168797
0.161535											0.170804			0.208516
0.108357											0.167358			0.199321
0.272649											0.190718			0.182157
0.168705											0.212538			0.245995
0.111093											0.159795			0.163678
0.124685											0.175279			0.179214
0.109093											0.19909			0.151393
0.182909											0.206514			0.216945
0.224427											0.218567			0.148753
0.200847											0.140423			0.138289
0.149201											0.153092			0.156734
0.161197											0.163584			0.235719
0.191823											0.204674			0.17927
0.194072											0.199207			0.185494
0.136454											0.20268			0.168088
0.121326											0.1544			0.214546
0.177764											0.172615			0.18333
0.188818											0.191037			0.14793
0.200332											0.213932			0.163745
0.132276											0.216299			0.225211
0.204996											0.192745			0.207869
0.195557											0.154422			0.16051
0.158927											0.177124			0.192406
0.149327											0.173447			0.221482
0.166056											0.210127			0.233396
0.0654221											0.166871			0.23344
0.145526											0.178842			0.203877
0.157715											0.205856			0.19303
0.142279											0.154633			0.185175
0.117148											0.200704			0.197485
0.181958											0.213054			0.150015
0.155724											0.190925			0.154039
0.215704											0.230233			0.26506
0.163559											0.189371			0.258828
0.143707											0.215745			0.173408
0.16714											0.134231			0.245054
0.209702											0.172507			0.188166
0.138761											0.147476			0.209497
0.185814											0.145063			0.215096
0.163506											0.25359			0.262245
0.145385											0.177192			0.198038
0.153862											0.148064			0.209702
0.134056											0.156638			0.185549
0.175236											0.187321			0.228521
0.126152											0.120521			0.1644
0.16249											0.134515			0.157683
0.214548											0.24245			0.240122
0.152342											0.21421			0.2171
0.166119											0.174495			0.218412
0.153484											0.149998			0.19747
0.133384											0.146987			0.156905
0.144816											0.170753			0.272162
0.134094											0.202446			0.203509
0.124505											0.206915			0.181578
0.0863083											0.16837			0.179819
0.186176											0.221281			0.199666
0.16128											0.158377			0.178532
0.198382											0.174023			0.239088
0.103775											0.165622			0.2105
0.154887											0.127794			0.197682
0.162572											0.180112			0.19488
0.221847											0.214591			0.169499
0.178927											0.172742			0.24507
0.102598											0.172738			0.227785
0.182328											0.138646			0.216706
0.214656											0.14262			0.160503
0.120325											0.188326			0.221169
0.153319											0.187016			0.190982
0.188016											0.164215			0.165121
0.1013											0.237084			0.205028
0.104701											0.211519			0.146562
0.196792											0.177726			0.183476
0.155253											0.218615			0.189182
0.221464											0.231701			0.170705
0.19619											0.205422			0.195766
0.176451											0.184986			0.127674
0.146174											0.169684			0.229523
0.145189											0.141885			0.165147
0.173674											0.160363			0.139587
0.170819											0.177129			0.185081
0.160238											0.253974			0.227046
0.222667											0.220379			0.152359
0.168246											0.217952			0.208335
0.180604											0.196151			0.201088
0.116999											0.180734			0.174458
0.177604											0.197375			0.210262
0.163058											0.173946			0.153353
0.143091											0.194603			0.158183
0.136899											0.180758			0.162309
0.154202											0.180988			0.179285
0.173358											0.173219			0.209745
0.218784											0.175			0.206762
0.199877											0.207525			0.187081
0.131754											0.19038			0.177112
0.236226											0.194497			0.216959
0.17576											0.177203			0.259499
0.147117											0.134264			0.178982
0.111263											0.161212			0.20008
0.181602											0.186295			0.207316
0.128856											0.189926			0.206431
0.141457											0.204504			0.207116
0.174085											0.208299			0.17937
0.218121											0.172629			0.247932
0.167532											0.175817			0.182888
0.173758											0.155191			0.226365
0.158314											0.224751			0.168324
0.140326											0.160286			0.216462
0.144317											0.220543			0.157959
0.147137											0.150887			0.177782
0.162466											0.173133			0.220381
0.187737											0.198715			0.20181
0.030244											0.179044			0.204315
0.140404											0.147952			0.202443
0.140381											0.170088			0.178381
0.194711											0.227848			0.222006
0.192325											0.194478			0.194589
0.234132											0.18412			0.16445
0.147109											0.168459			0.15455
0.214497											0.230541			0.236274
0.136901											0.198905			0.21149
0.204889											0.176022			0.154043
0.126934											0.185775			0.150379
0.208319											0.147757			0.163577
0.204943											0.181077			0.119328
0.162228											0.131189			0.193267
0.149818											0.140715			0.153675
0.13884											0.123849			0.214623
0.219777											0.242577			0.164482
0.153015											0.149495			0.234592
0.139453											0.195124			0.209628
0.138107											0.178847			0.217267
0.131187											0.174656			0.130919
0.115143											0.142511			0.147026
0.147627											0.198594			0.227104
0.159224											0.195968			0.185947
0.214364											0.203415			0.174652
0.149458											0.134213			0.192205
0.136707											0.209057			0.17848
0.215105											0.17657			0.185652
0.149316											0.161985			0.181542
0.147264											0.145473			0.1575
0.136804											0.169128			0.170396
0.0984398											0.20078			0.180153
0.138416											0.187614			0.204393
0.168866											0.217642			0.189446
0.142806											0.169437			0.151171
0.180521											0.172666			0.215223
0.205925											0.199259			0.186817
0.127552											0.156411			0.175325
0.174433											0.180286			0.223566
0.10478											0.204792			0.171534
0.164906											0.202028			0.209875
0.175234											0.18758			0.220585
0.180988											0.200879			0.202498
0.107537											0.185817			0.159142
0.159649											0.192187			0.192752
0.160974											0.175134			0.224936
0.0985411											0.212453			0.217207
0.137093											0.171151			0.175826
0.17183											0.185991			0.173136
0.139315											0.185896			0.152349
0.147771											0.144542			0.225278
0.215525											0.24428			0.139439
0.197464											0.168449			0.238655
0.150958											0.261844			0.187269
0.117446											0.1388			0.12885
0.122751											0.218007			0.215794
0.168533											0.201375			0.221951
0.191664											0.22066			0.18496
0.124903											0.130343			0.163489
0.1247											0.188532			0.198847
0.208892											0.21446			0.183176
0.155973											0.160494			0.157515
0.187398											0.236311			0.224784
0.167157											0.19431			0.195768
0.25279											0.165966			0.222061
0.146655											0.165941			0.165405
0.165777											0.151133			0.148819
[truncated: 80 more rows]

## Sheet: 2D-E - Kc arm overlap
X_2L/X overlap	X_2L/2L overlap	X_2R/X overlap	X_2R/2R overlap	2L_2R/2R overlap	2L_2R/2L overlap	3L_3R/3L overlap	3L_3R/3R overlap	2L_3L/3L overlap	2L_3L/2L overlap	2L_3R/3R overlap	2L_3R/2L overlap	2R_3L/2R overlap	2R_3L/3L overlap	2R_3R/2R overlap	2R_3R/3R overlap
0	0	0.127962	0.103023	0.0322865	0.0360242	0.467758	0.415589	0	0	0.0556753	0.0689502	0.104533	0.10973	0.0111637	0.0121906
0	0	0.00452489	0.001909	0.177219	0.226699	0.0408538	0.0343298	0.422079	0.429673	0.140405	0.170093	0.56315	0.299191	0.0141159	0.00985861
0.0965859	0.0464953	0.101547	0.0429683	0.337326	0.383762	0.270053	0.221234	0.623818	0.687114	0.199713	0.268519	0	00:00:00	0.0925459	0.0562117
0.229389	0.219343	0.00839695	0.00536324	0.000487567	0.000729927	0.412892	0.513853	0.0882734	0.0963821	0.00837629	0.00734878	0.185745	0.147948	0.0712764	0.0487934
0	0	0.000306091	0.000163666	0.541408	0.793285	0.0861423	0.0878821	0.201355	0.304888	0.104076	0.154469	0.320194	0.275231	0	0
0	0	0.0602186	0.0426713	0.181645	0.20071	0.452099	0.503685	0.0294252	0.0332989	0.0620076	0.062984	0.453578	0.512859	0.00438947	0.00527494
0.0582294	0.0365672	0.0891266	0.0425291	0.348738	0.458955	0.0622935	0.0461055	0.0948561	0.0937937	0.514495	0.687354	0	0	0.407389	0.373377
0.0233562	0.0183557	0.164082	0.0976521	0.0522135	0.0689496	0.242737	0.193971	0.0297563	0.0318136	0.162516	0.217435	0.0787105	0.0629828	0.366388	0.298215
0	0	0.0401716	0.0257758	0.0795796	0.0752129	0.220984	0.252445	0.275618	0.287823	0.231796	0.211893	0.0242038	0.0233034	0.011465	0.00873221
0.0255531	0.0116892	0.00186974	0.000875018	0.54397	0.531718	0.527256	0.378812	0.0612154	0.0696492	0.147352	0.23335	0.0173047	0.0153158	0	0
0.13765	0.118464	0	0	0.0181988	0.0254902	0	0	0.153748	0.157211	0.044333	0.0478562	0.115439	0.104396	0.343979	0.329503
0	0	0	0	0.0717229	0.0725355	0.560701	0.567097	0.293856	0.296585	0.37136	0.370581	0.0311751	0.0360726	0.0105147	0.00939664
0	0	0.0399036	0.0212372	0.140108	0.164739	0.161921	0.172767	0.0946827	0.110488	0.170571	0.186549	0.00229489	0.00176497	0.203289	0.116723
0	0	0.0175631	0.00818938	0.0359565	0.0341766	0.319626	0.410759	0.212755	0.294178	0.0822785	0.0885257	0.25299	0.174456	0	0
0.463202	0.200332	0.000697593	0.000213265	0.049051	0.0693921	0.0706306	0.0663844	0.113514	0.13057	0.00508044	0.00621762	0.00275583	0.00180137	0	0
0.0720775	0.0463576	0.0191803	0.0117516	0.14906	0.156473	0.103352	0.078275	0.0528578	0.0432186	0.363548	0.392481	0.337238	0.375537	0.0541621	0.0520806
0.312071	0.249889	0.0346746	0.0310477	0.0798605	0.071418	0.55821	0.438272	0.306018	0.369748	0.230532	0.354768	0.248326	0.195543	0.197086	0.138994
0	0	0.0189553	0.00649444	0.111271	0.128586	0.323048	0.19708	0.0491184	0.0287611	0.119093	0.114307	0	0	0.0952149	0.0977682
0.2053	0.0737403	0	0	0.0157315	0.0152304	0.0574303	0.0489811	0.0821631	0.0937126	0.0164462	0.0219938	0.165466	0.127	0	0
0.112064	0.0517492	0.0920526	0.0386601	0.139513	0.153399	0.733894	0.582546	0.467087	0.420555	0.463869	0.526166	0.305621	0.377835	0.499112	0.527023
0.324251	0.240696	0.0681199	0.0470898	0	0	0.136751	0.133062	0.145578	0.186249	0.000904159	0.00118883	0.205157	0.248052	0.125	0.135029
0.470287	0.167681	0.498292	0.162999	0.526198	0.573551	0.0381679	0.0500801	0.375267	0.43799	0	0	0.0307151	0.0288462	0.0171173	0.0130567
0.00360075	0.0034125	0.0875702	0.0759146	0.13822	0.151106	0.0605743	0.0529304	0.400964	0.280663	0.152747	0.122359	0.270469	0.304455	0.371452	0.338473
0.021161	0.0188585	0	0	0.412316	0.48498	0.564977	0.395484	0.128111	0.102206	0.259032	0.295221	0.0819672	0.0877193	0.123799	0.128183
0.241963	0.163522	0.235759	0.132488	0.198257	0.238422	0.176376	0.125877	0.137241	0.18506	0.000510139	0.000963855	0.0132182	0.014014	0	0
0.00806871	0.00497433	0.0143155	0.00912712	0.0129439	0.012516	0.124597	0.106599	0.156976	0.178283	0.0529369	0.0702734	0.129213	0.160695	0.0621617	0.0814645
0.11623	0.0961031	0.028703	0.0160746	0.448899	0.66276	0.0810356	0.0772627	0.155967	0.130965	0.00521774	0.00459526	0.599581	0.600315	0.383298	0.355649
0.130976	0.119256	0.272259	0.191836	0.353744	0.45712	0.0516432	0.0426572	0.0824658	0.0788908	0.154106	0.178481	0.0744023	0.0475375	0.0428689	0.0279758
0.0906077	0.0629962	0.199079	0.125771	0.573357	0.630986	0.460193	0.48105	0.167596	0.162648	0.149218	0.138533	0	0	0.163303	0.116875
0.118002	0.136699	0.0760979	0.0950586	0.304858	0.282718	0.0309237	0.0211713	0.204819	0.172414	0.234534	0.288371	0.572685	0.479844	0.0346611	0.029279
0.088785	0.088594	0	0	0.185623	0.197274	0.328585	0.255153	0.254451	0.237965	0.313725	0.377838	0.405564	0.368074	0.0642968	0.0549756
0.0126686	0.00941105	0.00204332	0.0014497	0.152653	0.159836	0.441922	0.409675	0.114682	0.147684	0.00300629	0.00417616	0.00702961	0.00803969	0.12758	0.14809
0	0	0	0	0.0374446	0.0346698	0.497338	0.399085	0.321103	0.314233	0.294889	0.359628	0.542725	0.317353	0.145881	0.0968072
0.032227	0.0389988	0.0870611	0.0340802	0.102617	0.317229	0.18	0.142312	0.237931	0.200932	0.318157	0.339837	0.272589	0.222837	0.166621	0.158226
0	0	0.459347	0.176074	0.0234356	0.0280635	0.115431	0.0844714	0.0654916	0.0535235	0.119879	0.133879	0.158491	0.127457	0.141779	0.0890419
0.0492352	0.0984704	0.201482	0.201145	0.112622	0.225621	0.283636	0.296783	0.22843	0.26659	0.0145278	0.0162037	0.293156	0.110629	0	0
0.186401	0.17983	0.141407	0.0973225	0.0338378	0.0474326	0.132322	0.150341	0.000150195	0.000224517	0.343515	0.451953	0.235118	0.260653	0.594675	0.546529
0.249176	0.103039	0.111634	0.0389482	0.352342	0.417608	0.376055	0.34994	0.185269	0.191034	0.45622	0.50552	0.100976	0.0999824	0.491925	0.478261
0	0	0.323421	0.214879	0.149203	0.165333	0.562621	0.444547	0.0988755	0.102163	0.0125613	0.0164263	0.162954	0.188846	0.333295	0.3147
0.168551	0.118775	0.0650177	0.0320837	0.0477768	0.0682271	0.713452	0.66633	0.567042	0.51261	0.631186	0.610948	0.304643	0.300266	0.284489	0.280551
0.0861415	0.0480458	0.071859	0.0340093	0.188424	0.222056	0.333566	0.252863	0.0467225	0.041341	0	0	0.101818	0.0744368	0	0
0.0180446	0.00886811	0.127297	0.0415685	0.164988	0.248307	0.280587	0.327982	0.405431	0.342563	0.421744	0.304852	0.019282	0.0241346	0	0
0.406274	0.300401	0.060031	0.0465885	0.0243463	0.0231959	0.103713	0.0761517	0.273154	0.264244	0.140081	0.184558	0.283782	0.205962	0.0821516	0.076526
0.00227964	0.000776398	0	0	0.263191	0.21558	0.430157	0.458028	0.259791	0.338084	0.110742	0.135347	0.333176	0.27664	0.371976	0.360043
0	0	0.0368838	0.0372757	0.0155025	0.0135733	0.543539	0.415881	0.205567	0.142936	0.356556	0.324025	0	0	0.188983	0.135143
0	0	0	0	0.044805	0.0316456	0.0529481	0.0541734	0.335599	0.398231	0.117576	0.136364	0.0126612	0.0111271	0.272685	0.187158
0.23638	0.0896368	0	0	0.277507	0.379873	0.226923	0.201303	0.333042	0.261209	0.119882	0.105992	0.418152	0.290965	0.147016	0.11692
0	0	0.0293123	0.0191176	0.124265	0.132341	0.235248	0.203332	0.0603855	0.0582985	0.00561034	0.00626662	0.134939	0.10293	0.0394436	0.0220086
0.146558	0.104529	0.0756922	0.0430201	0.0444637	0.0557971	0.0635294	0.0356201	0	0	0.01781	0.0190007	0.164678	0.115675	0.206444	0.166763
0	0	0.00890472	0.00407747	0.069317	0.0958286	0.00491362	0.00598225	0.0432715	0.0501746	0	0	0.0406125	0.0342376	0.170439	0.133845
0.367902	0.198413	0	0	0.10994	0.0905696	0.055289	0.0542479	0.0918437	0.114205	0.0587312	0.0744318	0.122942	0.10188	0.000731797	0.000900901
0.0367125	0.0189255	0.00639507	0.00383033	0.125692	0.108181	0.0910997	0.0775332	0.00442684	0.00490323	0	0	0	0	0.75503	0.495983
0	0	0.0514662	0.0248879	0.000868181	0.00147929	0.498686	0.434913	0.104762	0.0975088	0.262065	0.279688	0	0	0	0
0.161006	0.236144	0.403617	0.282524	0.276245	0.578823	0.209751	0.279607	0.0510471	0.081761	0	0	0	0	0.00324281	0.00177976
0	0	0.0978048	0.0729099	0.0408296	0.0484057	0.0983784	0.0606061	0.254595	0.186019	0.030303	0.03594	0.129689	0.0833429	0.0294748	0.0211322
0.0305184	0.0166401	0.392349	0.200792	0.413243	0.440278	0.187123	0.150412	0.155131	0.14913	0.0100275	0.0119923	0.369428	0.415299	0.112821	0.138499
0	0	0.0505364	0.0183195	0.241122	0.313757	0.0790933	0.0463146	0.0487099	0.0336386	0.0453262	0.0534555	0.0772966	0.0666555	0	0
0.163098	0.0761989	0.624685	0.185733	0.171316	0.269197	0.28427	0.300601	0.219836	0.192584	0.0928524	0.0769231	0.0183673	0.0212874	0	0
0.137457	0.054902	0.206186	0.069571	0.084976	0.100588	0.0379249	0.0341165	0.17102	0.209099	0.275507	0.374453	0.203227	0.148912	0.00823893	0.00592373
0.108361	0.0833762	0.0307692	0.0146965	0.219808	0.354092	0.644173	0.645037	0.072505	0.0769641	0.0962441	0.102026	0.00228137	0.00226102	0.0351077	0.0458837
0.12811	0.0967097	0.318864	0.235778	0.0164405	0.0167843	0.285714	0.250299	0	0	0.000398565	0.000586854	0.0154931	0.01552	0.0246271	0.0274591
0.016056	0.00940439	0.412515	0.249316	0.290122	0.281167	0.197292	0.225914	0.116377	0.177048	0.389443	0.51741	0.00334382	0.00324861	0.328678	0.343969
0.00142074	0.00111288	0.000202963	0.000137118	0.0796654	0.0923688	0.0277492	0.0248963	0.322542	0.285736	0.101737	0.100455	0.274775	0.238148	0.0512656	0.0534436
0.0268865	0.0281004	0.105395	0.0800654	0	0	0.0550377	0.0460967	0.0461607	0.0489527	0.0219331	0.0277712	0.26821	0.280028	0.0510551	0.0400427
0.0937997	0.0888777	0.225755	0.146543	0.25645	0.374341	0.18202	0.130794	0.149954	0.13061	0.0559403	0.0678076	0.0240214	0.0206706	0	0
0.136092	0.102671	0.794023	0.373325	0.172071	0.276101	0.110049	0.103509	0.0474316	0.0512665	0.000529007	0.000607903	0.324401	0.316245	0.345168	0.283455
0	0	0	0	0.326241	0.504478	0.197068	0.194088	0.0739879	0.0807517	0.332035	0.367953	0	0	0.231254	0.206994
0.289718	0.195729	0.244908	0.179377	0.189163	0.174483	0.343831	0.266081	0.134343	0.105197	0.261145	0.264242	0.296493	0.178732	0.0313496	0.0156915
0.165138	0.149254	0.37598	0.283772	0.0377691	0.0452284	0.39934	0.432891	0.174797	0.189766	0	0	0.0286421	0.0240214	0.0339463	0.0265634
0.0696692	0.0894632	0.342576	0.298394	0.0342038	0.0504247	0.175323	0.219917	0.026133	0.0234248	0.0315353	0.0225352	0.416193	0.279624	0.0461707	0.0436221
0.224321	0.196213	0.0566706	0.0224895	0.00546619	0.0120482	0.162209	0.0990415	0.265116	0.152152	0.0141995	0.0133467	0.14709	0.163873	0.0922352	0.067407
0.0524993	0.0477036	0.264451	0.130459	0.0205262	0.0378077	0.341996	0.444394	0.124394	0.124221	0.288609	0.221799	0.725368	0.612182	0.0359508	0.0365585
0	0	0.0529801	0.04232	0.123559	0.10424	0.198848	0.184357	0.0992295	0.0963937	0.165019	0.172904	0.000414852	0.000564653	0.0518565	0.0588097
0.276665	0.150545	0.0840336	0.0342015	0.0833991	0.111502	0.235354	0.198912	0.0470708	0.0315551	0.239267	0.189784	0.0173878	0.0135277	0	0
0.0951049	0.0145113	0.275524	0.0458993	0.308481	0.282544	0.485131	0.453449	0.337872	0.341296	0.169123	0.182772	0.218517	0.197941	0	0
0	0	0.0304768	0.0164468	0.16626	0.140421	0.373589	0.30763	0.171055	0.159557	0.242908	0.275162	0.0248227	0.0213175	0.239455	0.192643
0.115253	0.0794724	0.48308	0.289196	0.0496183	0.0571525	0.0903661	0.0833926	0.540462	0.549139	0.203592	0.224158	0.0020755	0.00328542	0.12881	0.150912
0.0118725	0.00774772	0	0	0.148808	0.168003	0.10586	0.0797153	0.262524	0.199426	0.16548	0.166936	0	0	0.205857	0.232474
0.109631	0.0437623	0.0373049	0.0142463	0.0415758	0.0434584	0.0550719	0.0474151	0.0673299	0.0752731	0.24717	0.320953	0.0445072	0.0416457	0	0
0.158989	0.167432	0.211742	0.160268	0.179078	0.249158	0.21667	0.234544	0.132608	0.126792	0.125386	0.110751	0.212842	0.165708	0.582683	0.387554
0.711246	0.154864	0.302432	0.053095	0.265742	0.329583	0.146078	0.155935	0.163615	0.174907	0.128369	0.128554	0.339768	0.282232	0.00157573	0.00115224
0.0495334	0.0189145	0	0	0.272343	0.220943	0.0120388	0.0117247	0.405631	0.357705	0	0	0.295676	0.256797	0.294437	0.250132
0.111022	0.0732529	0.151882	0.0965317	0.540236	0.560837	0.122454	0.0967802	0.151487	0.145819	0.386936	0.471264	0	0	0.00219113	0.00137015
0.162126	0.203397	0.163479	0.126523	0.105174	0.170488	0.0485294	0.0374716	0.166667	0.110354	0.306586	0.262902	0	0	0.0473373	0.0195217
0	0	0.0418848	0.017308	0.000154536	0.000221877	0.551058	0.496791	0.039463	0.05	0.037594	0.0528351	0.202691	0.178833	0.00400802	0.00436409
0.31237	0.186588	0	0	0.196955	0.188761	0.673994	0.759446	0.00819672	0.0119956	0	0	0.367661	0.454545	0.451011	0.557857
0	0	0	0	0.145563	0.120604	0.360385	0.36759	0.0323246	0.0490094	0.0108734	0.0161627	0.429965	0.318709	0.08189	0.0713867
0.105698	0.0589228	0.00165153	0.0014111	0	0	0.621396	0.53269	0.0590343	0.0586739	0.0767881	0.0890283	0.0923403	0.0775095	0.0793218	0.0916084
0.0313493	0.0258065	0.316035	0.229786	0.0491298	0.0556234	0.0248394	0.0263397	0.330621	0.456265	0.000908265	0.00118203	0.389128	0.349807	0.132985	0.146234
0.0168776	0.00726832	0.151195	0.0691763	0.17101	0.160963	0.125107	0.120505	0.129382	0.0980562	0.141916	0.111663	0.0488313	0.0449256	0.410022	0.439581
0.44293	0.221402	0.0272572	0.0162217	0.207503	0.174283	0.0781963	0.0788943	0.0870434	0.119678	0.0548517	0.0747499	0.00139147	0.000983607	0	0
0.0335285	0.0576923	0.205428	0.129075	0.0122053	0.0334249	0.231235	0.23233	0.195894	0.203639	0.01116	0.0115465	0.0993858	0.0741461	0.431789	0.308552
0.0738369	0.107692	0.0376719	0.0328623	0.0372987	0.0623626	0.118558	0.127933	0.137921	0.203606	0.048216	0.0659631	0.000545256	0.000303767	0.145038	0.0759783
0.017769	0.0145114	0	0	0.415929	0.46227	0.193139	0.181258	0.449051	0.465215	0.349637	0.385965	0.454997	0.426456	0.0614238	0.0611199
0	0	0	0	0.0415838	0.0419592	0.306826	0.296095	0.338494	0.32522	0.422411	0.420554	0.180489	0.109014	0.0282533	0.0182149
0.0360866	0.0162426	0	0	0.0903226	0.0985382	0.145102	0.234746	0.320587	0.339528	0.292373	0.191401	0	0	0.0480625	0.0550178
0.328408	0.158608	0.567853	0.231213	0.417362	0.495048	0.0661923	0.0467418	0.0338508	0.0223424	0.055268	0.0516579	0	0	0.0122081	0.01215
0.104974	0.05155	0.0155428	0.00774455	0.0554033	0.0546031	0.0865424	0.0762636	0.165788	0.18796	0.235578	0.303079	0.220463	0.143355	0	0
0.00426818	0.00367534	0.452605	0.286761	0.0679437	0.092343	0.282357	0.208483	0.077956	0.0944846	0.0677499	0.111212	0.179901	0.180124	0.292494	0.280571
0	0	0.074394	0.0416723	0.374244	0.497232	0.25027	0.184294	0.0323974	0.0295639	0.172962	0.214339	0.0426881	0.028915	0.000422654	0.000351494
0	0	0	0	0.184286	0.179891	0.294304	0.328622	0.0370253	0.0593306	0.189399	0.271805	0.121028	0.120417	0.00169033	0.00117123
0.225302	0.0677786	0.0599798	0.0151515	0.46384	0.552388	0.256935	0.209647	0.183265	0.168902	0.109462	0.123638	0.132149	0.0998658	0	0
0	0	0.124115	0.0833616	0.00662139	0.00659006	0.263235	0.306717	0.218824	0.248746	0.0510624	0.0498161	0.291021	0.367171	0.0361486	0.0362998
0.152658	0.115935	0.0126379	0.0101482	0.197326	0.186624	0.0606804	0.0524678	0.325973	0.429896	0.0062226	0.00949094	0.0383951	0.0478736	0.0477379	0.0575706
0	0	0	0	0.453943	0.521547	0.226103	0.247984	0.0820521	0.106093	0	0	0.267997	0.237739	0.16541	0.126842
0	0	0.0161109	0.0140454	0.0988078	0.123369	0.111111	0.1004	0.347006	0.283512	0.259788	0.234896	0	0	0	0
0	0	0.184149	0.112929	0.0370549	0.0407839	0.0457908	0.0504961	0.269746	0.366775	0	0	0	0	0	0
0.0306869	0.0348633	0.0998029	0.0718338	0.130395	0.205821	0.205438	0.243357	0.19915	0.233187	0	0	0.147926	0.0955724	0.147926	0.0873723
0.366098	0.19747	0.017484	0.00832995	0.0324055	0.0366878	0.142567	0.108601	0.374898	0.339089	0.0157797	0.0187362	0.394144	0.372223	0.213028	0.247752
0	0	0.00690714	0.00391872	0.417417	0.486962	0.219706	0.238107	0.340883	0.339456	0.0523785	0.0481283	0	0	0.0948499	0.0805031
0.444913	0.321439	0.761081	0.468738	0.355258	0.416743	0.0503739	0.0451022	0.385281	0.388646	0.0394644	0.0444621	0.0128423	0.00978417	0.167517	0.113981
0	0	0.289536	0.239974	0	0	0.314099	0.242247	0.0853786	0.0658345	0.00221506	0.00221462	0.390574	0.263909	0.00379198	0.00258589
0.17426	0.117842	0.0810811	0.0575448	0.200767	0.191297	0.270469	0.261983	0.142687	0.166705	0.0352262	0.042489	0.379332	0.451118	0.0183855	0.0231568
0.482663	0.160507	0.0160991	0.00578871	0.156518	0.144754	0.142641	0.135725	0.152302	0.156026	0	0	0.0501573	0.052898	0.514319	0.476753
0	0	0.0774278	0.0218141	0	0	0.269067	0.237856	0.199432	0.190843	0.0307789	0.0333182	0.0184564	0.0145258	0.0184564	0.0160095
0	0	0.0200517	0.00601241	0.0866951	0.0738233	0.2184	0.183496	0.076668	0.0689013	0.173747	0.185847	0.188822	0.141816	0.00620997	0.00644641
0.103309	0.11799	0.109644	0.0862522	0.0405649	0.0588945	0.126143	0.118472	0.203956	0.144462	0.0653698	0.0492995	0.252529	0.259129	0	0
0.0247949	0.0337469	0	0	0.206117	0.314392	0.292228	0.289701	0.037272	0.0332626	0.0086478	0.00778485	0.0246914	0.0197166	0.190586	0.150335
0.0209966	0.0135771	0.0467525	0.0294429	0.0946756	0.0972122	0.120219	0.0897114	0.213535	0.156308	0.0834379	0.0818462	0.00423537	0.00498575	0.0346392	0.0336418
0	0	0.00478334	0.00254377	0.170881	0.193068	0.0859452	0.0644273	0.135162	0.10162	0.0100954	0.0101252	0.431117	0.402818	0.373715	0.40539
0.212535	0.158123	0.441141	0.197376	0.0513212	0.0853385	0.294503	0.290795	0.0704808	0.0633323	0.29692	0.270207	0.113197	0.0826388	0.349652	0.236209
0.00412722	0.00273092	0	0	0.162459	0.173655	0.202174	0.150174	0.484542	0.432876	0.224635	0.270171	0.337439	0.330289	0.121314	0.137946
0.0215659	0.00726469	0.00843882	0.00308695	0.196879	0.181301	0.242523	0.278821	0.151546	0.173326	0.026004	0.0258695	0.00843882	0.0079535	0.420643	0.351839
0	0	0	0	0.292634	0.418058	0.320937	0.292642	0.0825586	0.092078	0.218718	0.267524	0.44088	0.307413	0.0246893	0.0236069
0.0505887	0.0431949	0.648495	0.438126	0.094284	0.119158	0.120861	0.110643	0.114054	0.169122	0.0257663	0.0417349	0	0	0.127163	0.108464
0.314869	0.10525	0.0258746	0.00844133	0.127214	0.130345	0.20471	0.269868	0.204396	0.268564	0.0596026	0.0594059	0.428328	0.288838	0.0921502	0.0455568
0	0	0.0616186	0.0481207	0.0655973	0.0727562	0.390013	0.42799	0.0721997	0.0941073	0	0	0.0297101	0.0243613	0.0846014	0.0627182
0.337886	0.31564	0.458607	0.388294	0.192577	0.212474	0.101173	0.0838651	0.0502199	0.0699694	0.328775	0.552605	0.330861	0.400047	0.37888	0.283523
0.0266842	0.0145619	0	0	0.377595	0.384221	0.0289456	0.0236287	0.283253	0.356616	0.0123769	0.0190889	0.00529757	0.00613097	0.27119	0.230614
0.111111	0.0208826	0.30608	0.105415	0.116245	0.0634358	0.226261	0.191643	0.0383902	0.0495097	0.0116243	0.0176991	0.101295	0.105433	0.0272569	0.0257958
0.33432	0.258877	0	0	0.0328606	0.0362734	0.109943	0.0939546	0.646828	0.624462	0.117862	0.13315	0.516155	0.513335	0.176898	0.145961
0.0039889	0.00235535	0	0	0.553565	0.452432	0.0685908	0.0654781	0.24584	0.251826	0.00259319	0.00278261	0.000823893	0.000728597	0.00823893	0.00514999
0.276739	0.154807	0.16459	0.090262	0.0512528	0.05228	0.147553	0.157308	0.194994	0.315981	0.0282756	0.0429782	0.569771	0.523232	0	0
0.117005	0.0786937	0.0166845	0.00898721	0.325153	0.405985	0.254974	0.239437	0.118763	0.160896	0.0182524	0.0263322	0.0648799	0.051854	0	0
0.0165591	0.0181969	0.0450538	0.0383805	0.146744	0.189295	0.325476	0.339078	0.230769	0.216028	0.0663507	0.0596206	0.0483717	0.0341444	0	0
0	0	0.0238406	0.00772487	0.153545	0.169807	0.0437567	0.0483919	0.188634	0.219702	0	0	0.310259	0.309543	0.340823	0.310833
0	0	0.000334113	0.00013837	0.0390203	0.0491033	0.299582	0.274859	0.454411	0.407628	0.0913191	0.0892857	0	0	0.0470958	0.0303541
0	0	0.000542299	0.000269542	0.087062	0.0742358	0.0755616	0.0569231	0.327434	0.283108	0.251795	0.288994	0.213539	0.183949	0.00892468	0.00891886
0.620217	0.357507	0.104152	0.0859526	0.248473	0.173551	0.150397	0.172469	0.303129	0.30158	0	0	0	0	0	0
0	0	0.0106545	0.00543549	0.419438	0.366091	0.536129	0.43003	0.335829	0.331241	0.21952	0.269941	0	0	0.173467	0.12729
0.0278129	0.0182648	0	0	0.0304403	0.0334855	0.106443	0.0977095	0.3247	0.357192	0.147289	0.176511	0	0	0.000937584	0.00112108
0	0	0.291967	0.115049	0.186505	0.200367	0.642763	0.606864	0.223067	0.334655	0.104212	0.165592	0	0	0.652029	0.258848
0.0387391	0.0141785	0.701481	0.227044	0.131039	0.148179	0.206922	0.366124	0.230854	0.208791	0	0	0.000540103	0.000578369	0	0
0	0	0	0	0.010976	0.0122652	0.0561538	0.049341	0.318462	0.399517	0.00760392	0.0108565	0.0145412	0.0172622	0	0
0.0403428	0.0475524	0.729862	0.552992	0.0297673	0.0463092	0.109065	0.111345	0.383712	0.467776	0.052188	0.0623186	0.151637	0.16582	0.26378	0.207303
0.0356234	0.0193638	0	0	0.198971	0.267536	0.00678477	0.00657414	0.447795	0.523348	0.00693937	0.00837004	0.388921	0.39809	0.40379	0.365725
0.339436	0.125176	0.41762	0.138101	0.522512	0.5827	0.354416	0.249211	0.0999251	0.103528	0.055	0.0810392	0.0598102	0.0697196	0.0337674	0.0353757
0.353694	0.223007	0.133102	0.077161	0.122159	0.132862	0.228294	0.258235	0.0625562	0.0650711	0.0817405	0.0751683	0.429344	0.343316	0.13166	0.112245
0	0	0.213078	0.120822	0.0534746	0.0778839	0.0538188	0.0555556	0.32611	0.289864	0.0185185	0.0159457	0.231707	0.215705	0.61687	0.52103
0.166004	0.163903	0.109736	0.0661987	0.163409	0.267452	0.258627	0.210893	0.0664193	0.0553494	0.218759	0.223562	0.0217087	0.0187349	0.136555	0.107006
0.0489909	0.0441062	0.0219079	0.0139899	0.125358	0.176736	0.480486	0.452011	0.206154	0.274294	0.0845521	0.119586	0.0533944	0.0526712	0	0
0.0230037	0.0164555	0.370175	0.184575	0.266974	0.383015	0.157195	0.106125	0.202555	0.227726	0.148187	0.246776	0.283622	0.149526	0.268975	0.0999753
0	0	0.463277	0.246123	0.00750375	0.0125313	0.107544	0.137917	0.12809	0.151079	0.125566	0.115487	0.0525646	0.0376694	0.333758	0.298083
0.194329	0.15024	0.00455298	0.00285418	0.255189	0.31472	0.110596	0.0854235	0.472073	0.455914	0	0	0.0710511	0.0324919	0	0
0	0	0.0861681	0.0809882	0.00277447	0.00450354	0.061054	0.0510661	0.16988	0.173942	0.051962	0.0636104	0.597005	0.658161	0.115385	0.130284
0.192388	0.0755838	0.117831	0.0379449	0.185695	0.226546	0.0483398	0.0353319	0	0	0.108137	0.129432	0.0563832	0.0499582	0.0524232	0.0529726
0.21327	0.0398019	0.00663507	0.00119822	0.333619	0.344773	0.156933	0.135802	0.131074	0.109253	0.105324	0.101449	0.0777953	0.106603	0.106142	0.0882661
0.00527704	0.00393912	0.314704	0.182526	0.0237896	0.0306177	0.614916	0.537377	0.289193	0.319006	0.270551	0.341504	0.345939	0.541459	0.0646242	0.105827
0	0	0	0	0.0962107	0.115444	0.57282	0.512171	0.000221337	0.00026434	0.123689	0.165213	0.000796813	0.000715948	0.0517928	0.045606
0	0	0	0	0.00145091	0.00122382	0.0130231	0.0118278	0.0298663	0.0329755	0	0	0.176437	0.189496	0.049471	0.0597376
0.00624541	0.00281131	0.0220426	0.00731261	0.123583	0.167686	0.586678	0.678398	0.16255	0.200217	0.229788	0.24477	0.135983	0.0908513	0.147014	0.102114
0.324049	0.14328	0.358597	0.152488	0.546293	0.568028	0.146722	0.116674	0.0655567	0.0531421	0.46959	0.478701	0	0	0.0754975	0.0650092
0.398418	0.383977	0.0724077	0.0632581	0.292953	0.323171	0.219289	0.322941	0.0959226	0.132635	0.0515781	0.0484279	0.0590648	0.0616175	0	0
0	0	0.00349732	0.00189729	0.122312	0.172156	0.0981513	0.109037	0.568067	0.632959	0.0616131	0.0617978	0	0	0	0
0	0	0.00833526	0.00419043	0.147247	0.146956	0.0922729	0.123298	0.235494	0.332534	0.00983359	0.0103917	0	0	0	0
0.560871	0.362075	0.436442	0.307169	0.297144	0.272554	0.318182	0.246264	0.183025	0.199561	0.234122	0.329825	0.0745863	0.128511	0.0728575	0.111195
0.118822	0.025554	0.0462671	0.0111449	0.266971	0.238354	0.212942	0.125694	0.209071	0.176224	0.0306889	0.0438228	0.330086	0.438263	0.25657	0.311886
0.0472441	0.0246212	0	0	0.129851	0.277778	0.223295	0.173514	0.163218	0.132249	0.0527569	0.0550106	0.0921308	0.141898	0.00799031	0.0112898
0	0	0.003727	0.00192192	0.351952	0.563245	0.141641	0.119887	0.248024	0.20213	0.599434	0.577161	0.0130471	0.011456	0.0648148	0.0656997
0	0	0	0	0.415129	0.490175	0.0726426	0.0694259	0.301048	0.380182	0.0870049	0.114966	0.18038	0.108331	0.184599	0.0996867
0.106432	0.0654139	0.045861	0.0293737	0.315167	0.302429	0.182318	0.158819	0.242327	0.17265	0.00558659	0.00456919	0.233707	0.311222	0.201743	0.279954
0	0	0.0103245	0.0049442	0.0336206	0.0348259	0.212724	0.147767	0.19218	0.156559	0.327144	0.38366	0.0985495	0.0752811	0.018558	0.014174
0.105463	0.0669386	0.357873	0.222162	0.215814	0.220656	0.187035	0.187925	0.237982	0.273328	0.0571429	0.0653188	0	0	0.0911102	0.0726427
0	0	0	0	0.213509	0.277276	0.36577	0.302186	0	0	0	0	0	0	0.105941	0.0673591
0	0	0.454727	0.149335	0.0134713	0.0160281	0.467936	0.307221	0.545278	0.453165	0.429701	0.543928	0.281925	0.353386	0.368021	0.46054
0.106224	0.0503397	0	0	0.376127	0.296325	0.0820546	0.0672489	0.206522	0.184256	0.362969	0.395132	0	0	0.451237	0.255565
0	0	0.0419214	0.00701139	0.0346188	0.0517016	0.102771	0.121931	0.206243	0.280401	0	0	0.212425	0.215724	0.0525687	0.039125
0	0	0.781513	0.197943	0.0106421	0.01114	0.0532365	0.0391111	0.0181488	0.019595	0.012	0.0176355	0	0	0.0282858	0.0143846
0	0	0	0	0.585437	0.487211	0.332688	0.252202	0.339659	0.295684	0.47475	0.545179	0.00176678	0.00139431	0.00671378	0.00592454
0	0	0	0	0.223352	0.177886	0.494455	0.359162	0.161323	0.118888	0.350813	0.355922	0.0071066	0.00366876	0.0862944	0.043939
0	0	0	0	0.0586251	0.0866764	0.380563	0.32268	0.221617	0.147121	0.113593	0.0889358	0.285461	0.201123	0.0055322	0.00407034
0.0554085	0.0674587	0.0871651	0.0765655	0.288973	0.400524	0.105142	0.153933	0.145817	0.247396	0.0101124	0.0117188	0	0	0.00180701	0.00147406
0.0232454	0.00975244	0.0143049	0.00634921	0.00119048	0.00112528	0.0841074	0.0889762	0.361594	0.459837	0.00518135	0.00622852	0	0	0	0
0.260277	0.141263	0.00167304	0.0010395	0.230175	0.201064	0.037341	0.0316357	0.0999179	0.106915	0.0669216	0.0845225	0.0420363	0.0539881	0.0141529	0.0171399
0	0	0.183749	0.0713818	0.134512	0.146296	0.405037	0.439922	0.260531	0.272927	0.102735	0.0990892	0.159348	0.197394	0.0640284	0.0762009
0.00203046	0.000816493	0.211675	0.0635671	0.155945	0.208818	0.185231	0.210875	0.29362	0.361467	0.0642055	0.0694294	0.0129597	0.00996767	0.0381786	0.0272092
0.029342	0.017402	0	0	0.0890309	0.0734751	0.214428	0.280208	0.0115584	0.0133395	0	0	0.153145	0.126083	0	0
0.114741	0.0204053	0	0	0.09547	0.0833215	0.274376	0.21523	0.123106	0.103368	0.0456904	0.0489072	0.150859	0.166797	0.08512	0.0833623
0.429994	0.158928	0.298838	0.170401	0.0852004	0.055226	0.690928	0.591553	0.399103	0.327113	0.259008	0.24795	0.379386	0.37692	0.354609	0.301128
0.355247	0.115046	0.326169	0.0795314	0.444513	0.590379	0.232586	0.341126	0.2317	0.211933	0.0878788	0.0548056	0.638824	0.208927	0.209412	0.0620858
0.120355	0.0480514	0	0	0.0700498	0.0498229	0.253957	0.300017	0.370935	0.437171	0.107768	0.107512	0.20649	0.227134	0.530236	0.480776
0	0	0.0384344	0.0211733	0.00796426	0.00996597	0.0908242	0.0758137	0.459258	0.319163	0.0502826	0.0418627	0	0	0.138369	0.0735392
0	0	0.193316	0.0944804	0.0229513	0.0301127	0.0756226	0.0489283	0.171807	0.181118	0.177384	0.289017	0.626183	0.583165	0.0467911	0.0382805
0.215121	0.146214	0	0	0.0526129	0.0502028	0.0377155	0.0359564	0.000431034	0.000373972	0.0359564	0.0327225	0.403217	0.336381	0.0669966	0.0473691
0.147	0.0579665	0.0274136	0.0141364	0.143208	0.10951	0.295954	0.329787	0.248219	0.227437	0.184566	0.151763	0.0363434	0.0352391	0.0207677	0.0208488
0	0	0.0329437	0.00853877	0.152045	0.20339	0.135041	0.144	0.644648	0.624978	0.240585	0.218733	0.0269934	0.0220713	0.0664452	0.071333
0.703063	0.160243	0.857523	0.157534	0.318982	0.395751	0.731707	0.774865	0.0862759	0.0991217	0.0605243	0.0656629	0.201014	0.14399	0.0823949	0.0642564
0.274908	0.146908	0.31781	0.128671	0.221575	0.292459	0.349421	0.22868	0.0504344	0.0388476	0.043904	0.0516729	0	0	0.436758	0.474855
0.0837859	0.0267327	0.61443	0.184058	0.211713	0.225495	0.0304976	0.0317527	0.383226	0.367449	0	0	0.105956	0.0986861	0.0648903	0.0605617
0.231076	0.0569585	0.00455322	0.00117113	0.333773	0.319865	0.0684586	0.0635849	0.471021	0.431097	0.355569	0.350375	0.0123865	0.0164444	0.410542	0.456815
0	0	0.00991277	0.003336	0.0605818	0.0834099	0.204217	0.204587	0.285542	0.37313	0.0510964	0.0666492	0.0372972	0.0280306	0.213853	0.146168
0	0	0.148148	0.0782998	0.050522	0.0373227	0.105214	0.102622	0.198378	0.211619	0.0553797	0.0605686	0	0	0.253059	0.139564
0.0674764	0.042123	0.00168691	0.000980777	0.22754	0.244313	0.0916955	0.0686825	0.103422	0.0972348	0.255292	0.320441	0.135135	0.0703742	0	0
0.10281	0.0626626	0.0434009	0.0209586	0.252362	0.318517	0.202424	0.183736	0.203615	0.310136	0.236928	0.397579	0	0	0.0969215	0.062126
0.243368	0.0269786	0.304498	0.0382942	0.334494	0.294847	0.120935	0.100419	0.248037	0.235618	0.0102437	0.0117188	0.101894	0.092791	0.774078	0.523887
0	0	0.238293	0.0680131	0.610633	0.518406	0.340807	0.217973	0.170777	0.149934	0.388862	0.533793	0.221286	0.184534	0.0786793	0.0782669
0	0	0	0	0.049823	0.0578123	0.0665867	0.043575	0.204759	0.139225	0.054436	0.0565602	0.133155	0.0990774	0.0602823	0.0460507
0	0	0.0197059	0.0160364	0.164911	0.191176	0.54381	0.542481	0.306388	0.21525	0.109398	0.0770453	0.00591716	0.00375683	0.217859	0.172121
0	0	0	0	0.225523	0.235082	0.130743	0.115316	0.146959	0.097995	0.220799	0.166929	0.0945328	0.0799853	0.203224	0.125034
0.139241	0.0784913	0.257143	0.0960681	0.190245	0.287054	0.0972736	0.103067	0.403231	0.538427	0.122682	0.154607	0	0	0.142962	0.128205
0.0770691	0.0330242	0.0144267	0.00704748	0.245549	0.21539	0.512834	0.478662	0.21016	0.197835	0.177939	0.179461	0.302256	0.240072	0.0471805	0.0442681
0	0	0.0127493	0.00596878	0.416437	0.434387	0.21523	0.170936	0.0152296	0.0167405	0.0170758	0.0236337	0.106036	0.108466	0.0367539	0.0386133
0.0721443	0.0404646	0.0591182	0.0345838	0.0740524	0.0710004	0.171459	0.150552	0.0598509	0.0741816	0	0	0.313086	0.275959	0.000502008	0.000528076
0.0528919	0.0169823	0.0121766	0.00455386	0.474313	0.407208	0.612753	0.617071	0.0322706	0.0440786	0.113156	0.153478	0.0126866	0.0118998	0.0523881	0.0518617
0	0	0	0	0.219665	0.224206	0.13297	0.146683	0.201271	0.213838	0.0315394	0.0303761	0	0	0.0939893	0.0746957
0.675312	0.553325	0.423151	0.267051	0.311913	0.404959	0.16207	0.110229	0.408899	0.309982	0.382856	0.42674	0.0115163	0.00944882	0.162668	0.123094
0	0	0.786777	0.215938	0.0343263	0.0460353	0.29897	0.34019	0.171396	0.189237	0.093868	0.0910814	0.0104231	0.0127854	0.0887207	0.120391
0	0	0	0	0.25551	0.286761	0.605166	0.6298	0.194096	0.22166	0.278418	0.30552	0.0134253	0.0135721	0.020138	0.0175724
0.652122	0.332723	0.00777047	0.00465116	0.132379	0.112839	0.234565	0.206928	0.272155	0.230523	0.336606	0.323195	0.422394	0.476662	0.253395	0.288398
0.0966825	0.0254047	0.333649	0.0809754	0.31677	0.342964	0.163173	0.168138	0.300174	0.236475	0.159308	0.121795	0.0104079	0.00640471	0.00168776	0.00106383
0	0	0.000278862	0.000298686	0.171744	0.438596	0.274749	0.230092	0.084087	0.0687038	0.399795	0.390054	0.0480008	0.04	0.0615685	0.0502475
0	0	0.188282	0.0790055	0.146961	0.175231	0.133024	0.137149	0.0581348	0.0452546	0.0788762	0.0595537	0	0	0.489622	0.401395
0.0735632	0.0274443	0.0937931	0.0286235	0.236986	0.289708	0.576931	0.574321	0.0653538	0.0640781	0.019819	0.0195205	0	0	0	0
0	0	0.339853	0.0361039	0.309351	0.411115	0.0605049	0.0605681	0.00688504	0.00554529	0.0603592	0.0485633	0.211137	0.193161	0.332265	0.322571
0.00320856	0.000626174	0	0	0.096299	0.111876	0.20783	0.174293	0.092045	0.0936838	0.0908138	0.110216	0.0129987	0.00950508	0.00313761	0.00232868
0	0	0.835398	0.226651	0	0	0.292487	0.374766	0.227571	0.26	0.133178	0.11875	0.337915	0.207118	0.0170291	0.0105638
0	0	0.164677	0.0826141	0.0923023	0.143917	0.0723236	0.0632085	0.150363	0.154576	0.0651297	0.0766102	0.04355	0.0476965	0	0
0.169307	0.0772567	0.0126716	0.00400267	0.0114521	0.0165435	0.044539	0.0459871	0.145532	0.130801	0.000585823	0.000509944	0.228515	0.156647	0.221629	0.143013
0.253878	0.135808	0.536327	0.127424	0.130721	0.294323	0.303021	0.400926	0.0931638	0.103643	0.0206142	0.0173329	0.278552	0.156915	0.124982	0.0546688
0.254162	0.105692	0.258232	0.126794	0.0730245	0.0618462	0.0739933	0.0667024	0.0628843	0.0557706	0.23015	0.226425	0.115168	0.0842849	0.0989223	0.0898335
0	0	0.272189	0.0785877	0.00740319	0.0517928	0.295056	0.329971	0.389245	0.398438	0.4258	0.389737	0.00792988	0.00533184	0	0
0.129368	0.0831078	0.512763	0.333656	0.0246734	0.0243592	0.469045	0.451515	0.300455	0.251464	0.19596	0.170375	0.00308642	0.00191847	0.29321	0.110594
0	0	0.930233	0.318419	0	0	0.274328	0.190751	0.0855746	0.0711671	0.127848	0.152908	0.116002	0.141306	0.278349	0.375162
0	0	0.0876437	0.0297174	0.190646	0.17625	0.391231	0.508702	0.0735385	0.0790213	0.0932186	0.0770375	0.227723	0.164235	0	0
0.406329	0.244851	0.37443	0.222976	0.0791497	0.0800915	0.416742	0.453033	0.329433	0.339203	0.222766	0.210998	0.0291502	0.0251099	0.6278	0.487468
0.0611183	0.0558289	0.0644622	0.0599413	0.00725514	0.0071271	0.256878	0.30777	0.0575519	0.107612	0	0	0	0	0.24929	0.195258
0.0317104	0.0265131	0.224856	0.10882	0.0277476	0.0479379	0.169519	0.127647	0.213529	0.217698	0.0230132	0.0311591	0.353706	0.286517	0.127438	0.0972222
0.030015	0.011976	0.46073	0.147596	0.105929	0.131936	0.17757	0.16309	0.202882	0.17691	0.141989	0.134805	0.38929	0.348585	0	0
0.122081	0.0591352	0.0848359	0.0522483	0.354997	0.27921	0.313182	0.285402	0.0104758	0.00915332	0.128481	0.123188	0.0693902	0.0624662	0.139682	0.10561
0.0924855	0.0503321	0.208735	0.0898535	0.181919	0.22999	0.0601145	0.0455268	0.172137	0.168315	0.00361324	0.00466505	0.274826	0.169126	0	0
0	0	0	0	0.415275	0.574232	0.237794	0.235031	0.461121	0.358398	0.210456	0.165495	0.0788878	0.0626042	0.28225	0.242029
0.0321301	0.0120374	0	0	0.10493	0.0838163	0.041354	0.0399099	0.0870435	0.123609	0	0	0.0011274	0.000846433	0.254308	0.249881
0	0	0.280272	0.0952931	0.168526	0.217118	0.294714	0.310687	0.240768	0.258755	0.020229	0.0206226	0.0127988	0.0139572	0.55357	0.460062
0.0475847	0.00982143	0.149964	0.0325611	0.164214	0.156101	0.14809	0.160613	0.253096	0.404178	0	0	0.345566	0.281796	0.0647936	0.0585088
0.480972	0.520337	0.0848235	0.0968333	0.216174	0.204861	0.255215	0.3132	0.127445	0.151082	0.0008	0.000772798	0	0	0.160993	0.102099
0	0	0	0	0.621286	0.662977	0.218252	0.196986	0.765437	0.618256	0.367333	0.328733	0.00992489	0.0118173	0.0633047	0.0678941
0.0868431	0.0576875	0.20574	0.105424	0.140374	0.181976	0.159415	0.129528	0.654422	0.673147	0.200522	0.253852	0.686955	0.535818	0.0740971	0.0775244
0.0750866	0.0382053	0	0	0.203759	0.227273	0.255415	0.212942	0	0	0.0906697	0.113572	0.220841	0.138434	0.140702	0.103349
0.293362	0.0594102	0.111349	0.0553191	0.47766	0.194709	0.412656	0.370252	0.121658	0.106474	0.229908	0.224259	0.0246272	0.0247475	0.135701	0.0921083
0	0	0.105344	0.0478328	0	0	0.137343	0.104143	0.133835	0.105118	0	0	0.486431	0.468781	0	0
0	0	0	0	0.285627	0.433534	0.00528806	0.00613299	0.328138	0.449143	0.000322789	0.000380952	0.000201532	0.000221533	0.00665054	0.00678593
0.0404077	0.0288987	0	0	0.0699208	0.0965894	0.156764	0.172334	0.193228	0.256982	0.00697924	0.00844339	0.00320838	0.00249671	0.364742	0.297316
0.400685	0.128915	0.218689	0.058378	0.212877	0.256572	0.332617	0.209688	0.304138	0.282859	0.0640244	0.0944528	0.0396334	0.028996	0.128313	0.0909889
0.00751366	0.00443996	0	0	0.379822	0.232492	0.139208	0.134767	0.125879	0.16983	0	0	0.0571827	0.0426639	0	0
0.000332889	0.00014881	0	0	0.0641864	0.056994	0.163179	0.200677	0.0780103	0.100354	0.0142212	0.014876	0.0156794	0.0132722	0	0
0.483393	0.232845	0	0	0.0673185	0.0809561	0.193483	0.236809	0.391378	0.328584	0.290403	0.199202	0.0186448	0.0187471	0	0
0.32636	0.048811	0.83682	0.117187	0.139062	0.148519	0.186292	0.199463	0.233715	0.350887	0.0291244	0.0408383	0	0	0.17016	0.0910077
0.0477387	0.0218307	0.192351	0.0946819	0.187715	0.17439	0.0315413	0.0464531	0.155998	0.177072	0.00572082	0.00440917	0.061522	0.0488843	0.0306538	0.026744
0.335664	0.131868	0.784528	0.352445	0.104261	0.0911745	0.256661	0.164117	0.225666	0.168905	0.0629346	0.0736671	0.101394	0.091439	0.147445	0.11841
0.0262812	0.00252621	0.0289093	0.00316912	0.674445	0.591386	0.139777	0.108872	0.471434	0.422817	0.0702491	0.0808895	0.277661	0.16715	0.000209556	0.000132573
0	0	0	0	0.101559	0.0842254	0.170161	0.237994	0.308721	0.258656	0	0	0.00145078	0.00112414	0.0418653	0.0338189
0.376687	0.106357	0.842331	0.214766	0.165181	0.18292	0.137193	0.113405	0.225813	0.237787	0.324648	0.41357	0.0253657	0.0213435	0.031746	0.0457092
0.00289017	0.00211528	0.0162572	0.0129683	0.0893372	0.0819672	0.0357493	0.0315335	0.470127	0.385387	0	0	0.20056	0.291814	0.193619	0.153594
0.0242192	0.0115239	0.0787126	0.0561874	0.153549	0.10235	0.183565	0.120926	0.282911	0.191055	0.323997	0.332137	0.00125078	0.00115987	0.0502397	0.0357779
0	0	0.0179641	0.00255682	0.409375	0.407235	0.436697	0.247059	0.00672783	0.00358774	0.183045	0.172538	0.418417	0.32115	0.276961	0.276091
0.234493	0.0929814	0.907716	0.152014	0.230808	0.546491	0.569979	0.516565	0.165324	0.14799	0.247465	0.244424	0.460526	0.268771	0.0219298	0.0112275
0.244544	0.127917	0	0	0	0	0.56848	0.490075	0.306868	0.267845	0.376454	0.38115	0.0570039	0.065991	0.0264591	0.0271565
0.206531	0.0692771	0.122449	0.0528169	0.185915	0.144578	0.36704	0.238802	0	0	0	0	0.0367499	0.0390509	0.0601644	0.0677374
0	0	0.659204	0.0469276	0.111918	0.209619	0.536047	0.572443	0.0218143	0.0362031	0	0	0	0	0	0
0.187478	0.0946662	0.118573	0.0709205	0.162762	0.137407	0.332841	0.295738	0.00147601	0.00205973	0.109508	0.171988	0.014199	0.0126173	0.0332524	0.0369721
0.00913377	0.00775582	0.0748379	0.0378822	0.0775541	0.130098	0.204002	0.20492	0.160096	0.115817	0.060006	0.0432152	0.0871897	0.0889024	0.612115	0.502691
0	0	0.00365764	0.000672133	0.621589	0.605394	0.279059	0.283046	0.140071	0.151338	0.329356	0.350836	0.00864198	0.00482925	0.017284	0.00794326
0.146332	0.128988	0.0258805	0.0273663	0.239506	0.199657	0.190104	0.196873	0.361106	0.450318	0.0073474	0.00884755	0.0491551	0.0393422	0.0572197	0.0402866
0	0	0.00318979	0.00145688	0.416812	0.507359	0.296924	0.357768	0.374698	0.425766	0.197001	0.185782	0.0352493	0.0289569	0.0977368	0.0711889
0.12837	0.12655	0.168164	0.165823	0.304304	0.304227	0.264527	0.229366	0.0192975	0.01813	0.0330889	0.0358525	0.217778	0.174404	0.157707	0.127554
0.339286	0.170207	0.207653	0.182307	0.467637	0.267213	0.270672	0.294725	0.0374677	0.0503327	0.0279015	0.0344229	0.000393649	0.000606183	0.0761055	0.0873494
0.0275634	0.0228938	0.259757	0.193273	0.139459	0.155678	0.149726	0.171621	0.0690895	0.0714845	0.119549	0.107912	0.205393	0.174205	0.00567721	0.00445222
0.0611235	0.0753508	0.181143	0.163138	0.417428	0.571385	0.258852	0.224263	0.123625	0.166532	0.0714038	0.111021	0.0119801	0.00769566	0	0
0	0	1	0.0606308	0.0274606	0.0360071	0.284164	0.248599	0.182206	0.152563	0.311488	0.298123	0	0	0.0926837	0.0584351
0	0	0.0469619	0.0585817	0.150565	0.164192	0.316026	0.29621	0.549675	0.39848	0.386055	0.298588	0.329926	0.272359	0.206051	0.20241
0.0506716	0.0327998	0	0	0	0	0.101097	0.0649709	0.089175	0.101465	0.0999081	0.176886	0	0	0.0941413	0.0658636
0.00547731	0.00191886	0.028169	0.010772	0.596649	0.546601	0.0894794	0.0589707	0.572126	0.596719	0.000714796	0.00113122	0.0613449	0.0593269	0	0
0.00968333	0.00886865	0.0280031	0.0149441	0.0375698	0.0644775	0.572654	0.569779	0.125378	0.129969	0.259036	0.269874	0	0	0.0300421	0.0198734
0.0955273	0.0608298	0.0496963	0.023622	0.150787	0.202004	0.442828	0.444181	0.0128552	0.012987	0.0814388	0.0820232	0	0	0.152019	0.137577
0.0445094	0.0295195	0.088694	0.112299	0.633896	0.332041	0.0726141	0.0618011	0.199862	0.152346	0	0	0.0380218	0.0597273	0.442898	0.539701
0.000591716	0.000426712	0.722781	0.35519	0.000872347	0.00128014	0.0934021	0.0871657	0.454227	0.437277	0.217818	0.224692	0.0692766	0.0591042	0.315894	0.234122
0	0	0.145115	0.0524131	0.303408	0.217456	0.208469	0.157802	0	0	0.126453	0.167835	0.0021476	0.00171446	0.0792659	0.0483103
0.527337	0.464785	0.119055	0.0819599	0.172829	0.221272	0.0821249	0.0821994	0.569088	0.617614	0.0380992	0.0413104	0	0	0.105348	0.0719823
0.153026	0.0673222	0.872077	0.371575	0.112967	0.116641	0.0190606	0.0229179	0.0980259	0.0938875	0.00286474	0.00228199	0.00136178	0.00105857	0.0435769	0.0379147
0.0463768	0.0243161	0.0757764	0.0349037	0.19054	0.216891	0.162105	0.0919403	0	0	0.0122388	0.0200489	0.153201	0.146879	0.387819	0.316711
0.0679245	0.0285549	0.672384	0.314455	0.00497353	0.00447072	0.352396	0.377765	0.112977	0.137068	0.00993626	0.0112455	0.0174764	0.0154478	0.0440917	0.0477513
0.267459	0.0997783	0.000495295	0.000163452	0.0719189	0.0813008	0.382722	0.371094	0.653984	0.63192	0.425781	0.424308	0.274928	0.286256	0.588128	0.483002
0.228185	0.111627	0.651698	0.231218	0.352591	0.486158	0.355281	0.287141	0.054382	0.0500207	0.132219	0.150475	0.130347	0.166565	0.157319	0.169374
0.00401606	0.00170135	0.00123571	0.000547121	0.558747	0.534616	0.405382	0.442387	0.168763	0.161218	0.118736	0.10394	0.24433	0.273612	0.320793	0.261921
0.00409117	0.00399088	0.123904	0.0961015	0.355394	0.446978	0.180659	0.191389	0.177395	0.263552	0.0210559	0.0295284	0.00161238	0.00194553	0.590455	0.434041
0.251799	0.157658	0.457862	0.217556	0.217556	0.28668	0.285638	0.192342	0.281367	0.175579	0.429085	0.397635	0.363346	0.440107	0.452891	0.55653
0.236364	0.0897385	0.163287	0.0453971	0.403519	0.551042	0.267803	0.218819	0.631031	0.500213	0.398798	0.38689	0	0	0.0709825	0.0452075
0	0	0.0126792	0.00395733	0.364591	0.601476	0.251585	0.218274	0.319844	0.259186	0.332487	0.310549	0.0419056	0.0217044	0	0
0.34056	0.207684	0.0910207	0.0635079	0.208791	0.182487	0.021043	0.0194224	0.166331	0.154487	0.0109779	0.0110469	0.184	0.0461731	0	0
0.152909	0.0477297	0.726658	0.307384	0.204064	0.150581	0.0961965	0.105047	0.00460515	0.0061169	0	0	0	0	0.308855	0.133112
0.0744733	0.0379431	0	0	0.306605	0.249126	0.0175017	0.0172472	0.293068	0.422982	0.0865742	0.126795	0.220225	0.217576	0.36236	0.330374
0.0395514	0.0322892	0.438607	0.240298	0.110931	0.165301	0.0704441	0.0625212	0.11964	0.127188	0	0	0.0923941	0.177712	0.109239	0.129854
0.0814613	0.0624497	0.202813	0.131036	0.0708085	0.0840174	0.17679	0.166699	0.00542684	0.00459364	0.164731	0.14788	0.214532	0.211043	0.117424	0.0959752
0.0275382	0.0473005	0.00639777	0.00423807	0.123088	0.319159	0.483128	0.454518	0.136275	0.155096	0.215201	0.26034	0.506559	0.464643	0.253481	0.254767
0.408023	0.263478	0.0749186	0.0585085	0.104833	0.0866822	0.593239	0.573436	0.0930571	0.122312	0.273366	0.371715	0	0	0	0
0.0553914	0.0411072	0.516617	0.214013	0.199939	0.35818	0.307717	0.284425	0.175433	0.171808	0.103057	0.109192	0.159597	0.0632479	0	0
0	0	0	0	0.21652	0.229022	0.0346369	0.0360885	0.0327747	0.0565916	0	0	0.0403917	0.0406467	0.102203	0.119735
0.0717048	0.0538909	0.315085	0.209994	0.394805	0.445215	0.279565	0.228349	0.431355	0.448422	0.168394	0.214319	0.558862	0.492999	0.349537	0.335982
0.128808	0.0805216	0.042053	0.0239713	0.099849	0.109501	0.583371	0.667975	0.168529	0.163723	0.0568162	0.048205	0.0926174	0.0810811	0.0194631	0.0165148
0.418237	0.0970107	0.330699	0.0760626	0.705117	0.711083	0.228015	0.252836	0.17637	0.202235	0	0	0.110745	0.0775436	0.0698331	0.0415152
0.0104561	0.0114874	0.145123	0.112524	0.140062	0.198455	0.201376	0.184842	0	0	0.0505263	0.0694847	0	0	0.035739	0.0217361
0.0765472	0.0967932	0.370638	0.229738	0.195558	0.398941	0.0406335	0.0353645	0.254636	0.234594	0	0	0	0	0.00140007	0.0012837
0.0100196	0.00890723	0.219697	0.151551	0.181052	0.233326	0	0	0.43544	0.475646	0.00497159	0.00592969	0	0	0.0468304	0.0427975
0.0146112	0.00808662	0	0	0.177	0.1483	0.419521	0.409712	0.370902	0.372274	0.61259	0.629575	0.0746706	0.0778286	0.105626	0.113356
0.011058	0.00665228	0.0803945	0.0573805	0.465657	0.392485	0.405376	0.480745	0.13296	0.153095	0.063543	0.0616951	0.0211069	0.0140933	0.169325	0.133407
0.000579374	0.000234632	0	0	0.447718	0.402863	0.53281	0.576818	0.0153846	0.0177794	0.0972128	0.103774	0.0710441	0.0519004	0.0663796	0.0531609
0	0	0.0746505	0.04442	0.0678073	0.091954	0.274191	0.218722	0.121842	0.112805	0.184682	0.214348	0.357701	0.604147	0.12221	0.189364
0.0278325	0.0168205	0.091133	0.0636176	0.132393	0.114617	0.518357	0.445386	0	0	0.055205	0.0700876	0.114923	0.132502	0.0455152	0.0457841
0.00844595	0.0094304	0.361149	0.349004	0.3508	0.405319	0.108706	0.107845	0.27917	0.243636	0.127967	0.11257	0.358414	0.404552	0.0398238	0.0314592
0.748409	0.38628	0.552602	0.239533	0.373418	0.444638	0	0	0.437914	0.312564	0.252111	0.165741	0.00858242	0.00869305	0.0683634	0.0818568
0.372827	0.324519	0.15038	0.113576	0.241173	0.277949	0.0389827	0.0396354	0.0281426	0.0291074	0.153455	0.156102	0.556359	0.351753	0	0
0.264463	0.286674	0.00206612	0.00177936	0.0291815	0.0367301	0.170876	0.188563	0.162348	0.204799	0.0199059	0.0227555	0.329231	0.306493	0.382564	0.360619
0.422901	0.310482	0.390063	0.173813	0.0759639	0.125157	0.0844639	0.0663572	0.567834	0.443741	0.254255	0.252907	0.0586463	0.0614525	0	0
0.802111	0.106443	0.540897	0.161164	0.595126	0.265056	0.400215	0.443254	0.239592	0.380627	0.0264763	0.0379774	0.0830547	0.0635091	0	0
0.000213174	0.000213675	0.0724792	0.0579809	0.15075	0.188889	0.638565	0.473246	0.158236	0.15	0.0833066	0.106557	0.179797	0.148503	0	0
0.240873	0.125443	0	0	0.129365	0.145014	0.442317	0.390354	0.0191499	0.020728	0.00700742	0.00859454	0.107298	0.0992414	0.407767	0.309373
0.0146502	0.0128538	0.599671	0.405724	0.146453	0.189919	0.45498	0.49088	0.500919	0.432561	0.347343	0.278007	0.0131769	0.0166531	0.337297	0.369868
0.401831	0.220301	0.459817	0.276284	0.42176	0.38483	0.164596	0.191797	0.14265	0.176395	0.391797	0.415771	0	0	0	0
0.2524	0.172623	0.0415926	0.0228828	0.063759	0.0792609	0.33494	0.225211	0.171566	0.10517	0.167855	0.153028	0.000491159	0.000413736	0	0
0	0	0	0	0.325988	0.265044	0.119071	0.125065	0.378953	0.452507	0.00103788	0.00117994	0.0346608	0.0286716	0	0
0.0350928	0.0184987	0.0803364	0.0333534	0.198194	0.251643	0.190057	0.140023	0.3884	0.399787	0.143075	0.199893	0	0	0.574991	0.390496
0.0165051	0.0101613	0.0251506	0.0133575	0.459162	0.532258	0.201107	0.181149	0.103848	0.124487	0.0937797	0.124803	0.102393	0.115303	0.266597	0.194622
0.281617	0.123112	0.137549	0.0562817	0.232862	0.248789	0.341078	0.242616	0.0820564	0.0788599	0.0618847	0.0836105	0	0	0.0258107	0.0176152
0.293154	0.163351	0.179756	0.106494	0.359542	0.33817	0.0975496	0.0843592	0.249942	0.204937	0.347124	0.329124	0	0	0	0
0.111281	0.0524188	0.771306	0.355568	0.369418	0.377473	0.253442	0.270894	0.588985	0.566732	0.250727	0.225711	0.0782652	0.0532023	0.0458624	0.0355624
0.0217746	0.0194411	0.0111595	0.00570792	0.0877071	0.153098	0.16481	0.130072	0.186518	0.174786	0.0522994	0.0620985	0.11938	0.108931	0.0215024	0.037415
0.00042008	0.000475964	0.0119723	0.0133458	0.018731	0.0190386	0.0648762	0.0532183	0.221323	0.181891	0.261977	0.262465	0	0	0	0
0.506546	0.239866	0.190584	0.107559	0.353936	0.296972	0.200856	0.157795	0.239389	0.236223	0.114946	0.144379	0.10036	0.125563	0.00359712	0.00284657
0.0926059	0.073358	0.0951184	0.0630202	0.311296	0.372192	0.347561	0.392802	0.551491	0.544664	0.232772	0.203413	0.00911034	0.017601	0.140479	0.244566
0.175141	0.102418	0.0916795	0.0605085	0.238136	0.210993	0.554941	0.482972	0.253162	0.235305	0.181459	0.193791	0.000752332	0.000717051	0.0212158	0.0230129
0.00127186	0.00079952	0.214626	0.122616	0.0437784	0.0481711	0.172525	0.186791	0.143994	0.126769	0.465739	0.378712	0.178972	0.215951	0.174333	0.138047
0.56939	0.310072	0	0	0.0464228	0.0446391	0.0323741	0.0220723	0.3125	0.282406	0.150828	0.199919	0	0	0	0
0.0640255	0.0301566	0	0	0.192292	0.156281	0.475248	0.492849	0.378713	0.405375	0.29813	0.307721	0.0448258	0.0398997	0.441342	0.262372
0	0	0.0668372	0.025063	0.0883799	0.137963	0.314349	0.285309	0.287342	0.250802	0.230949	0.222097	0.12379	0.10395	0	0
0.583129	0.433065	0.105355	0.0556789	0.160377	0.22537	0.098298	0.100569	0.189476	0.227244	0.234719	0.275151	0	0	0	0
0	0	0.0833611	0.0488186	0.0708846	0.0896739	0.378505	0.333068	0.218872	0.259982	0.0106115	0.0143241	0.277793	0.310465	0.207072	0.27051
0.486842	0.0436836	0.140351	0.0158103	0.109684	0.0873672	0.0892228	0.0749105	0.389167	0.428163	0.070394	0.0922449	0.139101	0.129747	0.210772	0.175867
0	0	0.20889	0.125981	0.129468	0.100576	0.0732681	0.065936	0.24995	0.19097	0.259971	0.220714	0.0607102	0.0557308	0.0368843	0.0341029
0.0259883	0.0207178	0.0951684	0.0493827	0.00664767	0.010213	0.109103	0.121905	0.113195	0.116206	0	0	0.0491957	0.0385699	0.0649695	0.0585668
0.611134	0.648299	0.0360099	0.0269726	0.00403038	0.00570801	0.322562	0.206562	0.36335	0.293024	0.198107	0.249484	0.00421522	0.00330161	0.00570295	0.00347327
0	0	0.333471	0.116703	0	0	0.0207347	0.0179709	0.231837	0.294118	0.134003	0.196147	0.440667	0.419816	0.0153333	0.0217289
0.0158664	0.00484138	0	0	0.173476	0.0989935	0.13313	0.138285	0.177064	0.156339	0.160411	0.136356	0	0	0.213716	0.142743
0.00391007	0.00469484	0	0	0.0587496	0.146322	0.325666	0.322376	0.304047	0.309126	0.197911	0.203271	0.180753	0.195548	0.108262	0.0848004
0.0661626	0.0332384	0.136106	0.038067	0.0922068	0.165622	0.541745	0.608215	0.0984991	0.109375	0.0200105	0.0197917	0.0220805	0.0136364	0.172228	0.127683
0	0	0.837991	0.312579	0.0881814	0.115904	0.309638	0.267329	0.196948	0.17313	0.172924	0.176071	0.0189138	0.0313831	0.0502567	0.0525721
0	0	0.0436947	0.0515666	0.128916	0.36372	0.0339196	0.026849	0.0559045	0.0731156	0.102672	0.169645	0.40064	0.386621	0.100604	0.0741226
0	0	0	0	0.0861739	0.107299	0.289486	0.259875	0.264474	0.258254	0.414969	0.451379	0.440403	0.355007	0.0930861	0.0586101
0.0173789	0.0084022	0.210541	0.113257	0.398467	0.358127	0.111949	0.0964342	0.105748	0.127578	0.128483	0.179943	0.258993	0.244304	0.0114765	0.0139496
0.000395101	0.000188041	0	0	0.190215	0.176194	0.617318	0.580052	0.197277	0.247916	0.128609	0.172005	0.0237298	0.0314136	0	0
0.299164	0.287047	0.0443493	0.0443407	0.666861	0.639978	0.263563	0.226514	0.0902834	0.091132	0	0	0	0	0.547914	0.49169
0.0881854	0.0537653	0.367722	0.326392	0.0351229	0.0241255	0.199409	0.147005	0.697194	0.562128	0.316515	0.346169	0.0626472	0.0367911	0.422044	0.243214
0.273408	0.205287	0.569538	0.436388	0.0717429	0.0703037	0.156316	0.128361	0.409801	0.324686	0.226019	0.218075	0.0215592	0.0195575	0.342117	0.240508
0.0054582	0.00296412	0	0	0.331308	0.425273	0.481241	0.554908	0.299784	0.372646	0.306572	0.330493	0.136285	0.0893693	0.0681427	0.0495262
0.0170006	0.00876918	0.357013	0.109927	0.0235558	0.0394613	0.00611923	0.00510708	0.239045	0.243956	0	0	0	0	0	0
0.0244755	0.0125996	0.252248	0.19835	0.237235	0.15531	0.0715667	0.0555834	0.00408339	0.00492356	0.0979803	0.152112	0	0	0.218091	0.231323
0.0961749	0.103327	0.337341	0.298133	0.201545	0.24501	0.121297	0.125503	0.332108	0.417959	0.0548098	0.0666667	0.122269	0.102195	0.0152335	0.016777
0	0	0.0233918	0.00233987	0.0854051	0.0688517	0.353121	0.387558	0.337993	0.436341	0.122741	0.144376	0.418444	0.39684	0.12314	0.123106
0.335455	0.217924	0.0518182	0.0241015	0.178541	0.249373	0.147717	0.127747	0	0	0.0748603	0.118654	0.180328	0.128024	0.374156	0.182331
0	0	0.084073	0.0337657	0.0873354	0.115294	0.10522	0.0805746	0.000815661	0.00103842	0	0	0.0925895	0.0836612	0.0616168	0.0658877
0.161179	0.062753	0.0264298	0.00835044	0.063655	0.0784413	0.0840198	0.102533	0.379572	0.502837	0.00160836	0.00174596	0.0081718	0.00535492	0.0763968	0.0529435
0.000595238	0.000620989	0.0380952	0.0347448	0.617988	0.706893	0.229984	0.184722	0.346946	0.260384	0.0930801	0.0869741	0.172207	0.135274	0.175477	0.121601
0	0	0.0614476	0.0313616	0.462723	0.656013	0.218021	0.17317	0.0599955	0.0574837	0.177126	0.213666	0.294962	0.301303	0.119579	0.129735
0	0	0.0639244	0.0276044	0.169587	0.18127	0.00916497	0.00695787	0.101833	0.102407	0.460765	0.610343	0.00126743	0.00124301	0.0494297	0.0432612
0.00919963	0.00299536	0.229531	0.0704802	0.381638	0.404673	0.384159	0.396184	0.266882	0.291945	0.372291	0.394892	0.126764	0.107247	0.00396965	0.00282699
0.00831457	0.00972053	0.274208	0.195408	0.0429577	0.0704739	0.363366	0.300657	0.061917	0.0605943	0.297209	0.351525	0.000335796	0.00028547	0.202485	0.134298
0.474429	0.0765987	0.266594	0.0289154	0.404225	0.601722	0.0830235	0.0666667	0.483684	0.391901	0.400663	0.404284	0.00231605	0.0022652	0.14021	0.113613
0.00971312	0.00575328	0.0758979	0.0370207	0.470472	0.571314	0.17541	0.145644	0.109176	0.0896242	0.0955264	0.0944463	0.250751	0.230534	0.0573207	0.0463622
0	0	0	0	0.0382057	0.0331519	0.278379	0.267747	0.192539	0.180791	0.0420525	0.0410546	0.0469148	0.0408526	0.110148	0.0769231
0	0	0.223776	0.102441	0.00080032	0.000651466	0.186328	0.24397	0.0959922	0.137915	0.106221	0.116554	0.21124	0.223299	0.173974	0.129314
0.239247	0.064692	0	0	0.269945	0.330184	0.233492	0.159017	0.300658	0.218719	0.393602	0.420436	0.47619	0.343241	0.181149	0.150092
0.111961	0.0587197	0.000611808	0.000282486	0.0322034	0.0365795	0.380952	0.486846	0.255062	0.341874	0.171726	0.180109	0.141501	0.0872346	0.0768212	0.0939779
0	0	0.841398	0.400922	0	0	0.12621	0.128458	0	0	0.0310724	0.0427529	0.145975	0.158858	0.000400481	0.000360946
0	0	0.211975	0.0901328	0.185168	0.162956	0.434783	0.323021	0.144825	0.147352	0.310055	0.424611	0.24968	0.336642	0.327465	0.272727
0.0195506	0.0183007	0.229656	0.162797	0.0739741	0.0976827	0.0540883	0.045698	0.364674	0.4246	0.00517672	0.00713407	0	0	0.0878986	0.0733038
0.37519	0.239278	0	0	0.0958054	0.0935304	0.447433	0.365553	0.304145	0.275485	0.329895	0.365738	0.0439739	0.0346776	0.0110749	0.010275
0	0	0.110734	0.0538686	0.25054	0.21766	0.277632	0.260326	0.18044	0.132316	0.353732	0.276634	0.572134	0.374636	0	0
0.154572	0.0890681	0.102506	0.0403277	0.296633	0.434465	0.144756	0.119756	0.223535	0.142543	0.0912424	0.0703297	0.104891	0.121618	0.177003	0.181403
0	0	0.0824285	0.0693254	0.202385	0.215348	0.400943	0.415964	0.260735	0.241525	0.222241	0.198433	0	0	0.208689	0.177148
0	0	0.0327245	0.0182229	0.341856	0.390386	0.695764	0.64142	0.474005	0.400271	0.317751	0.291057	0	0	0.620651	0.378411
0	0	0	0	0.436242	0.427046	0.252128	0.299095	0.356178	0.466193	0.102019	0.112562	0	0	0.0108921	0.00825796
0	0	0.142053	0.0550009	0.0894899	0.106525	0.0716219	0.0506478	0.131584	0.136002	0.208628	0.304928	0.0202336	0.0302286	0.471459	0.526161
0.238768	0.213243	0.0866906	0.0633966	0.231991	0.283319	0.106849	0.0730086	0.135853	0.0868733	0	0	0.134342	0.157438	0.0972823	0.135367
0	0	0	0	0.175254	0.136124	0.263242	0.305344	0.307544	0.275683	0.186744	0.144317	0	0	0.249022	0.183639
0.105503	0.0814937	0.0291882	0.0162574	0.0403048	0.0558948	0.182659	0.193154	0.431599	0.439906	0.123472	0.11901	0.238266	0.18428	0.116957	0.091339
0.014432	0.00853994	0.151304	0.0565808	0.125	0.197796	0.678099	0.769044	0.15184	0.15545	0.0822528	0.0742502	0.357857	0.353066	0.487143	0.414968
0	0	0.0455158	0.0195353	0.198359	0.266625	0.438638	0.34219	0.0722255	0.0582111	0.247824	0.256034	0.111799	0.128289	0.110795	0.102255
0	0	0	0	0.331627	0.307459	0.029701	0.0288499	0.2942	0.317316	0	0	0.000202061	0.000185943	0.245504	0.144781
0.232831	0.166527	0.551555	0.296456	0.0687769	0.0915197	0.236134	0.22665	0.0677911	0.0766129	0.0485679	0.0571848	0	0	0.0448654	0.0336889
0	0	0	0	0.0751971	0.0512609	0.183764	0.183764	0.284655	0.345867	0.0784231	0.0952871	0.0476867	0.0399117	0.00892857	0.00684186
0	0	0.363828	0.285596	0.0558236	0.0677484	0.132456	0.0965952	0.102633	0.0976899	0.216589	0.282694	0.00533537	0.00404507	0	0
0.266183	0.203807	0.434749	0.234301	0.344125	0.488898	0.273694	0.209847	0.368468	0.295035	0.549745	0.574113	0.0153905	0.0124922	0.0221239	0.0167127
0.00842946	0.00415301	0	0	0.379519	0.355628	0.501269	0.530359	0.408354	0.27116	0.163982	0.102916	0	0	0	0
0.169965	0.122688	0.114143	0.0612017	0.149654	0.201473	0.173057	0.159985	0.229625	0.287061	0.289948	0.39209	0.143427	0.228964	0	0
0	0	0.154952	0.0760842	0.12407	0.145962	0.171881	0.132117	0.200647	0.136731	0.123825	0.109777	0.106052	0.0965376	0.0436575	0.0349064
0.018082	0.00906589	0.0506942	0.0225445	0.459937	0.518537	0.116016	0.114142	0.359358	0.484267	0.114501	0.156834	0.428261	0.381635	0	0
0	0	0.0775109	0.0457769	0.0915538	0.0998945	0.554344	0.489953	0.240735	0.214246	0.201211	0.202605	0.152222	0.113208	0.0365334	0.0300903
0.0209106	0.0135519	0	0	0.488192	0.302732	0.269954	0.194034	0.407591	0.294615	0.180265	0.181282	0.104661	0.0700081	0.0596625	0.0396211
0.026686	0.0176422	0.659702	0.431997	0.0902195	0.0910832	0	0	0.375861	0.333333	0.0727113	0.0814114	0.169531	0.210332	0.385988	0.480066
0.0359617	0.0150511	0.0323326	0.0215101	0.145961	0.0918255	0.480956	0.475452	0.0612397	0.0534028	0.0435585	0.038424	0.0199611	0.0185916	0	0
0.334597	0.250758	0.0343695	0.023562	0.0343035	0.0375	0.0797894	0.058095	0.146821	0.101683	0.436449	0.415147	0.111296	0.131476	0	0
0.365846	0.221663	0.114769	0.0783449	0.319051	0.283184	0.244017	0.156991	0.240879	0.167029	0.242807	0.261697	0.584551	0.505801	0.0360216	0.0340845
0	0	0.000547645	0.000195886	0.27953	0.284603	0.0588129	0.0591534	0.281475	0.227438	0.0231548	0.0186019	0	0	0.245554	0.236728
0.0100196	0.00725667	0.0923546	0.0457982	0.0556276	0.0812431	0.359422	0.233696	0.316869	0.182975	0.0395257	0.0351031	0.223956	0.212513	0.437582	0.306591
0.00513737	0.00305607	0	0	0.288061	0.200372	0.302441	0.269631	0.0208702	0.0264219	0.0413119	0.0586655	0.0523915	0.0628198	0.0991906	0.106882
0	0	0	0	0.384973	0.303065	0.392258	0.32794	0.218065	0.222076	0.135563	0.165134	0	0	0.0916667	0.0571334
0.127451	0.113799	0.432405	0.398194	0.486101	0.47132	0.16986	0.0899102	0.15988	0.135213	0.11252	0.179777	0.450582	0.393866	0.0967518	0.0916118
0.401196	0.343442	0.0241546	0.0169519	0.0752341	0.0917684	0.210138	0.155115	0.00844829	0.00863671	0.0269972	0.0373893	0.437158	0.513735	0.152398	0.212983
0	0	0.0142296	0.00339738	0.163308	0.184197	0.301678	0.282809	0.160049	0.23929	0.099386	0.158507	0.0767918	0.0616438	0	0
0	0	0	0	0.263003	0.255582	0.397614	0.233651	0	0	0.164004	0.201497	0.543998	0.69484	0.221036	0.326699
0.0946962	0.0680244	0.88891	0.483225	0.116062	0.153367	0.452231	0.358137	0.142406	0.141166	0.26142	0.327228	0.407681	0.294243	0.607829	0.423027
0	0	0.0118771	0.00663111	0.480323	0.514515	0.199416	0.156869	0.173344	0.121999	0.11037	0.0987464	0.061715	0.0516772	0.00952793	0.00711974
0.370246	0.255993	0.13049	0.084375	0.152582	0.163156	0.0290228	0.0257387	0.256397	0.277458	0.071124	0.0867868	0.172047	0.117938	0.189493	0.123788
0.0135685	0.00309693	0	0	0.0737383	0.0755652	0.506065	0.567627	0.255262	0.283816	0.232493	0.230464	0.0429121	0.0486088	0.0621486	0.0662461
0	0	0.0281999	0.0191426	0.0237276	0.0413256	0.0425234	0.0682839	0.436145	0.52767	0	0	0	0	0.523288	0.565877
0.254219	0.13742	0.12289	0.0646863	0.123681	0.127014	0.0155782	0.0102081	0.681246	0.440356	0.14095	0.13904	0.0376083	0.0338904	0.0967071	0.0909239
0.123365	0.0900263	0.101488	0.0650289	0.556936	0.634299	0.584544	0.48625	0.14403	0.116168	0.360483	0.349524	0.000524659	0.000592768	0.0505421	0.0388859
0	0	0.0802383	0.0312884	0.185135	0.20327	0.176372	0.199847	0.285762	0.334252	0	0	0.227234	0.289824	0.123485	0.136747
0.0510638	0.00635425	0	0	0.233443	0.24358	0.188356	0.2221	0.307592	0.314237	0.123682	0.107156	0.647887	0.422173	0	0
0.0105732	0.00278633	0.33222	0.0935443	0.212629	0.199003	0.0458302	0.0357492	0.1713	0.197175	0	0	0.114143	0.125304	0.0490429	0.0489461
0.251497	0.0407965	0	0	0.247788	0.265177	0.579782	0.566804	0.26136	0.223966	0.129132	0.11319	0.224563	0.246189	0.487044	0.437382
0.017524	0.0122176	0.697758	0.43781	0.135848	0.150946	0.237897	0.279992	0.288065	0.294319	0.0851824	0.0739471	0.021011	0.0283019	0	0
0	0	0.719488	0.168007	0.0806711	0.0783307	0.19457	0.192056	0.13607	0.129738	0.179614	0.173498	0.164484	0.173085	0.679507	0.742424
0.246611	0.1851	0.405334	0.262979	0.275177	0.318346	0.346397	0.325423	0.199294	0.169136	0.13837	0.125	0.150925	0.103171	0	0
0.250237	0.198556	0.0775355	0.0563982	0.182708	0.199308	0.045094	0.0467356	0.461138	0.577141	0.0406294	0.0490641	0.00741365	0.00555766	0.00084246	0.000826037
0.0647128	0.0333414	0.165533	0.0681994	0.469957	0.587702	0.140955	0.122387	0.145654	0.144663	0.0122387	0.0139996	0.447522	0.515786	0.247922	0.332028
0.00108972	0.000850943	0.118961	0.0859016	0.256525	0.277407	0.0668874	0.0613795	0.337748	0.37576	0.222121	0.269295	0.0404255	0.0568579	0.13156	0.117294
0.357213	0.183276	0.0526834	0.0402407	0.0804814	0.0540609	0.0911059	0.100662	0.240506	0.233355	0.141884	0.124596	0.0988617	0.0881579	0	0
0.0300392	0.0289673	0.00043535	0.000481348	0.00409146	0.00356843	0.368876	0.335188	0.000720461	0.000760167	0.00327332	0.00380084	0.0917202	0.0791744	0.235903	0.165002
0.578499	0.492063	0	0	0.0549008	0.0634921	0.367909	0.379681	0.26891	0.293921	0.312957	0.331459	0.560425	0.408915	0	0
0	0	0.368007	0.156246	0.0141225	0.0190443	0.360807	0.467164	0.21902	0.285392	0.0130597	0.0131431	0.0297114	0.0257637	0.101443	0.0767502
0.0342262	0.0191242	0.272073	0.156692	0.0224254	0.0217572	0.104837	0.0865983	0.222097	0.196241	0.525964	0.562614	0.105583	0.109496	0.187573	0.142452
0	0	0.186593	0.146565	0.0271527	0.0328613	0.135064	0.099325	0.110149	0.09375	0.00327869	0.00379464	0.0616207	0.0322059	0.00956669	0.00663933
0.858324	0.425831	0.067486	0.0347526	0.195857	0.188692	0.505855	0.423529	0.148545	0.185232	0.0817927	0.121819	0.0230839	0.0256324	0.161587	0.195616
0.000983284	0.00026455	0.0167158	0.00483848	0.0912196	0.0847884	0.0853659	0.0633566	0.222822	0.239021	0.265581	0.383853	0.034036	0.0311683	0.0682916	0.0515584
0.118392	0.0569484	0.0852569	0.037091	0.00550696	0.00608883	0.395736	0.41175	0.190487	0.178016	0.18942	0.170134	0.0809423	0.0803117	0.545153	0.532134
0.0817656	0.0140025	0.0745297	0.0167181	0.697452	0.532466	0.407522	0.402934	0.07902	0.0721487	0.0365063	0.0337114	0.218777	0.17722	0	0
0.235102	0.215569	0.101837	0.0764165	0.145789	0.178144	0.497254	0.401161	0.148835	0.122354	0.174305	0.177615	0	0	0.0232765	0.0164058
0	0	0.00809544	0.00478048	0.397786	0.505516	0.441461	0.309649	0	0	0	0	0	0	0.0323336	0.0240251
0	0	0.354003	0.185013	0.0333652	0.0470588	0.166372	0.139677	0.320369	0.272651	0.525066	0.532263	0.00465116	0.00549954	0.000387597	0.000335121
0	0	0.0192624	0.00919076	0.196032	0.253846	0.267898	0.213318	0.178668	0.173065	0.0434567	0.0528643	0.0101695	0.00590939	0	0
0	0	0	0	0.323621	0.45884	0.268815	0.267819	0.185054	0.244673	0.0132322	0.0175603	0.0176411	0.0221659	0.00428427	0.00444444
0.0334324	0.0247253	0.122957	0.060924	0.0406773	0.0607143	0.291372	0.239925	0.323158	0.393428	0.0317823	0.0469902	0.246994	0.271007	0.00182959	0.0018548
0.194996	0.129662	0.0112166	0.00827498	0.395926	0.356856	0.446341	0.403441	0.220545	0.223479	0.377929	0.423678	0.233197	0.118515	0.0697448	0.0378156
0	0	0	0	0.000462535	0.000556328	0.0261067	0.0211884	0.0476731	0.0348548	0	0	0.204334	0.230366	0.121053	0.129043
0.195319	0.0648947	0.157447	0.0432647	0.294083	0.355578	0.43441	0.462625	0.248479	0.216853	0.189867	0.155595	0.0886232	0.0716667	0.0915087	0.0707908
0.365432	0.0666517	0.376543	0.0411384	0.278932	0.465661	0.117861	0.0936756	0.0427807	0.0412456	0.16423	0.199216	0.163243	0.115728	0.130101	0.0962513
0.0548806	0.0313322	0.00795978	0.00487492	0.00846697	0.00789285	0.118431	0.108118	0.154608	0.144638	0	0	0	0	0.381454	0.313381
0.000448029	0.000196618	0.124552	0.0441901	0.00524559	0.0064884	0.0687443	0.0560852	0.285518	0.218137	0.0287904	0.0269608	0.326827	0.300372	0.653416	0.601446
0.0974359	0.0620408	0.0247863	0.0134011	0.422597	0.497687	0.0350461	0.0471297	0.352042	0.324193	0	0	0.178692	0.12663	0.398547	0.299927
0	0	0.19311	0.0656901	0.361141	0.443645	0.0332031	0.0340454	0.0809462	0.0793955	0	0	0.648924	0.639509	0.0386938	0.0410246
0	0	0	0	0.435963	0.581813	0.00995914	0.00969667	0.29222	0.354869	0.0756672	0.0943767	0.067121	0.0798217	0.311755	0.295066
0.023559	0.0234678	0	0	0.156604	0.213944	0.136971	0.108596	0.723708	0.631504	0.136103	0.149795	0.00144211	0.00113729	0.078698	0.0468195
0.310365	0.0746936	0.529658	0.186459	0.397385	0.271665	0.0497356	0.0669186	0.254627	0.274053	0	0	0	0	0.0905512	0.0613217
0.0113166	0.00690701	0	0	0.475044	0.588443	0.101445	0.0848162	0.0643157	0.0708783	0.495389	0.65297	0	0	0.0683361	0.060231
0.381106	0.214502	0.730005	0.3368	0.145121	0.177039	0.260504	0.199686	0.217258	0.176726	0.0911233	0.0966989	0.638967	0.567912	0	0
0.205473	0.102417	0.495919	0.280783	0.256048	0.225413	0.0811725	0.064	0.114243	0.120779	0.113481	0.152165	0.231905	0.247601	0.107687	0.164019
0.0458333	0.0444397	0.0620614	0.0394755	0.0937369	0.142888	0.123721	0.10412	0.0307076	0.0265181	0.0874532	0.0897387	0.243183	0.246825	0.1094	0.146667
0.0538094	0.0343665	0.145336	0.0971102	0.485551	0.464108	0.345635	0.32	0.312331	0.34053	0.0291667	0.0343474	0.25327	0.21324	0.230959	0.238823
0.0247604	0.018134	0.271765	0.1755	0.111283	0.126206	0.468275	0.502156	0.0788651	0.0758487	0.0138955	0.0124624	0.00667408	0.00507185	0	0
0.0689089	0.0598291	0.00389664	0.00443511	0.0294118	0.0224359	0.36697	0.385397	0.241713	0.349745	0.157116	0.216469	0.118082	0.140388	0.279521	0.257036
0.20032	0.147848	0.0427402	0.0285867	0.57307	0.63237	0.220845	0.227951	0.154178	0.134701	0.217872	0.184413	0.356667	0.285048	0.377083	0.316212
0.571016	0.224295	0.295623	0.106231	0.041543	0.0454103	0.120171	0.126941	0.17812	0.187613	0.0222102	0.0221462	0	0	0.12717	0.0854352
0.303641	0.222205	0	0	0.137788	0.152736	0.359264	0.25936	0.286657	0.273751	0.0503744	0.0666367	0.0354571	0.0204277	0	0
0.167181	0.135437	0.120161	0.0633926	0.00488599	0.00750289	0.376995	0.221084	0.251129	0.118382	0.510154	0.410078	0.0384615	0.0311932	0.0459298	0.0276591
0.00562219	0.00429062	0.312969	0.113776	0.00476904	0.0100114	0.294213	0.221679	0.14954	0.187204	0.196618	0.326676	0.0607424	0.0476891	0.426697	0.282032
0	0	0.0091954	0.00553335	0.0119889	0.0149942	0.000904773	0.00113218	0.278218	0.31482	0	0	0	0	0.0390782	0.0208835
0.181153	0.0940015	0.365525	0.146958	0.583245	0.752771	0.247759	0.236145	0	0	0.0902519	0.111683	0.0404138	0.0416528	0.23537	0.25043
0.00341297	0.00135501	0	0	0.00347442	0.00496838	0.33355	0.232512	0.371912	0.26315	0.424233	0.430609	0.203269	0.177585	0.00426439	0.00377477
0.12805	0.112829	0.629159	0.371473	0.364091	0.543355	0.123462	0.126813	0.094533	0.0785836	0.120028	0.0971407	0.00100143	0.00114641	0.030329	0.0313981
0	0	0.291516	0.246173	0.0391917	0.0495452	0.3631	0.331132	0.00992223	0.00820399	0.0129616	0.0117517	0.0798744	0.0793074	0.17248	0.176733
0.0737141	0.0932855	0.217902	0.154332	0.110298	0.197078	0.488143	0.4919	0.165394	0.198361	0.172945	0.205833	0.0975859	0.0786086	0.152669	0.146302
0.392917	0.234123	0.00567992	0.00355872	0.314842	0.299423	0.0698581	0.049772	0.0211522	0.0159062	0.67321	0.710548	0.190762	0.105541	0.0233178	0.0189633
0.00244948	0.00210084	0.455603	0.264769	0.0229537	0.0338761	0.0666408	0.0863237	0.0617978	0.0637872	0.00376412	0.0029994	0.35639	0.368899	0.146447	0.161142
0.135552	0.103428	0.0513254	0.0370521	0.0818404	0.0865012	0.283487	0.371788	0.0215914	0.0313771	0.0917672	0.101685	0.0859938	0.0481823	0	0
0	0	0.00838223	0.00688705	0.291322	0.384429	0.0914097	0.129823	0	0	0	0	0.0455936	0.0734352	0.184823	0.21038
0.268712	0.227464	0.144716	0.182722	0.0596228	0.0399728	0.408125	0.368151	0.0113895	0.0172315	0.114041	0.191269	0.189693	0.113473	0.0537539	0.0548256
0.018213	0.0179174	0.291408	0.207159	0.458644	0.634696	0.286245	0.363519	0.192971	0.232492	0	0	0.0280538	0.0426856	0.0318527	0.0482088
0	0	0.260488	0.125088	0.145233	0.346562	0.102187	0.123688	0.0961538	0.136073	0	0	0.0235097	0.0247132	0.00923594	0.0102136
0.00272702	0.00217108	0.344151	0.173138	0.0503498	0.0796787	0.0155544	0.0107527	0.532865	0.359878	0.195976	0.191461	0	0	0.0120892	0.00603091
0.0117768	0.0105263	0	0	0.0617849	0.111213	0.36905	0.32091	0.0989079	0.0984212	0.122559	0.14025	0.0571357	0.0837773	0.560581	0.607963
0	0	0	0	0.681558	0.509854	0.362243	0.460805	0.122595	0.164912	0.115305	0.12193	0.0774775	0.0368677	0.0567568	0.0301051
0.0641026	0.0552486	0.45359	0.263283	0.0293198	0.0435359	0.233229	0.26937	0.167588	0.182652	0.0291586	0.0275157	0	0	0.00669591	0.00540238
0.00624566	0.00160199	0	0	0.181911	0.284621	0.606427	0.529326	0	0	0	0	0.225203	0.273851	0.0146341	0.0142971
0.228316	0.191567	0.0314086	0.0233855	0.180608	0.203527	0.088172	0.0705984	0.258065	0.161616	0.153681	0.120202	0.176996	0.151121	0.101366	0.0876874
0.0101824	0.00479329	0.0326686	0.0148362	0.319075	0.330737	0.344781	0.274165	0.436963	0.363534	0.27129	0.283835	0.296965	0.213318	0.00246103	0.00180505
0.416947	0.275389	0.0805275	0.0472895	0.194101	0.21831	0.382698	0.321825	0.101173	0.100828	0	0	0.135965	0.115607	0	0
0.085822	0.0740741	0.498985	0.307541	0.255361	0.357608	0.573106	0.590543	0.0462469	0.0508607	0.0131965	0.0140845	0.079289	0.0843425	0.562812	0.518969
0	0	0	0	0.456824	0.477872	0.452662	0.434761	0.00393391	0.00476796	0.0123426	0.0155753	0.267239	0.307692	0.0615998	0.0711253
0	0	0.164315	0.0716336	0.0663021	0.0853272	0.161501	0.169608	0.280424	0.396083	0.00633887	0.00852535	0.072862	0.0779135	0.00555727	0.00606673
0	0	0.0705232	0.0452931	0.0731202	0.111815	0.223532	0.260419	0.0490074	0.0461898	0.0349313	0.0282596	0.230537	0.146925	0	0
0.0607029	0.0573633	0.0976216	0.0382422	0.134056	0.323381	0.288889	0.26763	0.253664	0.254265	0.0258432	0.0279621	0.0273848	0.0268097	0.00228206	0.00144425
0.0349363	0.0130029	0.0669955	0.0223502	0.0264637	0.0295242	0.553933	0.49727	0.335766	0.434874	0.292319	0.421744	0.0498168	0.0309983	0	0
0	0	0.00524934	0.00540541	0.00486486	0.00306331	0.230954	0.214964	0	0	0	0	0.071538	0.0557545	0.334938	0.212994
0	0	0.225806	0.0364109	0.063199	0.106486	0.00759669	0.00839182	0.283149	0.328947	0.00808666	0.00850449	0.0342769	0.0256708	0	0
0	0	0.202018	0.152138	0.126807	0.139623	0.435779	0.492481	0.411939	0.415548	0.280075	0.25	0.0142384	0.0174089	0.173841	0.263952
0.125607	0.0797535	0.00970597	0.00510511	0.381532	0.460576	0.20801	0.212844	0.39211	0.293119	0.502141	0.366845	0.566538	0.444067	0.075217	0.0450607
0.0759391	0.0563677	0.0988832	0.0666849	0.074353	0.0818387	0.140653	0.104728	0.180738	0.179813	0.205494	0.274572	0.0686783	0.060198	0.146797	0.148725
0.0585635	0.056055	0.0292818	0.0168817	0.0514413	0.0854045	0.155458	0.17701	0.0119933	0.0141324	0.22057	0.228265	0.4968	0.46641	0.274577	0.262637
0.354311	0.177419	0.455897	0.238527	0.298937	0.286104	0.171269	0.192251	0.149573	0.197912	0.00762608	0.00898942	0.535847	0.613961	0.181757	0.217304
0.0690204	0.0626624	0.11673	0.100603	0.424616	0.4473	0.194946	0.166957	0.0142148	0.0120829	0.0309179	0.0306866	0	0	0	0
0	0	0.367385	0.175501	0.0338608	0.0389363	0.620282	0.592807	0.325204	0.31485	0.14343	0.145299	0.026862	0.0235043	0.00549451	0.00464157
0.164381	0.130485	0.174148	0.109571	0.376308	0.474761	0.324157	0.281001	0.389879	0.356535	0.301591	0.318154	0	0	0	0
0.468085	0.338624	0.0241578	0.0119387	0.0230011	0.03367	0.218202	0.181591	0.305419	0.277531	0.276529	0.301938	0.187097	0.231919	0.313604	0.329017
0	0	0.0610611	0.0255417	0.118916	0.249014	0.495084	0.494069	0.291842	0.327235	0.104593	0.117519	0.000708215	0.000566171	0.0316926	0.0289738
0.0350877	0.0185123	0.0579159	0.0391989	0.0615165	0.0479536	0.603887	0.515597	0.0624923	0.075048	0.119945	0.16871	0.156173	0.101189	0.0034705	0.00253531
0.0961272	0.0464029	0.0224758	0.00746269	0.266131	0.386914	0.304805	0.254797	0.126629	0.151395	0.0500813	0.0716279	0.313647	0.177778	0.101282	0.0764851
0.0713091	0.0462373	0.00397323	0.00230024	0.460775	0.516068	0.180467	0.229374	0.461726	0.556105	0.101392	0.0960791	0	0	0	0
0.0286215	0.0226084	0.00642523	0.00409023	0.426748	0.529529	0.389321	0.316384	0.0976169	0.102544	0.414872	0.536278	0.1563	0.144372	0	0
0.100677	0.0253677	0.126058	0.0228808	0.0952088	0.132168	0.356024	0.348987	0.282687	0.345526	0.056276	0.0701727	0.286301	0.165602	0	0
0.00571132	0.00560557	0.113534	0.0766624	0.205913	0.299304	0.0845392	0.107649	0.213157	0.409174	0	0	0.225876	0.229217	0.315282	0.359291
0	0	0	0	0.0141928	0.0237389	0.0258149	0.0223366	0.500119	0.456361	0.0881112	0.0929223	0.544371	0.476871	0.316832	0.271144
0.0128676	0.00774165	0.436765	0.184186	0.175349	0.250166	0.147827	0.140707	0.233524	0.270695	0.177996	0.216769	0.516849	0.494342	0.162498	0.163625
0	0	0	0	0.00927152	0.00902727	0.214873	0.179779	0.343404	0.357662	0.234221	0.291566	0.0130086	0.0136313	0	0
0.0184419	0.00798176	0.213022	0.0859007	0.217635	0.233589	0.262726	0.2726	0.353134	0.35225	0.0707557	0.068022	0.00937012	0.00635818	0.181676	0.0965956
0	0	0.399492	0.253631	0.00674784	0.00657895	0.168744	0.149305	0.637072	0.594549	0.247272	0.260812	0.052716	0.0500476	0.0258569	0.0260238
0	0	0.0309764	0.0108631	0.499941	0.646412	0.259947	0.263488	0.396706	0.387167	0.00600962	0.00578629	0.00615385	0.00549904	0.132308	0.0780966
0.122106	0.124104	0.0846599	0.056872	0.238547	0.360912	0.254504	0.267283	0.117974	0.0913189	0.124182	0.0915286	0.000814111	0.00119856	0.0774763	0.0869102
0.0298387	0.0144663	0	0	0.107527	0.106868	0.497662	0.598202	0.228612	0.229955	0.203147	0.169998	0.210742	0.227914	0.0548303	0.0728986
0	0	0	0	0.207621	0.295539	0.247652	0.256098	0.182791	0.254795	0.241192	0.325114	0.000557103	0.000365497	0.237883	0.199719
0.0145425	0.0139697	0.168047	0.175899	0.129175	0.118549	0.708262	0.662227	0.0002849	0.000420168	0.00106553	0.00168067	0.259236	0.21317	0.0501548	0.0332103
0.00107991	0.000574383	0.114111	0.0511125	0.266688	0.316676	0.245749	0.214927	0.149316	0.171879	0.287386	0.378253	0.0132605	0.0100443	0.0315913	0.0283266
0.0757193	0.0621118	0.225139	0.18369	0.026771	0.0269151	0.371613	0.484685	0.282581	0.329522	0.294514	0.263316	0.00930333	0.00998375	0.503029	0.454368
0.0602182	0.0483572	0.0253882	0.0143144	0.077369	0.110194	0.369677	0.328931	0.177972	0.220182	0.0772649	0.107431	0.0306243	0.0216171	0.59364	0.444053
0.0400641	0.0311056	0.343636	0.229335	0.329565	0.383399	0.543965	0.493558	0.479792	0.503294	0.504955	0.583787	0.207185	0.290303	0.443244	0.486689
0.0856869	0.0416764	0.348013	0.126325	0.285838	0.383003	0.213389	0.157513	0.211388	0.200449	0.0425675	0.0546835	0.0200909	0.0209268	0.108108	0.0999337
0.113188	0.0819273	0	0	0.0466078	0.0376957	0.251199	0.250265	0.180874	0.141135	0.232749	0.182291	0.0951626	0.0897868	0	0
0.00043802	0.000325309	0.20127	0.108003	0.175226	0.242518	0.152994	0.195286	0.298866	0.330224	0.040404	0.0349752	0.0050639	0.00825634	0	0
0.244933	0.115615	0.23978	0.1377	0.0684553	0.0562672	0.432746	0.309299	0.0372298	0.0294118	0.324177	0.358318	0.000395101	0.000390625	0.0485974	0.0350128
0.0459211	0.0381908	0.528543	0.349114	0.168669	0.212371	0.398553	0.327914	0.266908	0.229261	0.407373	0.425293	0.202436	0.226574	0.300156	0.262943
0.158963	0.174768	0.0610932	0.0478665	0.243741	0.342024	0.197643	0.219216	0.219572	0.246462	0.069626	0.0704615	0.280212	0.423995	0.151818	0.169605
0.0402426	0.0308668	0.134142	0.107274	0.215724	0.206906	0.184823	0.185656	0.321501	0.313196	0	0	0.203715	0.18428	0.0557261	0.0561311
0.0824528	0.0647883	0.209943	0.162379	0.357181	0.362869	0.0859189	0.0630631	0.152063	0.133095	0.0928428	0.110713	0	0	0.0454915	0.040253
0.134269	0.0544538	0.0513026	0.0207657	0.0108696	0.0108908	0.0243842	0.0227746	0.0976606	0.0823075	0.00693642	0.00625913	0.0516825	0.0358201	0.100948	0.0696154
0.396096	0.194616	0.347607	0.122612	0.0659707	0.0918936	0.414226	0.356237	0.135087	0.150734	0.00788211	0.0102268	0	0	0.0361371	0.0340176
0	0	0.333849	0.15576	0	0	0.125053	0.138738	0.0436728	0.0406746	0.0219806	0.0184524	0.424874	0.461719	0.109514	0.154784
0.0276904	0.0151646	0.0547514	0.033991	0.0330143	0.0291229	0.340291	0.369682	0.375	0.385023	0.254522	0.240549	0	0	0	0
0.386154	0.112304	0.223077	0.0348977	0.30373	0.564653	0.211251	0.164838	0.268253	0.239258	0.156316	0.178676	0.169731	0.122736	0.0972659	0.0710247
0.240345	0.263004	0.538027	0.311919	0.129866	0.245124	0.105223	0.108087	0.160255	0.229227	0	0	0.108767	0.0833633	0	0
0.142128	0.125774	0.199773	0.128604	0.552379	0.759324	0.0502321	0.0535662	0.206798	0.227136	0.216157	0.222639	0.120695	0.112607	0.307478	0.295648
0.272867	0.124758	0.164489	0.0625548	0.0111079	0.0133544	0.0561209	0.0575221	0.153716	0.140205	0	0	0.398511	0.382177	0.407744	0.358236
0.0100775	0.00458716	0.00310078	0.00107296	0.267972	0.352505	0.690531	0.430232	0.389527	0.304543	0.465809	0.58452	0.625898	0.585346	0.0437906	0.0488456
0.0465621	0.0278902	0.333655	0.157034	0.368343	0.468786	0.140961	0.106678	0	0	0.190307	0.214738	0.0673379	0.0600955	0.00692259	0.0065031
0	0	0	0	0.164615	0.156697	0.121349	0.101224	0.170469	0.147957	0.0351558	0.0365792	0.0656054	0.041705	0.0154366	0.00999688
0.461673	0.329918	0.323874	0.182342	0.246253	0.312565	0.180964	0.203128	0.358738	0.428257	0.144338	0.153507	0.00862797	0.00816443	0.00886931	0.00838802
0	0	0.112327	0.0479396	0.00384615	0.00468384	0.16886	0.121324	0.142544	0.109213	0.00866597	0.00924111	0	0	0.0888285	0.0955321
0.0439906	0.0230611	0.00418958	0.00317334	0.615827	0.426218	0.604439	0.633162	0.0304613	0.0328523	0.0387464	0.0398921	0	0	0.0713135	0.037206
0	0	0	0	0.294936	0.27024	0.326458	0.235602	0.245427	0.184104	0.526582	0.547338	0.0111982	0.00979432	0.215845	0.188647
0.397392	0.231582	0.256519	0.127142	0.216634	0.254708	0.0310633	0.0261877	0.112505	0.107008	0.2419	0.272917	0.306788	0.327252	0.26109	0.316796
0	0	0.00372439	0.00111086	0.688625	0.74382	0.412329	0.343529	0.470411	0.66319	0.172563	0.292005	0	0	0.251391	0.193781
0.143309	0.0950883	0.00052687	0.000332005	0.110392	0.116238	0.824265	0.636629	0.0250218	0.0194482	0.0986517	0.0992763	0.214577	0.140287	0.000254842	0.000200965
0.0762371	0.0767782	0.00460299	0.00460365	0.295497	0.297552	0.400725	0.405601	0.245491	0.281918	0.100442	0.113959	0.232915	0.182485	0.268779	0.178912
0.212033	0.0749535	0	0	0.361752	0.508156	0.0792259	0.0683538	0.161173	0.227195	0.167754	0.274084	0.0380056	0.046918	0.144282	0.175324
0	0	0	0	0.0228616	0.0662857	0.00514372	0.00521953	0.157035	0.220601	0.0804421	0.111363	0.613001	0.645967	0.116444	0.126346
0	0	0.00241948	0.00296846	0.0170686	0.0149036	0.289778	0.245778	0.0311018	0.0278013	0.035226	0.0371249	0.0235534	0.0259159	0.546816	0.464952
0.000556174	0.000344947	0.614572	0.342583	0.0167416	0.0186271	0.205912	0.210706	0	0	0	0	0.272262	0.224239	0.00311665	0.00279944
0.281015	0.179359	0.0036242	0.00217137	0.197595	0.210498	0.0639787	0.0580411	0.0593136	0.0372463	0.00695284	0.00481272	0.0127902	0.00815354	0.0615899	0.0385373
0.00834202	0.00964785	0.318874	0.277244	0.324932	0.432224	0.646237	0.581906	0.00389506	0.00504227	0.00742727	0.0106777	0	0	0.162538	0.151294
0	0	0.602367	0.260409	0.12729	0.239964	0.512656	0.57554	0.277475	0.227356	0.426259	0.311105	0.0894065	0.0985643	0.119209	0.137018
0.4527	0.404946	0.238445	0.226694	0.437782	0.411901	0.137355	0.158356	0.202543	0.23004	0.00919672	0.00906002	0.0116833	0.00825688	0.0822155	0.0670194
0.0954168	0.0553569	0.0010721	0.000479962	0.219582	0.284559	0.424511	0.453582	0.199249	0.187769	0.0555874	0.049027	0.201456	0.217829	0.0714407	0.0640461
0.0491279	0.0339426	0	0	0.105903	0.122515	0.230535	0.263194	0.523114	0.503218	0.0715278	0.0602692	0.489989	0.559952	0.118471	0.0868749
0.171277	0.232428	0.108888	0.0937658	0.20223	0.31869	0.130435	0.0875841	0.186126	0.152217	0.452682	0.551338	0.151941	0.144922	0	0
0	0	0	0	0.000527148	0.00033557	0.0769484	0.0667047	0.0445577	0.0330367	0.616306	0.527124	0.147953	0.1337	0.352655	0.290339
0.0402844	0.0159624	0	0	0.177843	0.189671	0.346137	0.365049	0.228674	0.210123	0.00518135	0.00451436	0.0683722	0.0752367	0.0135839	0.0144509
0	0	0.0656909	0.0462663	0.0521395	0.0707662	0.0499318	0.0397135	0.14543	0.104081	0.263021	0.236673	0.311532	0.228055	0.0114745	0.0063012
0	0	0.0786207	0.0103674	0.235722	0.27267	0.0511095	0.0483674	0.506228	0.497748	0.099309	0.103181	0.035375	0.0286929	0.217491	0.187836
0.0696864	0.0823662	0.00807729	0.00706273	0.34552	0.467054	0.0912443	0.0855478	0.152249	0.185447	0.370839	0.481776	0.135901	0.0893668	0.00145349	0.00132846
0.331169	0.0344013	0.487013	0.0418644	0.234999	0.28398	0.441232	0.275503	0.0653503	0.0516057	0.127403	0.161129	0.15435	0.135054	0.341308	0.281753
0	0	0.00768188	0.00283239	0.454015	0.404423	0.439084	0.430659	0.0469097	0.0428339	0.0303096	0.0282176	0.0345461	0.0258811	0.195516	0.151351
0.088594	0.115691	0.227044	0.134796	0.117121	0.257611	0.0676091	0.0476603	0.189305	0.200717	0	0	0	0	0.28174	0.159159
0	0	0.238565	0.141339	0.169368	0.189225	0.143285	0.100689	0.132661	0.0703757	0.507083	0.382803	0.441351	0.503009	0.0736118	0.0754593
0	0	0.0932862	0.0307048	0.499884	0.556231	0.0304464	0.0326897	0.0173529	0.0148228	0.0145664	0.0115887	0.231393	0.2582	0.18216	0.253578
0.319144	0.255527	0.0487805	0.0354931	0.18366	0.2021	0.384511	0.27137	0.147231	0.104439	0.29552	0.29703	0	0	0.00234349	0.00200229
0.610633	0.531816	0.00742501	0.00428522	0.0550223	0.0830316	0.00272727	0.00412844	0.195455	0.196766	0	0	0	0	0	0
0.102222	0.0657965	0.258611	0.217168	0.0291579	0.0223494	0.36103	0.374831	0.141088	0.19391	0.271651	0.359606	0.079258	0.0623568	0	0
0.0420913	0.0146605	0.233939	0.100399	0.186728	0.151543	0.394326	0.445909	0.0972069	0.109827	0.0208903	0.0208722	0.107143	0.0893372	0	0
0	0	0	0	0.421497	0.55495	0.193609	0.132014	0	0	0.024352	0.031814	0.0199813	0.0131796	0.113643	0.0680756
0.0915332	0.027773	0.110412	0.0247056	0.478495	0.648846	0.0526527	0.036453	0.244105	0.185144	0.310175	0.339803	0	0	0	0
0.182462	0.0858782	0.253244	0.0854451	0.137057	0.19119	0.0600399	0.0657137	0.0411754	0.0411157	0.307326	0.280384	0.160331	0.114048	0	0
0	0	0.00311284	0.00135777	0.0578751	0.0517686	0.011999	0.013112	0.346694	0.323487	0.0103222	0.00881372	0.42565	0.419733	0.22471	0.229531
0	0	0.197614	0.0579457	0.0571295	0.0745928	0.196132	0.220472	0.157658	0.147208	0.0383124	0.0318235	0.0722022	0.0664452	0.154753	0.12363
0	0	0	0	0.0141706	0.0113007	0.307904	0.193047	0.354699	0.280298	0.0599112	0.0755127	0.0121629	0.0126635	0.000132205	0.000153046
0	0	0	0	0	0	0.420551	0.448565	0.419907	0.352502	0.0561736	0.0442114	0.0782009	0.0804205	0.659341	0.682901
0	0	0	0	0.0230925	0.0290724	0.000512295	0.000445633	0	0	0	0	0.000182116	0.000106883	0.0812238	0.0618929
0	0	0	0	0.401162	0.49769	0.0107283	0.0128689	0.515354	0.681416	0.000236128	0.000260281	0.00131827	0.000784841	0.0323917	0.0348249
0.0071445	0.00752975	0.178843	0.169358	0.238106	0.264999	0.0017744	0.00163475	0.280608	0.347458	0.131714	0.177024	0.0671141	0.0454614	0.0550336	0.0337356
0.429663	0.183178	0.0465439	0.0283059	0.245247	0.171924	0.0600401	0.0441109	0.331411	0.267152	0.439635	0.482368	0.137821	0.170957	0.0190235	0.0204871
0.277474	0.211183	0.202186	0.0839002	0.121441	0.222736	0.368063	0.369318	0	0	0.025	0.00973021	0.307406	0.303851	0.403084	0.474324
0.0557743	0.0271652	0	0	0.0943396	0.0623202	0.615894	0.568883	0.0567233	0.0539874	0.0593085	0.0611126	0.0254919	0.0227545	0	0
0.702795	0.198752	0.273173	0.0929108	0.354629	0.294868	0.605928	0.606593	0.00164654	0.0021322	0	0	0.292416	0.307744	0.0318123	0.0225564
0.0227273	0.0150804	0.163889	0.107007	0.0016488	0.0016756	0.334434	0.365276	0.0924528	0.104589	0.000643998	0.000667022	0.0168695	0.0125514	0	0
0.0869852	0.0427392	0.00560132	0.00305261	0.244568	0.220495	0.0253291	0.0199501	0.167472	0.163096	0.0786192	0.0972087	0.0153846	0.016815	0.171342	0.226973
0.0512905	0.0263561	0	0	0.0370963	0.0472709	0.0570523	0.0417876	0	0	0.177307	0.292484	0.230795	0.166565	0.064467	0.0432365
0.413589	0.241943	0.231789	0.151285	0.117459	0.105276	0.270166	0.315586	0.452762	0.496065	0.204905	0.192191	0.0326787	0.0278359	0.0566125	0.0668357
0	0	0.0505553	0.0206605	0.0385037	0.0439914	0.377168	0.50096	0.234345	0.354721	0.0559821	0.0637988	0	0	0.0339301	0.0247666
0	0	0.225653	0.0991521	0.146933	0.197057	0.100644	0.0744921	0.468655	0.394354	0.246551	0.280297	0.452513	0.387902	0.0541538	0.0443623
0	0	0.171796	0.0646804	0.440031	0.466523	0.432755	0.482719	0.212121	0.203528	0.153437	0.131983	0.103061	0.0862371	0.469671	0.454964
0.0826221	0.0358306	0.0843291	0.0324402	0.469661	0.529464	0.118289	0.0963384	0.140113	0.150917	0.227871	0.301363	0.181992	0.191638	0.559387	0.493168
0.0044565	0.00467575	0.0251889	0.0190225	0.499122	0.693434	0.148817	0.126572	0.121222	0.104651	0.000838223	0.000850822	0	0	0.0328332	0.0272957
0	0	0.582925	0.274929	0.121888	0.130784	0.184053	0.150186	0.149982	0.147318	0.169533	0.204071	0	0	0.118906	0.0510074
0.049867	0.0221959	0.395612	0.107575	0.0121135	0.0198284	0.475021	0.553883	0.422981	0.378539	0.31165	0.239195	0.109255	0.0784152	0.653563	0.420354
0	0	0.0084686	0.00351339	0.0524081	0.0546732	0.121388	0.111938	0.214447	0.167694	0.172145	0.14598	0.134516	0.150469	0.00935885	0.00749273
0.00765027	0.00322383	0.0557377	0.0285022	0.0910954	0.0750691	0.00256431	0.00240294	0.0358202	0.0414311	0.413081	0.509871	0.00683164	0.0067945	0.26613	0.222745
0.260041	0.124446	0.535015	0.239843	0.502539	0.536471	0.015349	0.0187227	0.376367	0.480408	0.114004	0.119297	0.164801	0.0986595	0.000447828	0.000293686
0	0	0.135086	0.0533668	0.146132	0.266492	0.219168	0.229655	0.118672	0.113997	0.237211	0.21746	0.507496	0.498551	0.00786434	0.00955509
0.0709877	0.0731486	0.368166	0.168687	0.0406061	0.0913221	0.480395	0.501177	0.0978843	0.102845	0.154208	0.155305	0.350978	0.33505	0.152057	0.146144
0.161192	0.0987674	0.186656	0.108705	0.417025	0.438758	0.0312665	0.0206257	0.214123	0.214236	0.0136732	0.0207381	0.236917	0.189027	0	0
0.153607	0.0599183	0.108611	0.0427546	0.492747	0.488274	0.409535	0.361709	0.0514492	0.0680118	0.0443805	0.0664248	0.112647	0.0822537	0.180318	0.157421
0	0	0	0	0.302391	0.453009	0.279357	0.302819	0.398928	0.346369	0.342924	0.274674	0.312024	0.225382	0	0
0.283368	0.0801394	0.339836	0.0676615	0.507155	0.720383	0.159567	0.131831	0.13864	0.107786	0.0623649	0.0586868	0.213815	0.272182	0.000941915	0.00115741
0	0	0	0	0.601156	0.677524	0.253422	0.192672	0.368707	0.308325	0.452864	0.498108	0.0217938	0.0191106	0.0431685	0.0333874
0	0	0.197597	0.0607055	0.124282	0.25187	0.013156	0.0119926	0.499928	0.621495	0.0184502	0.0251618	0.0173596	0.0202381	0.0299052	0.0412392
0.00526932	0.00419385	0.122951	0.0850375	0.0141729	0.0163094	0.659748	0.611596	0.120105	0.105892	0.217163	0.206539	0.217819	0.181795	0.123502	0.0917599
0.0406091	0.0153144	0.0855135	0.0250143	0.0900057	0.116036	0.0118143	0.0136408	0.120956	0.129207	0.0464437	0.0429687	0.137397	0.105812	0.000967586	0.000647668
0	0	0.124847	0.0777311	0.259358	0.304894	0.0922158	0.0925446	0.0461886	0.0648232	0	0	0.082099	0.0664156	0.0713077	0.0691282
0.283805	0.0763052	0.245283	0.0365468	0.0891414	0.160854	0.490396	0.537371	0.153273	0.135811	0.230097	0.18606	0.00160064	0.00180832	0.0220088	0.0155719
0	0	0	0	0.283731	0.470092	0.233403	0.189445	0.0741038	0.0771161	0.259965	0.333305	0.00444677	0.00575686	0.0020926	0.00253968
0.674655	0.124731	0.39724	0.0689264	0.0956401	0.101907	0.0476506	0.0219111	0	0	0.0112599	0.030782	0.143939	0.16592	0.619464	0.558592
0.345277	0.260562	0.0724756	0.0504321	0.498513	0.540636	0.331775	0.232638	0.119235	0.142639	0.0967213	0.165014	0.352108	0.268133	0.114978	0.0897633
0.673469	0.0515464	0.216327	0.0128205	0.232946	0.300843	0.127472	0.11243	0.142762	0.142077	0	0	0.704108	0.639485	0.0167212	0.0117437
0.0444882	0.0180338	0.283071	0.0859842	0.222674	0.297159	0.511621	0.559409	0.213254	0.282446	0.15522	0.18802	0.00282657	0.0023753	0.116091	0.0888443
0.585455	0.0250857	0.458182	0.0218144	0.284972	0.256466	0.00547368	0.00393066	0.0602105	0.0759426	0.0555332	0.0975394	0.172012	0.198714	0.311423	0.331079
0.0250687	0.0143644	0.580357	0.363519	0.136589	0.124951	0.453203	0.399688	0.17021	0.201468	0.0994662	0.133496	0.0193495	0.0149206	0.0893372	0.0686818
0.0329374	0.0297924	0.186825	0.15443	0.268467	0.293773	0.29655	0.227089	0.0857942	0.0977683	0	0	0.174924	0.202837	0.343425	0.368317
0.0540021	0.0404089	0.485806	0.364861	0.107567	0.107171	0.070751	0.0576095	0.0121288	0.0181101	0.0973664	0.178547	0.404933	0.286096	0.00378106	0.00357873
0.0884244	0.0581703	0.00803859	0.00380084	0.284303	0.395558	0.0796563	0.073308	0.178813	0.226265	0	0	0	0	0.100149	0.189266
0	0	0.0397913	0.0142042	0.0473862	0.0770687	0.145526	0.149871	0.117229	0.13061	0.108384	0.117254	0.000455581	0.000302389	0.028246	0.0226774
0	0	0.114874	0.056096	0.012808	0.0103593	0.264604	0.229345	0.272456	0.26428	0.132299	0.148058	0.466896	0.47013	0.033362	0.0281363
0.000829016	0.000812843	0.00455959	0.00305005	0.235824	0.345661	0.338175	0.280587	0.125671	0.127851	0.0804297	0.0986187	0.0149986	0.0106437	0.555668	0.303481
0	0	0	0	0.392893	0.425129	0.179226	0.171205	0.368421	0.341716	0.306227	0.297337	0.169568	0.192602	0.277934	0.17448
0	0	0.536008	0.0724819	0.00932109	0.00871601	0.264761	0.245363	0.118799	0.157745	0.142952	0.204822	0	0	0.00667668	0.00501756
0.0453199	0.0244136	0	0	0.00591383	0.00670177	0.000600781	0.000626959	0.503154	0.511607	0.0354232	0.0345144	0.206844	0.150064	0.062075	0.0373154
0.14947	0.0370883	0.054657	0.00920188	0.185728	0.273734	0.169796	0.124866	0.0523671	0.0522152	0.081202	0.1101	0.168563	0.186499	0.297828	0.256114
0.0322581	0.00821485	0.073201	0.0205647	0.0425235	0.0385466	0.242334	0.17624	0.0721017	0.0558452	0.327785	0.34909	0.215097	0.160773	0.108074	0.07937
0.0698142	0.0271856	0.0401808	0.00947643	0.092869	0.153335	0.241745	0.248164	0.104843	0.127148	0.16935	0.200067	0.0624313	0.0866646	0.0362717	0.0655282
0.307222	0.103719	0.00979192	0.00197922	0.24567	0.410331	0.0666915	0.0661249	0.13152	0.0999151	0.0325083	0.024908	0	0	0	0
0	0	0.192338	0.0926379	0	0	0.0230449	0.0326502	0.446188	0.621585	0	0	0	0	0.0173635	0.0140461
						0.312238	0.299566	0.232806	0.261944	0.0610285	0.0715713	0.23433	0.319597	0.202186	0.192767
						0.0716953	0.0599064	0.014812	0.0181902	0.203952	0.299755	0.138522	0.112963	0.331131	0.243769
						0.463874	0.36401	0.052007	0.0421857	0.138592	0.143262	0.240068	0.210104	0.0264856	0.0329253
						0.0265152	0.0295092	0.186418	0.142473	0.058115	0.039909	0.0013468	0.000419287	0	0
						0.247031	0.253041	0.205006	0.212259	0.0230208	0.023269	0.00626714	0.00562786	0.407364	0.337334
						0.135028	0.113707	0.071614	0.0892979	0.181954	0.269427	0.0584014	0.0735034	0.0706445	0.0773021
						0.0911562	0.0637112	0.186118	0.202444	0.0724509	0.112754	0.143727	0.123395	0.672113	0.449694
						0.108675	0.091192	0.00096743	0.000847458	0.0773914	0.080791	0.256604	0.150554	0	0
						0.157556	0.167712	0.288585	0.318639	0.121506	0.126036	0.657498	0.703552	0.0723354	0.078773
						0.249627	0.179983	0.117939	0.0766911	0.0864684	0.0779836	0.275165	0.257244	0.0737097	0.0746656
						0.00267698	0.00251186	0.106187	0.125882	0.00334915	0.00423131	0.0340334	0.0342675	0	0
						0.28782	0.210556	0.240497	0.227857	0.219069	0.283719	0.0660675	0.0851626	0.0835699	0.0883039
						0.440782	0.40452	0.0811726	0.0861687	0.18534	0.214385	0.0839742	0.0959578	0	0
						0.0403441	0.0237837	0.138644	0.149779	0.151998	0.27854	0	0	0.047731	0.0477915
						0.220367	0.213372	0.1315	0.142116	0.00511628	0.00571058	0.013323	0.0119015	0	0
						0.0796282	0.0814491	0.190279	0.251619	0.00989209	0.0127886	0.0924025	0.0751566	0	0
						0.403938	0.315065	0.081127	0.0943173	0.252846	0.376875	0.0693932	0.0579102	0	0
						0.0271933	0.0194464	0	0	0.00113556	0.0016178	0.190526	0.230575	0.0859977	0.0948611
						0.340054	0.321066	0.161626	0.207596	0.0361675	0.0492016	0.147824	0.160219	0.175823	0.163681
						0.304947	0.306106	0.193836	0.183893	0	0	0.231011	0.209077	0.315359	0.273721
						0.488294	0.43039	0.110976	0.136781	0.0340346	0.0475923	0.0860585	0.0629882	0.0595525	0.0346972
						0.473904	0.487723	0.169401	0.155361	0.298956	0.266411	0.3041	0.336402	0	0
						0.118843	0.148244	0.0763617	0.128115	0	0	0	0	0	0
						0.425914	0.26803	0	0	0	0	0.126735	0.117905	0.2663	0.256042
						0.350123	0.307112	0.136773	0.170844	0.0528017	0.0751918	0.10324	0.0956464	0.258811	0.183447
						0.196771	0.150592	0.178435	0.145066	0.300031	0.318723	0.172093	0.242822	0.305523	0.464839
						0.281657	0.188469	0.0201523	0.0134934	0.0169887	0.0169996	0.0246517	0.0219675	0.00142908	0.00118694
						0.173761	0.149711	0.0383382	0.0348114	0.0493595	0.0520185	0.0501246	0.0489851	0.250623	0.237221
						0.371007	0.369341	0.0618142	0.0602424	0.336691	0.32961	0.154686	0.14222	0	0
						0.551392	0.500269	0.222897	0.259707	0.0902983	0.115962	0.0202752	0.0176156	0.0057929	0.00625733
						0.441502	0.380678	0.00523865	0.00621118	0.00627353	0.00862664	0.260091	0.283897	0.170836	0.200133
						0.146889	0.141856	0.132509	0.174792	0.000259572	0.000354547	0.365854	0.368421	0.218351	0.169624
						0.552381	0.410675	0.0637363	0.0511314	0.0291394	0.0314428	0.000769112	0.000859845	0.0386094	0.0387884
						0.0387794	0.0387794	0.240623	0.240623	0.415766	0.415766	0.447005	0.475782	0.288402	0.305223
						0.387097	0.454078	0.244911	0.295206	0.00183688	0.0018875	0	0	0.0358237	0.0198097
						0.27324	0.183092	0.13081	0.146741	0.199778	0.334451	0.157326	0.163432	0.0449282	0.0442518
						0.290488	0.237043	0.233631	0.257371	0.371792	0.501916	0.413482	0.423247	0.142213	0.138908
						0.316344	0.206935	0.00271831	0.00266046	0.0284508	0.0425673	0.189199	0.150457	0.472474	0.324946
						0.0794492	0.0993816	0.401365	0.531815	0.00912839	0.00966937	0.0897711	0.0731565	0	0
						0.272233	0.227489	0.477402	0.406042	0.350316	0.356555	0	0	0.322835	0.206069
						0.247916	0.295039	0.0328478	0.0386297	0.205619	0.20319	0.00244158	0.00212057	0.336589	0.203715
						0.323964	0.240219	0.103304	0.0692791	0.174223	0.157573	0.494538	0.392522	0.00113792	0.000864454
						0.519932	0.44722	0.131264	0.141628	0.0646583	0.081106	0.159467	0.176056	0.179182	0.197318
						0.31811	0.296086	0.0732534	0.0867238	0.00841751	0.0107066	0.0446665	0.0507414	0	0
						0.137065	0.126007	0.37209	0.441839	0.0895756	0.115701	0.0705637	0.0713984	0.0935282	0.0711563
						0.28664	0.327204	0.0893013	0.0913487	0.00079952	0.000716461	0.0121111	0.0150132	0.0453574	0.0534266
						0.119188	0.114948	0.120273	0.101279	0.63707	0.556252	0.181297	0.198146	0.313149	0.470567
						0.199565	0.170183	0.273926	0.186851	0.594134	0.475241	0.404185	0.167198	0	0
						0.38654	0.294929	0.34469	0.252815	0.305359	0.293537	0.187737	0.247502	0.524113	0.558041
						0.333611	0.327745	0.0403746	0.0326489	0.0147209	0.0121171	0.519791	0.444019	0.376774	0.446856
						0.173133	0.130739	0.111754	0.0913826	0.0507215	0.0549242	0	0	0.0838537	0.0946309
						0.377402	0.386164	0.00300996	0.00409449	0.309168	0.411024	0	0	0.255228	0.299899
						0.00688024	0.00671845	0	0	0.117573	0.105541	0.0198491	0.0176243	0	0
						0.0475775	0.0462649	0.151317	0.226481	0.0928127	0.142857	0.0379433	0.0334427	0	0
						0.24151	0.280823	0.212608	0.231921	0.219072	0.205517	0	0	0	0
						0.185521	0.169533	0.0531326	0.0552105	0.0153753	0.0174833	0.0767878	0.064326	0.151524	0.134181
						0.0773449	0.0671511	0.243867	0.255287	0.0714107	0.0861027	0.227957	0.163202	0.384516	0.307692
						0.189985	0.219062	0.481038	0.492276	0.00212269	0.00188395	0.311138	0.358517	0.00437793	0.0042927
						0.109119	0.12931	0.151329	0.178108	0.185862	0.184595	0.123156	0.14737	0.193974	0.216277
						0.331407	0.309665	0.104883	0.0859375	0.467333	0.409801	0.0601214	0.0765458	0.0795004	0.105696
						0.0548275	0.0321065	0.273603	0.166098	0.0560689	0.0581263	0.104386	0.107572	0.0849652	0.087398
						0.308681	0.373903	0.242515	0.301496	0.0789866	0.0810673	0.0649032	0.115928	0.0829016	0.126719
						0.0957824	0.0785645	0.206543	0.241252	0.00872939	0.0124309	0.198225	0.135279	0.0155998	0.0095489
						0.449701	0.457833	0.415557	0.454835	0.183164	0.196916	0	0	0.18028	0.09102
						0.205716	0.222638	0.415201	0.505932	0.122366	0.137773	0.171758	0.133658	0.0777003	0.0691057
						0.0369691	0.0471223	0.228305	0.301191	0	0	0.0798869	0.0759409	0.295688	0.273858
						0.0878809	0.0938683	0.257973	0.26933	0.0802422	0.0784314	0.531752	0.456698	0.068388	0.0712468
						0.274257	0.264061	0.460396	0.356595	0.0800763	0.0644172	0.0421469	0.0298162	0.418889	0.25476
						0.124761	0.129924	0.113107	0.139425	0	0	0.00574013	0.00558848	0	0
						0.325699	0.346291	0	0	0.0726095	0.0971309	0.217824	0.175562	0	0
						0.107525	0.0903643	0.40927	0.374614	0.188614	0.205428	0.0211111	0.0203064	0.533333	0.359281
						0.192053	0.169492	0.11755	0.113129	0.539451	0.588273	0.0054748	0.00454403	0	0
						0.0693069	0.0668258	0.328637	0.366377	0.121718	0.140734	0.0619504	0.0361558	0.00839329	0.00666032
						0.588601	0.567421	0.264098	0.276529	0.267557	0.290607	0.259251	0.263997	0.281878	0.285195
						0.502159	0.400689	0.133883	0.184324	0.0579574	0.1	0.120298	0.0831528	0.392241	0.261973
						0.269231	0.207338	0.135052	0.10013	0.682598	0.657161	0	0	0.142547	0.0714842
						0.106131	0.127025	0.362585	0.378497	0.00590065	0.00514644	0.13712	0.122674	0.346959	0.31683
						0.12817	0.148324	0.259253	0.364227	0.112433	0.136495	0.678546	0.618118	0	0
						0.317333	0.200404	0.406933	0.290777	0.0804985	0.0910823	0.523108	0.390152	0.105637	0.109801
						0.430035	0.380831	0.240954	0.204762	0.190557	0.182857	0.0883621	0.0609459	0.096395	0.0712527
						0.0466382	0.0397022	0.299067	0.259572	0.0992556	0.101198	0.0295936	0.0225103	0	0
						0.0640699	0.0483849	0.188933	0.16118	0.21677	0.244876	0.379643	0.419916	0.349843	0.308361
						0.194163	0.195678	0.187612	0.284296	0.0060024	0.00902527	0.0823996	0.0865158	0	0
						0.125087	0.119807	0.165684	0.172663	0.0154536	0.0168143	0	0	0	0
						0.181207	0.227196	0.229758	0.282773	0.000374602	0.000367715	0	0	0	0
						0.46738	0.464335	0.561615	0.613962	0.274348	0.301887	0	0	0.172941	0.0442904
						0.291568	0.307841	0.060728	0.0701903	0.0272306	0.0298097	0.000619067	0.000622278	0.165291	0.094191
						0.2625	0.237921	0.267647	0.212803	0.618794	0.542824	0.0412973	0.0305014	0.589405	0.363661
						0.527257	0.511148	0.305366	0.375	0.146573	0.185669	0.0806564	0.0580402	0.0569134	0.0395247
						0.173014	0.149169	0	0	0.000810701	0.0013289	0.0436219	0.0356468	0.480833	0.28829
						0.607	0.569353	0.118412	0.149077	0.0647463	0.0869035	0.164296	0.110394	0.249289	0.270448
						0.467825	0.493562	0.181953	0.223332	0.401873	0.467544	0.0207319	0.0207866	0.125462	0.0977478
						0.14281	0.136805	0.0921031	0.119371	0	0	0.00648382	0.00595154	0	0
						0.539842	0.571429	0.231874	0.293904	0.102584	0.122839	0.218106	0.103832	0.175487	0.0795354
						0.424044	0.30744	0	0	0.0886214	0.112344	0.00614439	0.00554145	0	0
						0.266262	0.345087	0.292225	0.457415	0.0653302	0.0789019	0.0297673	0.0182805	0	0
						0.000181521	0.000187231	0.0451988	0.0493362	0.0282719	0.0299188	0.00146628	0.00173277	0	0
						0.234722	0.149074	0.333796	0.339454	0.107615	0.172316	0.413515	0.411221	0.547737	0.510546
						0.0458352	0.0499668	0.10568	0.14744	0	0	0.0637936	0.0890032	0	0
						0.128676	0.128008	0.0592105	0.0448878	0.104139	0.0793604	0.000256082	0.000196117	0.225352	0.183831
						0.0799742	0.104289	0.0815866	0.104373	0.038688	0.0379538	0.0725524	0.0506098	0.0301573	0.0204082
						0.167703	0.193912	0.358831	0.307952	0.0227709	0.0169009	0.0768226	0.0830588	0.184984	0.162555
						0.106417	0.0883819	0	0	0.140146	0.115282	0	0	0	0
						0.0712344	0.0684699	0.330343	0.316901	0.27597	0.27543	0.0286676	0.0272239	0	0
						0.0636312	0.0698216	0.10379	0.128277	0.156245	0.175987	0.264363	0.174945	0.104997	0.0553236
						0.0621293	0.0782083	0.289184	0.247403	0.128333	0.0872191	0.0174274	0.0116537	0.327593	0.208697
						0.356555	0.277705	0.109563	0.0867313	0.459717	0.467246	0.411579	0.414072	0.170536	0.154666
						0.414863	0.436764	0.0577526	0.0725806	0.00109976	0.00131283	0.00489425	0.00504505	0.0863485	0.0698529
						0.180449	0.18772	0.318475	0.406593	0.000319795	0.000392465	0.0894076	0.0630435	0.257432	0.199897
						0.254775	0.24621	0.220668	0.200558	0.0197759	0.0185989	0.0746692	0.0838196	0.181159	0.170396
						0.299831	0.269347	0.163007	0.174819	0.317906	0.379529	0.493446	0.356605	0.225714	0.415263
						0.169896	0.160394	0.246274	0.336045	0.000351741	0.000508388	0.00336323	0.00287977	0.186659	0.145925
						0.448432	0.355459	0.499515	0.337779	0.257048	0.219283	0.609299	0.4	0	0
						0.104028	0.120854	0.167775	0.163366	0	0	0	0	0.0334566	0.0243018
						0.315165	0.28075	0.188755	0.187322	0.173765	0.193585	0.00663193	0.00442548	0.0779252	0.0406474
						0.110375	0.0850051	0.32053	0.467784	0.0312819	0.0592784	0	0	0.0311558	0.0139766
						0.43835	0.327536	0.0933395	0.0728942	0.165662	0.173146	0.195243	0.160783	0.0857301	0.0726846
						0.0793097	0.0744313	0.126624	0.0933257	0.114286	0.0897528	0.0907238	0.0709163	0.0122324	0.00690449
						0.152852	0.149047	0.342578	0.327114	0.00553165	0.00541679	0.265553	0.276697	0.123445	0.0982795
						0.273519	0.257236	0.317654	0.327447	0.434462	0.476205	0.0392763	0.0380524	0.000154631	0.000163908
						0.260612	0.212149	0.0440438	0.0409941	0.130968	0.149745	0.00797872	0.00645972	0.181516	0.129466
						0.161722	0.172273	0.297799	0.309344	0.241386	0.235388	0.00772798	0.0093711	0.0247295	0.0176926
						0.0923221	0.079851	0.217228	0.168165	0.282961	0.253262	0	0	0.409465	0.236905
						0.0767932	0.0694338	0.148354	0.14853	0.0354036	0.0392024	0.144709	0.105039	0.00125471	0.000884825
						0.0191288	0.0258648	0.307444	0.447351	0	0	0.127412	0.0927522	0.0107456	0.00836035
						0.462545	0.413928	0.339636	0.361595	0.680768	0.809911	0	0	0.0458803	0.0459971
						0.47675	0.510655	0.394056	0.514071	0.321951	0.39212	0.00199442	0.00397141	0.626247	0.483226
						0.417151	0.299263	0.142921	0.103846	0.264819	0.268214	0.331837	0.358928	0.0487116	0.0644948
						0.315725	0.3059	0.0584416	0.060348	0.219861	0.234324	0.220607	0.212654	0.00695322	0.00662983
						0.0583777	0.0595395	0.0899855	0.0988485	0	0	0.019504	0.0172925	0	0
						0.419959	0.515684	0.337534	0.330554	0.47386	0.377919	0.0742464	0.0727306	0.00911798	0.00922787
						0.392761	0.4184	0.139731	0.166233	0.383967	0.4288	0.155718	0.105902	0.24412	0.197183
						0.113019	0.0894715	0.333275	0.275333	0.159939	0.166908	0.00574192	0.00554907	0.285887	0.273174
						0.0095	0.00862721	0.0596667	0.0767911	0.0478281	0.0677821	0.0694489	0.0633169	0	0
						0.0935211	0.0712752	0.24338	0.200557	0.304566	0.32931	0.000763825	0.000900901	0	0
						0.0581799	0.0598535	0.183223	0.150071	0.0330534	0.0263158	0.488861	0.45264	0.00142577	0.00124863
						0.664306	0.745387	0.201872	0.252692	0.0953733	0.106396	0	0	0	0
						0.561887	0.636897	0.785987	0.752349	0.606613	0.512265	0	0	0	0
						0.101695	0.105306	0.436736	0.3469	0.298776	0.22918	0.0993343	0.148197	0.295375	0.315022
						0.155133	0.137807	0.1264	0.129635	0.217016	0.250553	0	0	0.0799514	0.0550443
						0.00883191	0.00954433	0.793447	0.789623	0	0	0.0725806	0.0334158	0	0
						0.264022	0.199724	0.332877	0.264301	0.171093	0.17958	0	0	0.0206569	0.0129534
						0.0403518	0.0363806	0.1821	0.139021	0.000233209	0.000197472	0.0353715	0.0211198	0.00383877	0.00216049
						0.558592	0.575839	0.125047	0.158069	0.0389811	0.0477993	0	0	0.0685169	0.0395395
						0.0217692	0.0197399	0.0889772	0.109925	0	0	0	0	0.0406178	0.0169048
						0.142697	0.17012	0.466498	0.507008	0.0658422	0.0600244	0.161433	0.202856	0.0246581	0.0304689
						0.248047	0.210811	0.106306	0.126377	0.160154	0.224022	0.103782	0.107251	0	0
						0.121992	0.0821688	0.115353	0.137828	0.0153717	0.0272682	0.541593	0.57754	0	0
						0.25294	0.180872	0.389077	0.266776	0.288911	0.277026	0.0299611	0.0250488	0	0
						0.487518	0.306839	0.32746	0.342199	0.147874	0.245524	0.0102041	0.00997862	0.165816	0.12334
						0	0	0.145839	0.094386	0	0	0.0353809	0.042003	0.0244324	0.0176681
						0.15156	0.146006	0.351857	0.550698	0.0148869	0.024186	0.210354	0.101713	0	0
						0.316991	0.341585	0.0801233	0.0838218	0.0916226	0.0889508	0.318533	0.181344	0.0252077	0.0138955
						0.739809	0.617456	0.146993	0.14934	0.277515	0.337815	0.0890864	0.0822564	0.0452052	0.0476096
						0.187055	0.181847	0.0127462	0.0118153	0.227068	0.216511	0.0369788	0.0377131	0.145358	0.1413
						0.332316	0.237459	0.114842	0.130699	0.302072	0.481112	0.0031746	0.00285002	0	0
						0.131276	0.125954	0.336214	0.408364	0.0280337	0.0354882	0	0	0.077633	0.0720403
						0.0744901	0.0813166	0.314218	0.316652	0	0	0.236944	0.282855	0.0504451	0.0620438
						0.164738	0.133856	0.134259	0.0842207	0.349843	0.270087	0.286528	0.23816	0.001221	0.00101078
						0.274634	0.303111	0.556915	0.621859	0.0981432	0.0992925	0.087415	0.0528179	0.11671	0.078673
						0.308149	0.284099	0.00435127	0.00373134	0.270241	0.251357	0.0414097	0.0313177	0	0
						0.179083	0.123475	0.372854	0.313635	0.200342	0.244418	0.27817	0.219704	0.158004	0.187654
						0.334945	0.293051	0.121547	0.12671	0	0	0.131654	0.0909641	0.00481928	0.00376261
						0.13467	0.162044	0.0802021	0.104742	0	0	0	0	0.0393387	0.0247312
						0.4342	0.373795	0	0	0.00258264	0.00286533	0.0730084	0.0613054	0.126262	0.12708
						0.308122	0.346248	0.18419	0.19449	0.0191972	0.0180387	0.129337	0.198129	0.035526	0.0424826
						0.59206	0.589809	0.190431	0.230033	0.125375	0.152026	0.0104123	0.0093006	0.0670554	0.0530478
						0.286582	0.260234	0.306163	0.243746	0.424673	0.372326	0.184013	0.20823	0.349843	0.339623
						0.228311	0.196714	0.122213	0.128386	0.0395742	0.0482506	0.0931082	0.0966402	0.0226244	0.0184974
						0.51371	0.501521	0	0	0	0	0	0	0.0622222	0.0480211
						0.114988	0.0974459	0.775921	0.736703	0.05608	0.0628305	0.067197	0.0572624	0	0
						0.527058	0.445698	0.106707	0.0974252	0.0725105	0.0782881	0.392209	0.521557	0.0152432	0.0252202
						0.0502238	0.0306293	0.245898	0.21146	0.0562547	0.0793244	0.371273	0.372707	0.207438	0.209724
						0.115357	0.125687	0.294701	0.262398	0.349961	0.285989	0.000166973	0.000119147	0.0527634	0.0520336
						0.272572	0.237556	0.285226	0.222459	0.131744	0.117898	0.0238652	0.0145216	0	0
						0.408233	0.344428	0.187993	0.183708	0.269175	0.311767	0.0310025	0.0269242	0.164448	0.134029
						0.47673	0.350169	0.326205	0.368023	0.176779	0.271523	0.293937	0.340307	0.2586	0.251301
						0.424504	0.467167	0.346358	0.341343	0.231833	0.207612	0.0218587	0.0290371	0.00380764	0.00343774
						0.0971328	0.080755	0.189936	0.185507	0.25433	0.298777	0.149228	0.160602	0.206645	0.191673
						0.17321	0.179199	0.70504	0.679969	0.138035	0.128677	0.00169924	0.00145826	0.0581988	0.0467577
						0.276764	0.292683	0.195525	0.155531	0.0134692	0.0101314	0.00257222	0.00177112	0	0
						0.397377	0.360798	0.0510457	0.0473373	0.178951	0.182774	0.29399	0.34434	0.0743494	0.0956938
						0.287885	0.217504	0.491455	0.370031	0.125108	0.124678	0.0550233	0.0429304	0.0777443	0.0600931
						0.215221	0.284734	0.181369	0.226403	0.142203	0.134176	0.206854	0.227099	0.00273156	0.00357724
						0.169532	0.224546	0.00852551	0.0149804	0.0675676	0.0896365	0	0	0.0891892	0.0628971
						0.211588	0.153779	0.120193	0.0923546	0.10465	0.11064	0.000196541	0.000169319	0.0139544	0.0104258
						0.209159	0.204023	0.680741	0.680519	0.12799	0.131169	0.0678733	0.0771028	0.411353	0.453104
						0.101435	0.0849662	0.214861	0.234549	0	0	0.219215	0.22226	0.351378	0.30116
						0.0732727	0.0670326	0.0110909	0.0101734	0	0	0.684583	0.554975	0.0271884	0.0311375
						0.126091	0.119374	0.110121	0.104017	0.315752	0.315032	0.0742202	0.0582424	0.0819241	0.0748755
						0.0992176	0.0889154	0.190444	0.207209	0.0887662	0.10777	0.0579273	0.0541048	0	0
						0.132095	0.115243	0.295421	0.286065	0.00607511	0.00674295	0.0455524	0.0784817	0.125725	0.173446
						0.281544	0.29434	0.133553	0.172967	0.00164069	0.00203252	0	0	0.0601145	0.0670451
						0.315107	0.284773	0.478736	0.403138	0.161054	0.150068	0.00821643	0.00623385	0.283367	0.180426
						0.481366	0.519464	0	0	0	0	0.0109551	0.0129611	0.0469101	0.0463374
						0.172967	0.169449	0.056868	0.076713	0	0	0.449079	0.340583	0.0547445	0.0512612
						0.141984	0.117974	0.159755	0.141743	0.0131788	0.0140726	0.0185706	0.0106212	0	0
						0.565854	0.513527	0.110027	0.111877	0.164781	0.184624	0.00118765	0.00121017	0.000791766	0.000642467
						0.337704	0.218847	0	0	0.0007724	0.00200669	0.00103199	0.000798244	0.0732714	0.0611673
						0.043346	0.0305384	0	0	0.0425931	0.0931459	0.00324939	0.00226886	0.280666	0.267002
						0.0974307	0.108086	0.308603	0.282468	0.110488	0.0911613	0.024604	0.0232929	0.296259	0.265238
						0.499178	0.477823	0.227736	0.204304	0.256055	0.239976	0.310106	0.284495	0.0159231	0.0163669
						0.0977281	0.0666503	0.542012	0.392121	0.296606	0.314636	0.0775255	0.061548	0.0704777	0.0588043
						0.479849	0.434683	0.513854	0.449092	0.444666	0.429004	0.110302	0.10611	0	0
						0.497056	0.443719	0.128325	0.137481	0.342577	0.411138	0.00441501	0.00539915	0.0214443	0.020738
						0.143174	0.0980243	0.139179	0.132923	0.068845	0.0960356	0.159229	0.1605	0.00290467	0.00478261
						0.0207039	0.0217944	0.636301	0.795513	0.063567	0.0754961	0.109395	0.11013	0.0308977	0.0239327
						0.0731795	0.075074	0	0	0	0	0.0952714	0.140502	0.563359	0.584108
						0.209409	0.230261	0.105766	0.0966074	0.0770128	0.0639742	0.0773994	0.0539374	0.100619	0.0588058
						0.273778	0.374082	0.10129	0.129154	0	0	0.170135	0.164351	0.0137699	0.0144185
						0.125405	0.153638	0.34146	0.406515	0.175564	0.170604	0.243475	0.205235	0.179653	0.130809
						0.560457	0.485966	0.0345922	0.0424951	0.0302697	0.042885	0.035982	0.0403023	0.000374813	0.000335402
						0.123685	0.118674	0.203583	0.267065	0.00300095	0.00410295	0.217062	0.300687	0.07018	0.0906029
						0.468119	0.453824	0.131575	0.139431	0.100133	0.109455	0.0985307	0.0816034	0.736819	0.548232
						0.0678694	0.0570603	0.264605	0.16965	0.24991	0.190581	0.0831634	0.0676622	0.0818038	0.0663969
						0.443784	0.391907	0	0	0.0524541	0.0776053	0.21689	0.156165	0.487885	0.373559
						0.119852	0.122898	0.00370876	0.00481989	0.192754	0.244292	0	0	0	0
						0.100722	0.112787	0.186848	0.253868	0	0	0	0	0.0618697	0.0576332
						0.417296	0.457061	0.217505	0.314501	0.286163	0.377778	0.00228102	0.0018474	0.0159672	0.0123088
						0.556809	0.483724	0.25423	0.296383	0.186909	0.250822	0.283417	0.278735	0.12311	0.135894
						0.17431	0.139723	0.469628	0.395391	0.334296	0.351122	0.0487271	0.0459236	0.41637	0.296145
						0.291012	0.22219	0.20492	0.201189	0.0352499	0.0453279	0.711223	0.656577	0.656158	0.663973
						0.43711	0.468585	0.123749	0.165214	0.0573872	0.0714701	0.270301	0.21894	0.243985	0.179878
						0.116132	0.128737	0.500486	0.529291	0.169135	0.161357	0.108364	0.0844573	0.191595	0.19199
						0.00802644	0.00534423	0.266761	0.149788	0.216599	0.182662	0.105823	0.144725	0.756446	0.740067
						0.391129	0.301125	0.0458669	0.04747	0.202561	0.2723	0	0	0	0
						0.0466095	0.0434844	0.184032	0.16476	0.0245476	0.0235563	0.124922	0.087639	0.170603	0.0945411
						0.653117	0.614448	0.339356	0.393231	0.367989	0.453245	0.197097	0.104327	0.0290298	0.0124468
						0.516732	0.5075	0.162691	0.225661	0.0643856	0.0909307	0	0	0.721613	0.447994
						0.0184745	0.0160547	0.166636	0.121208	0.314576	0.263305	0.574683	0.32715	0.317762	0.219391
						0.0447003	0.0515021	0.473586	0.485001	0.0411627	0.0365875	0.0477477	0.0548654	0.424625	0.394091
						0.133219	0.0909444	0.0125249	0.0120647	0.104547	0.147519	0.019438	0.0143059	0	0
						0.164506	0.162897	0.350926	0.341032	0.543093	0.532993	0.0720155	0.0677889	0.280812	0.197083
						0.184727	0.191572	0.69945	0.762302	0.0543567	0.0571245	0.0613437	0.049901	0.0765985	0.0470026
						0.133672	0.132079	0.428511	0.339193	0.124765	0.0999498	0.00314582	0.00271696	0.15248	0.102271
						0.199751	0.164449	0.233941	0.178329	0.264074	0.244511	0.0633803	0.047927	0	0
						0.464665	0.413467	0.365228	0.464229	0.166945	0.238474	0.536415	0.560317	0.282996	0.321948
						0.168187	0.178322	0.231389	0.223795	0.000674612	0.000615385	0.0956915	0.0922441	0.0297548	0.0271562
						0.178798	0.138113	0.0981925	0.0639822	0.10566	0.0891294	0.602979	0.520222	0	0
						0.180677	0.165919	0.142658	0.108201	0.263613	0.217725	0.200185	0.186114	0.180776	0.147667
						0.568838	0.540928	0.251852	0.246162	0.133957	0.137686	0.0885965	0.0838592	0.0296491	0.0280871
						0.122464	0.123913	0.000731128	0.001001	0	0	0.628763	0.0593434	0.210702	0.0183673
						0.145612	0.142535	0.158273	0.208808	0.0628169	0.0846621	0	0	0	0
						0.468856	0.363442	0.0135593	0.0130506	0	0	0.0123538	0.0140562	0.246195	0.18428
						0.159606	0.163016	0.0950958	0.110476	0.0184919	0.0210333	0.0273082	0.0218522	0.0546164	0.0380895
						0.0799876	0.0690851	0.462322	0.519611	0.026407	0.0343631	0.158779	0.152353	0.328908	0.261136
						0.205032	0.237495	0.622982	0.644522	0.365376	0.32634	0.0910739	0.0869001	0	0
						0.274278	0.253665	0.0489567	0.0484897	0.00334014	0.00357711	0.0352159	0.0460269	0.544684	0.588056
						0.0840841	0.0909231	0.205348	0.276579	0	0	0.452012	0.0404881	0.513932	0.0611418
						0.480475	0.400509	0.218676	0.18781	0.0568922	0.0586177	0.613928	0.572082	0.110072	0.114962
						0.295267	0.308777	0.0842047	0.100658	0.0492086	0.05625	0	0	0	0
						0.0931315	0.0464441	0.0384168	0.0221106	0.558781	0.644891	0.000889944	0.000751691	0.225749	0.191062
						0.130556	0.139035	0.377496	0.371749	0.256574	0.237259	0.0262632	0.0310078	0.0745076	0.102073
						0.119381	0.0665025	0	0	0	0	0	0	0.0918836	0.0626387
						0.502826	0.576823	0.354055	0.301456	0.3141	0.233129	0.30809	0.282243	0.462052	0.41208
						0.391089	0.391283	0.193894	0.204383	0.11821	0.124543	0.19303	0.1407	0.0658277	0.0536701
						0.511974	0.262378	0	0	0	0	0.0372795	0.030841	0	0
						0.318977	0.361866	0.117228	0.107196	0.0958854	0.0772875	0.101652	0.0726591	0	0
						0.0534231	0.0509418	0.378451	0.56998	0	0	0	0	0.00409916	0.00378106
						0.114225	0.102403	0.156564	0.156231	0.487439	0.542553	0.443691	0.261524	0.0119917	0.00488842
						0.0114189	0.0143942	0.699831	0.830489	0.0086632	0.00815558	0.0909749	0.0713071	0	0
						0.161926	0.174322	0.476729	0.441881	0.0187891	0.0161774	0.196806	0.121212	0.0955693	0.0666906
						0.0520419	0.0548293	0.0474642	0.0412609	0.0949359	0.0783328	0.202462	0.174425	0.286252	0.288422
						0.195718	0.185376	0.425814	0.402738	0.491859	0.491158	0.0964528	0.0907046	0.061379	0.0484887
						0.314306	0.281099	0.311416	0.306434	0.0558966	0.0615002	0.12216	0.0744754	0.142407	0.126575
						0.374754	0.311084	0.493048	0.396321	0.349796	0.338719	0	0	0.0828498	0.0629519
						0.370565	0.379112	0.210965	0.187992	0.0231949	0.0202032	0.406788	0.369444	0.181997	0.268408
						0.178691	0.189671	0.295022	0.287583	0.027753	0.0254873	0.353201	0.380164	0.295366	0.273591
						0.0110415	0.0090112	0.491197	0.63675	0	0	0.222846	0.274778	0.000144051	0.00017449
						0.183143	0.160234	0.127609	0.198408	0	0	0.279915	0.121223	0	0
						0.013934	0.0132333	0.231615	0.191943	0.187031	0.163202	0.0852398	0.0780087	0.0621928	0.0599575
						0.0515192	0.0358003	0.439894	0.474866	0.0689616	0.10713	0.107745	0.10706	0.465334	0.39082
						0.448988	0.473614	0.0390669	0.0313628	0.0392825	0.0298962	0.11921	0.0705692	0	0
						0.09623	0.0870373	0.30688	0.305223	0.0476317	0.0523782	0	0	0.279901	0.23727
						0.0191847	0.0201427	0.0818012	0.111192	0	0	0.0030482	0.00292772	0.253001	0.194522
						0.0460932	0.0362266	0.0215364	0.0204693	0.0190938	0.0230904	0.00227716	0.00201904	0	0
						0.0146822	0.0139473	0.208769	0.221605	0.0964845	0.107814	0.0142045	0.0078534	0.103693	0.0593979
						0.0162101	0.0135947	0.0351847	0.034662	0.452208	0.531196	0.501978	0.304622	0	0
						0	0	0.319992	0.373909	0.00703503	0.0107407	0.256699	0.164525	0.0947024	0.076214
						0.0688331	0.131268	0.0324963	0.0374404	0.334085	0.201838	0	0	0.0418903	0.0378243
						0.102342	0.0982781	0.614418	0.576448	0.263324	0.257267	0.0648386	0.0632048	0.144959	0.147315
						0.174461	0.165929	0.0961407	0.144737	0.130303	0.206254	0.487531	0.385693	0.0256996	0.0185058
						0.00546282	0.00475813	0.0403642	0.0304836	0.175258	0.15196	0.00415153	0.00390244	0	0
						0.0363313	0.039933	0.170986	0.189258	0	0	0.000867303	0.00112233	0.0393177	0.0483814
						0.409645	0.523928	0.0981153	0.106306	0	0	0.165493	0.139145	0.248044	0.226267
						0.167681	0.180425	0.173039	0.202047	0.0125786	0.0136499	0.586879	0.256439	0	0
						0.53223	0.515902	0.0418118	0.0454976	0	0	0.0711542	0.0535198	0.0798464	0.07429
						0.32865	0.375266	0.176822	0.232848	0.000993895	0.00114623	0.328152	0.222322	0.0199052	0.0136346
						0.0653775	0.0546743	0.316022	0.387359	0.000616048	0.000902935	0.325093	0.261865	0.0185414	0.0143449
						0.652174	0.484237	0.443274	0.436601	0.220933	0.293075	0.0704225	0.056514	0.0967383	0.0713895
						0.157673	0.113306	0.0176	0.0176359	0.134525	0.187582	0.0831144	0.052864	0	0
						0.491836	0.458655	0.171942	0.175019	0.0956899	0.104449	0.365886	0.35563	0.138456	0.172837
						0.00732733	0.00645708	0.742222	0.704802	0.0177834	0.0191628	0	0	0.000524384	0.000355114
						0	0	0.010199	0.0106402	0.451116	0.35252	0.000745823	0.000745045	0.174672	0.206817
						0	0	0.397081	0.414928	0	0	0	0	0.0147112	0.0112606
						0.33594	0.272535	0.233627	0.229073	0.0214116	0.0258786	0.0497575	0.0385525	0.373271	0.298007
						0.322042	0.197948	0.0255277	0.027972	0	0	0.00483481	0.00401875	0	0
						0.0156978	0.0169208	0.0912541	0.09648	0.00706582	0.00693051	0.20395	0.171593	0.00914761	0.00749191
						0.0832278	0.0777646	0.385127	0.298797	0.0940272	0.0780751	0.017309	0.0154099	0.0276944	0.0200133
						0.0335275	0.0366685	0.224369	0.30389	0.0661822	0.0819604	0.147781	0.0902711	0.0732964	0.0372909
						0.344363	0.351298	0.277492	0.286288	0.0577223	0.0583764	0	0	0.0610526	0.0434538
						0.0467903	0.0576445	0.699836	0.635916	0.122126	0.0900756	0.00033456	0.000355935	0.371529	0.371778
						0.390964	0.362228	0.272145	0.276173	0.382993	0.419495	0.1074	0.09803	0	0
						0.175144	0.16245	0.144586	0.155904	0.0814153	0.0946484	0	0	0.240116	0.210944
						0.147383	0.15317	0.499213	0.430292	0.13681	0.113467	0.220902	0.197604	0.262403	0.217684
						0.10144	0.0938684	0.302199	0.303441	0.0775923	0.0841961	0.0757118	0.0581897	0	0
						0.0765657	0.0824379	0.301617	0.43488	0.0655798	0.0878194	0	0	0.219597	0.151895
						0.226167	0.221106	0.116237	0.126545	0.016561	0.0184422	0.0207729	0.0176157	0.168599	0.105406
						0.277483	0.221002	0.339343	0.30888	0.310529	0.354891	0.0174278	0.0167209	0.00580926	0.00541842
						0.279666	0.280747	0.341565	0.352766	0.015454	0.0158993	0.603285	0.585442	0.149001	0.183448
						0.219066	0.163846	0.0866635	0.0735895	0.165646	0.188062	0.148348	0.0885813	0	0
						0.00249066	0.00234192	0.0684932	0.0757228	0.0222482	0.0261588	0	0	0.00504371	0.00574933
						0.0478781	0.0381282	0.169024	0.191062	0.197863	0.280853	0.0976504	0.102327	0.255012	0.275693
						0.160294	0.151137	0.152941	0.160395	0.110926	0.123381	0.0215448	0.0174527	0.265643	0.239611
						0.0430823	0.0387402	0.469177	0.516782	0.0414173	0.050733	0.104876	0.082965	0	0
						0.228383	0.199796	0.143466	0.136885	0.0305292	0.0332963	0.109274	0.0852797	0.144771	0.127217
						0.113418	0.113418	0.205475	0.178096	0.212395	0.184094	0.224236	0.197802	0	0
						0.0835155	0.0799386	0.237283	0.281272	0.02274	0.0281617	0.360352	0.282806	0.0792033	0.0478857
						0.0649295	0.0646317	0.2685	0.428736	0	0	0.329915	0.303759	0.0154799	0.0109589
						0.0904814	0.0820749	0.28954	0.264201	0.13132	0.1321	0.161934	0.185209	0.00112454	0.00118203
						0.51926	0.595757	0.280688	0.254304	0.113435	0.0895765	0	0	0.77791	0.502558
						0.773086	0.765106	0.491478	0.45077	0.405841	0.376108	0.0955615	0.119611	0.24715	0.269719
						0.35978	0.309643	0.369171	0.38961	0.0780379	0.0956938	0.100029	0.163411	0.174103	0.197486
						0.0260933	0.0221115	0.107313	0.110023	0.0591716	0.0715901	0.333476	0.232052	0.1997	0.136404
						0.0145796	0.0163073	0.0704682	0.082402	0	0	0.021371	0.0208661	0	0
						0.221666	0.211372	0	0	0.0282118	0.0305595	0.00745527	0.00577923	0.163767	0.106428
						0.276904	0.273596	0.426542	0.429528	0.101852	0.103805	0.298546	0.298676	0.207203	0.179343
						0.124911	0.139502	0.539736	0.449407	0.0843781	0.062908	0.142857	0.0966337	0.124512	0.0826853
						0.0148484	0.0127955	0.147866	0.133495	0.0213258	0.0223422	0.631884	0.697008	0.0914503	0.145603
						0.41139	0.362496	0.00149869	0.00164002	0.253219	0.314473	0.0903571	0.0722651	0.0671429	0.0519481
						0.258652	0.256032	0.089678	0.122887	0.197945	0.274021	0.0377316	0.0254441	0.0997991	0.0722599
												0.0525028	0.0457827	0.0955965	0.0667894
												0.219456	0.232801	0.109833	0.104916
												0.10315	0.0977778	0	0
												0.38404	0.2653	0	0
												0.00683149	0.00766004	0.150943	0.104375
												0.145012	0.132081	0.182266	0.176875
												0.526941	0.570346	0.307763	0.400079
												0.401687	0.416521	0.221181	0.248003
												0.071525	0.0338334	0	0
												0.293737	0.23714	0.276458	0.214495
												0.00213462	0.00233754	0.760211	0.510463
												0.0507789	0.0525093	0.446974	0.450415
												0	0	0.174482	0.193091
												0.405305	0.300549	0.525601	0.372052
												0.120942	0.0985776	0.0454545	0.0375209
												0.0728081	0.1249	0.0897811	0.127113
												0.507056	0.290801	0.0164628	0.0104291
												0.592756	0.429799	0.00101557	0.000791139
												0.0957038	0.0871779	0.0275934	0.0215024
												0.00875229	0.00951959	0.0854875	0.0776627
												0.112343	0.0907987	0	0
												0.449324	0.447309	0.301802	0.291463
												0.11051	0.0979042	0.0182494	0.017561
												0.197004	0.268286	0.00275173	0.0033141
												0	0	0.0733471	0.0275728
												0.045511	0.0549451	0.298717	0.213042
												0.0133462	0.0208177	0.248915	0.248196
												0.00439522	0.00336519	0.0518636	0.0386277
												0	0	0.0774897	0.072934
												0.109213	0.0977867	0	0
												0	0	0.109701	0.0991234
												0.527321	0.461968	0.136105	0.122289
												0.228033	0.221022	0.0402915	0.0345715
												0.0366372	0.0310938	0.1351	0.10744
												0.317608	0.31808	0.178678	0.231584
												0	0	0.00552826	0.00292969
												0.314508	0.269538	0.141451	0.105937
												0.0753623	0.0748284	0.0486065	0.0448099
												0.324459	0.329795	0.178409	0.207705
												0	0	0.136534	0.133947
												0.051862	0.0695971	0.45155	0.390754
												0.0205779	0.0194215	0.0302102	0.021349
												0.177944	0.145655	0.0242991	0.0192365
												0.173248	0.113998	0.329512	0.215137
												0.000405515	0.000334784	0.182076	0.126301
												0.491683	0.507108	0.131654	0.141652
												0.571575	0.652656	0.205266	0.248376
												0	0	0.198437	0.108672
												0.0907393	0.123816	0.134774	0.154104
												0.0219887	0.0260088	0.478092	0.427869
												0.29431	0.342749	0.287313	0.214112
												0.294351	0.271356	0.015329	0.0127708
												0	0	0	0
												0.131206	0.0733254	0	0
												0.131822	0.0773826	0	0
												0.0312602	0.0240602	0.176978	0.14346
												0.0971195	0.12631	0	0
												0.213206	0.270192	0.189225	0.156055
												0.175012	0.0904896	0.0148736	0.00790722
												0.086034	0.0572382	0.0841049	0.0670357
												0	0	0.0680556	0.0540317
												0.290414	0.286462	0.0810046	0.0812057
												0.447961	0.514716	0.108494	0.0940411
												0	0	0.242744	0.171938
												0.00095816	0.000980392	0.451932	0.374042
												0.333469	0.323113	0	0
												0.346987	0.372444	0.0426292	0.0494339
												0	0	0.0691712	0.0605932
												0.433365	0.420444	0.365632	0.351628
												0.0233108	0.0241512	0.0432432	0.0510163
												0.10214	0.127462	0.435119	0.453066
												0	0	0.124948	0.106458
												0	0	0.132375	0.0964434
												0.0824028	0.0612654	0.00019253	0.000162813
												0.165945	0.155254	0	0
												0.154713	0.136364	0	0
												0.0131381	0.00757388	0.0562137	0.0435145
												0.0122108	0.0166229	0.0664524	0.11308
												0.269683	0.253186	0.0829563	0.0766657
												0.557673	0.525321	0.000601805	0.000922509
												0.311196	0.244801	0.223762	0.247098
												0.0576886	0.0515622	0	0
												0	0	0.0555912	0.0330915
												0.215339	0.142045	0	0
												0.307377	0.269058	0.0625	0.0596674
												0	0	0.0699696	0.0596076
												0	0	0.0201064	0.00855992
												0	0	0	0
												0	0	0.407345	0.296558
												0.0213366	0.017417	0	0
												0.0153285	0.00893744	0.0350365	0.0281966
												0.0783626	0.0580422	0.0621832	0.0547452
												0.12217	0.110836	0.0911864	0.0645528
												0.00269127	0.0021565	0.00153787	0.00146924
												0.074665	0.04726	0	0
												0.243918	0.255435	0.117418	0.124828
												0.0137661	0.00970525	0.0769884	0.0840757
												0.0725321	0.0747437	0.0793401	0.0572887
												0.058642	0.0537519	0	0
												0.00365742	0.00377715	0.0768059	0.0545691
												0.275596	0.314706	0.083709	0.0807203
												0.000727802	0.0007259	0.0532751	0.0453925
												0.096396	0.0782701	0.0351715	0.0301227
												0.349551	0.373986	0.302161	0.344823
												0.0751556	0.0516278	0	0
												0.251342	0.137147	0.166719	0.119295
												0.00714952	0.00841566	0.0910786	0.158378
												0.00110436	0.000475229	0	0
												0.0726225	0.0347874	0	0
												0	0	0	0
												0.000802826	0.000763359	0.022158	0.0222868
												0	0	0.48937	0.317234
												0	0	0	0
												0.251932	0.232428	0.0147221	0.00919963
												0.0146824	0.0186688	0.00393659	0.00440949
												0.218615	0.160818	0.16589	0.123383
												0.0747897	0.0611699	0.00218136	0.00162451
												0.080343	0.0705325	0.77866	0.658963
												0.00851419	0.00772962	0.0125209	0.00869061
												0.445998	0.439128	0.0525878	0.0424903
												0.18978	0.16192	0.227076	0.193299
												0.0351533	0.0407915	0.157966	0.144975
												0.16932	0.169136	0.582489	0.48494
												0.392836	0.286821	0.170302	0.15809
												0.502939	0.345358	0.222263	0.208047
												0.0378772	0.0251799	0.0116545	0.00865935
												0.0267731	0.0245372	0.0279474	0.0197478
												0.411894	0.228851	0.331222	0.154053
												0.0220758	0.0170893	0.187289	0.126976
												0.168718	0.225501	0.247659	0.269472
												0.38438	0.360909	0.0129095	0.0105988
												0.285676	0.359812	0.122662	0.149927
												0.0326332	0.02438	0	0
												0.00325976	0.00391455	0.0225389	0.0189447
												0.0745028	0.0762811	0.119824	0.120988
												0.0507519	0.0470383	0	0
												0.0193034	0.0238034	0.197021	0.225613
												0.132154	0.102315	0.0353698	0.0306407
												0	0	0.0742905	0.0666168
												0.545379	0.580159	0.138426	0.112217
												0.241839	0.265012	0.0369753	0.030118
												0.0537652	0.0483156	0.288063	0.260637
												0.313037	0.310664	0.16404	0.200408
												0.762615	0.756217	0.856615	0.831169
												0.00502934	0.00397746	0	0
												0.100288	0.0603624	0	0
												0.000519211	0.000265604	0.0685358	0.0366667
												0.185548	0.177874	0.179989	0.180707
												0.0377607	0.0282569	0.252909	0.145878
												0.195516	0.25147	0.298343	0.315464
												0.210725	0.12382	0.118592	0.0806037
												0.467616	0.355075	0.0215893	0.0211616
												0.078492	0.0707915	0.0805521	0.080271
												0.0354356	0.0362307	0.0661573	0.0704884
												0.471852	0.345873	0	0
												0.215287	0.243691	0.529936	0.472996
												0	0	0	0
												0.00585529	0.00693413	0.236303	0.177785
												0.268455	0.184928	0.178704	0.128779
												0.574597	0.45853	0.00232558	0.00219298
												0.252604	0.244597	0	0
												0.122737	0.111759	0.209934	0.178625
												0	0	0.237509	0.17524
												0	0	0.049195	0.039363
												0.367532	0.351271	0.235846	0.213537
												0.237033	0.232786	0.242271	0.194625
												0.308821	0.270941	0.171887	0.166838
												0.0386106	0.0399038	0	0
												0.112385	0.0714665	0	0
												0	0	0	0
												0.127996	0.122285	0.305906	0.255468
												0.113886	0.0607514	0	0
												0.0465614	0.0597117	0.434841	0.420658
												0.0658335	0.0511558	0.192924	0.134495
												0.535684	0.395606	0.147034	0.146154
												0.148675	0.120796	0.00728477	0.00810313
												0.318826	0.227892	0.445477	0.22673
												0	0	0.0726197	0.0620975
												0.120229	0.109109	0.143436	0.143356
												0.00419931	0.00344101	0.000438734	0.000303372
												0.251584	0.260382	0.440096	0.376354
												0.098753	0.101324	0.163107	0.193045
												0.317378	0.128522	0	0
												0.00681431	0.00534938	0.080494	0.0473328
												0	0	0.205524	0.124538
												0	0	0.00242407	0.00200141
												0.205961	0.182998	0.00685544	0.00664548
												0.0502469	0.0342857	0	0
												0.0485592	0.0417815	0.417823	0.275413
												0.0655585	0.0573058	0.0118067	0.0134632
												0.344664	0.38296	0	0
												0.00609157	0.0054751	0.0318334	0.0271812
												0	0	0.0821008	0.0561831
												0.0305618	0.0247934	0.217228	0.211247
												0.0617613	0.0412949	0.105223	0.0734433
												0.0352741	0.0255228	0	0
												0.667219	0.235788	0	0
												0	0	0.0622956	0.0619579
												0.092685	0.0865571	0.273622	0.220449
												0.111739	0.073485	0.229479	0.169359
												0	0	0.00900348	0.00583709
												0.00767509	0.00771704	0.0214263	0.0235667
												0.131463	0.151303	0.366002	0.34958
												0.0588665	0.0523748	0.0563071	0.0378193
												0.0161247	0.00918828	0.151269	0.0946277
												0.14756	0.13482	0.0575136	0.0538824
												0.204225	0.13659	0.0480885	0.0318073
												0	0	0.331696	0.273168
												0.150967	0.120293	0.0827783	0.0615566
												0.0229765	0.0170279	0.0167102	0.0123504
												0.125547	0.113215	0.331146	0.307349
												0.169586	0.120974	0	0
												0	0	0.297215	0.211577
												0.000152022	0.000127356	0.0723624	0.0458751
												0.000362056	0.00034188	0.000724113	0.000793336
												0.197461	0.130152	0.357781	0.209873
												0	0	0.215809	0.134726
												0.155793	0.133497	0.0801148	0.0781369
												0.195517	0.163755	0.131158	0.0975248
												0.0205213	0.0201382	0.694877	0.558512
												0.0968023	0.0815976	0.00610465	0.00565885
												0	0	0.129019	0.0979801
												0	0	0.0301117	0.027435
												0.572089	0.542316	0.120518	0.131957
												0.22146	0.197955	0.104171	0.0889091
												0.290767	0.289664	0.183748	0.146029
												0.530315	0.379595	0.102544	0.0878443
												0	0	0.0781909	0.0545892
												0.0841921	0.0596829	0.241833	0.164431
												0.232673	0.22937	0.388239	0.355837
												0.446415	0.377473	0.144151	0.109112
												0.130103	0.102372	0	0
												0	0	0	0
												0.467341	0.421069	0.138694	0.139579
												0.0309548	0.0211568	0	0
												0.289565	0.335169	0.558199	0.416765
												0	0	0.0133547	0.0132205
												0	0	0.122066	0.165605
												0.0229392	0.0183609	0	0
												0.24452	0.273868	0.629323	0.552255
												0	0	0.0289231	0.0135213
												0.0397215	0.0363715	0.0482671	0.0401633
												0.0202044	0.013242	0	0
												0.416586	0.413372	0.277292	0.251765
												0.280518	0.228127	0.0126387	0.010385
												0.113831	0.0708481	0	0
												0.289976	0.471306	0.50974	0.672557
												0.467689	0.567065	0.130613	0.158052
												0.132526	0.165514	0.29481	0.265421
												0	0	0	0
												0.000392927	0.000460829	0.0180747	0.0154882
												0.048983	0.0421805	0.390826	0.330351
												0	0	0.265482	0.188129
												0	0	0.0526418	0.0323428
												0.138231	0.182398	0.290962	0.282629
												0	0	0.153575	0.120541
												0.0681818	0.0782609	0	0
												0.0614576	0.0482771	0.35915	0.277739
												0	0	0.0257464	0.0148694
												0	0	0.417052	0.4068
												0.116031	0.0966867	0.202603	0.18532
												0.033015	0.0553269	0.501774	0.691874
												0.00578406	0.00831985	0.121465	0.1553
												0.204878	0.150089	0.0947154	0.0815255
												0.0141844	0.00825472	0.0800405	0.0337607
												0.109781	0.116208	0.365599	0.373535
												0.202317	0.191027	0	0
												0.181202	0.117589	0	0
												0.604976	0.525303	0.198875	0.199624
												0.0326066	0.0297544	0	0
												0.306378	0.28682	0.0380445	0.0332477
												0.0113065	0.00927261	0.0821608	0.0868757
												0.272809	0.230099	0.202697	0.224714
												0.0317302	0.0208415	0.628417	0.395901
												0.197853	0.213459	0.197273	0.164569
												0.133477	0.205966	0.0859159	0.122592
												0.501333	0.445374	0.0312778	0.0239488
												0.258917	0.185694	0.00941215	0.00636161
												0.0714387	0.0673554	0.831934	0.714146
												0.0982987	0.094387	0.014832	0.0145714
												0.0627185	0.0649468	0.0981206	0.107365
												0.317291	0.253417	0.210339	0.183287
												0.107501	0.0791139	0.399188	0.246606
												0.10642	0.12578	0	0
												0	0	0.0111648	0.00799309
												0.145558	0.142343	0.00518655	0.00501456
												0.161952	0.174216	0.393651	0.444417
												0.0502242	0.0264213	0.0410314	0.0341609
												0	0	0	0
												0.000339386	0.000353357	0.204819	0.13991
												0.0857276	0.0618574	0	0
												0.337223	0.337571	0.245753	0.327239
												0.0486111	0.042189	0.796389	0.687036
												0.183452	0.145868	0	0
												0.174372	0.176103	0	0
												0	0	0.628016	0.420804
												0.198735	0.159881	0	0
												0	0	0.248324	0.183031
												0	0	0.00593472	0.00595238
												0.104904	0.125941	0.122736	0.14078
												0.127395	0.150542	0.396103	0.404921
												0.0156084	0.0258065	0.111032	0.104577
												0	0	0.0277912	0.0290393
												0.035552	0.0457989	0	0
												0.258357	0.211821	0.105115	0.0734384
												0.482125	0.465559	0.0940086	0.0939309
												0.425247	0.416715	0	0
												0.184643	0.223266	0.0271885	0.0381232
												0.00165975	0.00189304	0.0178423	0.0151836
												0.25705	0.185519	0.0305132	0.0262113
												0.275017	0.126132	0.168822	0.092365
												0.154525	0.152183	0.00451467	0.0037112
												0.628278	0.51706	0	0
												0.553401	0.566717	0	0
												0	0	0.0674274	0.0398089
												0	0	0.315604	0.238135
												0.0812274	0.0555458	0.185663	0.123584
												0	0	0.121284	0.108626
												0	0	0.111849	0.104303
												0.338315	0.265489	0.0182873	0.0195085
												0.146007	0.0980196	0.179082	0.156796
												0.0586027	0.0433308	0.252346	0.166598
												0	0	0.112236	0.072825
												0.175057	0.231424	0.207229	0.241882
												0	0	0	0
												0.089082	0.0620507	0	0
												0.0720879	0.0418902	0.0995604	0.0546639
												0.106491	0.0846319	0.101251	0.109307
												0.13776	0.122539	0.405352	0.325551
												0.17721	0.120489	0	0
												0.137704	0.101751	0.18694	0.173425
												0	0	0.193107	0.131875
												0.0348894	0.0252489	0.492383	0.378113
												0.0952896	0.0840027	0.037529	0.0375116
												0.0175953	0.0152629	0.288042	0.264909
												0.134952	0.165512	0.0844156	0.0919717
												0.0446314	0.0460812	0.296689	0.317231
												0	0	0	0
												0.088491	0.0672628	0.00946292	0.00558238
												0.0779493	0.0665041	0.531923	0.358833
												0.0889221	0.0837438	0.162152	0.175958
												0.0887262	0.0819054	0	0
												0.46516	0.43335	0.454521	0.429721
												0.0175174	0.0127923	0.00640422	0.00425159
												0.00632568	0.00696517	0.478764	0.403626
												0.151034	0.110032	0	0
												0.0265421	0.0359039	0	0
												0.0058862	0.00629811	0.507521	0.37254
												0	0	0	0
												0.125925	0.153169	0.420116	0.463288
												0.0282738	0.034558	0.5875	0.674641
												0.0548072	0.0290855	0.0975383	0.0482759
												0	0	0	0
												0.0766819	0.0459604	0.197492	0.117995
												0.0351231	0.0287603	0	0
												0.227214	0.264426	0.191431	0.140221
												0.364462	0.292426	0.0436648	0.0323002
												0.32321	0.317794	0.376511	0.323655
												0.00785469	0.0093622	0	0
												0.0173529	0.0181232	0.0477941	0.0479705
												0.0874924	0.0648786	0.00404122	0.00297708
												0	0	0	0
												0.258535	0.286029	0	0
												0	0	0.181929	0.106422
												0.0814347	0.0781554	0	0
												0.0598602	0.054465	0.59131	0.821791
												0	0	0.000190549	0.000169005
												0.045829	0.0466962	0.000299536	0.00027248
												0	0	0	0
												0.403728	0.27906	0.0886932	0.0641386
												0.14925	0.114009	0	0
												0.0396953	0.0417633	0.468123	0.28001
												0.0939638	0.0750683	0.159155	0.120359
												0	0	0	0
												0.358138	0.551521	0.251569	0.31355
												0.185089	0.139858	0.0939436	0.0498198
												0.0564202	0.0425298	0.180934	0.131472
												0.0194133	0.016738	0	0
												0.352789	0.293215	0.284817	0.198916
												0.0502092	0.0398792	0	0
												0.00118203	0.00117555	0.214145	0.176978
												0.0272975	0.0214707	0	0
												0.0745917	0.0810971	0.0165154	0.0151263
												0	0	0.252156	0.199833
												0	0	0.027598	0.0201894
												0.184153	0.187628	0.12179	0.13272
												0.0351939	0.0385892	0.406244	0.382914
												0.0298903	0.023554	0.581158	0.568678
												0.000579374	0.000464756	0.0660487	0.0434948
												0.277286	0.27389	0.0808012	0.0897941
												0	0	0	0
												0.366732	0.345256	0.0604331	0.0643201
												0.182548	0.210793	0.018985	0.0150725
												0.477543	0.327782	0.000516262	0.000337724
												0.205683	0.17269	0.00445293	0.00385039
												0.0948934	0.104889	0.0695617	0.0696177
												0.00191724	0.00241984	0.0426586	0.0372749
												0.0435912	0.024649	0.073903	0.0478863
												0.0751307	0.0615412	0	0
												0.137868	0.0939286	0.138095	0.0784187
												0.0213643	0.0213244	0.0236132	0.0235426
												0.0138471	0.0113693	0.284367	0.216039
												0.100699	0.0745925	0.0227802	0.0182119
												0.0302013	0.0219334	0.0173378	0.0124348
												0.172512	0.134021	0	0
												0.601497	0.475416	0.0631431	0.0530869
												0.0720914	0.0747318	0.0305139	0.0309278
												0.192455	0.150783	0.204763	0.178189
												0.423576	0.308237	0.102019	0.0625414
												0.0411234	0.0537554	0	0
												0.0249326	0.025072	0.615903	0.596703
												0.193401	0.297323	0.00183318	0.00269542
												0.0461683	0.0382376	0	0
												0.127435	0.141124	0.104708	0.103573
												0	0	0.10166	0.0781618
												0.141713	0.0695208	0.0648519	0.0258044
												0.0572593	0.059545	0.581385	0.551465
												0.0168168	0.0119966	0	0
												0	0	0.110839	0.0263733
												0	0	0.000934143	0.000735835
												0.140824	0.16814	0.187512	0.210796
												0.0826487	0.0986627	0.00348519	0.00479288
												0.244648	0.237573	0.00233554	0.00179051
												0.298167	0.378263	0.345492	0.396267
												0.0273902	0.0216327	0.402584	0.229997
												0.315534	0.26374	0.240953	0.187179
												0.000412371	0.000330251	0.0028866	0.00181019
												0.137698	0.111504	0.0876984	0.0678747
												0.444367	0.416052	0	0
												0.000720202	0.000604412	0.0781419	0.0554845
												0.00774411	0.0088224	0.000673401	0.000852515
												0.227157	0.250307	0.0116205	0.0151799
												0.113668	0.115474	0.428848	0.414642
												0.289559	0.336388	0.371075	0.428622
												0	0	0.370169	0.213769
												0.0604661	0.0672897	0.134579	0.235143
												0.162187	0.111869	0.151736	0.18119
												0.113566	0.114934	0.643252	0.616849
												0.322249	0.253867	0.0739509	0.061642
												0.119922	0.182312	0.106597	0.189925
												0.195835	0.205546	0	0
												0.142227	0.162511	0.276116	0.29915
												0.287758	0.356631	0.242641	0.237288
												0.0433096	0.0533227	0.305107	0.261568

## Sheet: 2E - pairing
nbObjects.X	nbObjects.2L	nbObjects.2R	nbObjects.3L	nbObjects.3R
2	1	1	1	1
1	1	1	1	1
1	1	1	1	1
1	2	1	1	1
1	1	1	1	1
1	1	1	1	1
1	2	1	1	1
1	1	1	1	1
1	2	1	1	1
1	1	1	1	1
1	1	1	1	1
1	2	1	1	1
1	1	1	1	1
1	2	2	1	2
2	1	1	1	1
1	1	1	1	2
1	1	1	1	1
1	2	1	1	1
1	1	1	1	1
2	1	1	1	1
1	1	1	1	1
1	2	2	1	1
2	1	1	1	1
1	1	1	1	1
1	1	1	1	1
1	1	2	1	1
1	1	1	1	1
1	1	2	1	1
1	1	2	1	2
1	1	1	1	1
2	2	1	2	1
1	1	1	1	1
1	1	1	1	1
2	1	1	1	1
1	1	1	2	1
2	1	1	1	1
1	1	2	1	1
1	1	1	1	1
2	2	1	1	1
1	1	1	1	1
1	2	1	2	1
1	1	1	2	1
1	2	1	2	1
1	1	1	1	2
1	1	1	1	1
1	1	1	1	1
1	1	1	1	1
1	1	1	2	2
1	1	1	1	1
2	1	1	1	1
1	1	1	1	1
1	1	1	1	1
1	1	2	1	1
1	1	1	1	1
1	1	1	1	1
1	2	1	1	1
2	1	1	1	1
2	1	1	1	1
1	1	1	1	1
1	2	1	1	1
1	1	1	1	1
1	1	1	1	1
1	1	1	1	2
1	2	1	1	1
1	1	1	1	1
2	1	1	1	1
1	1	1	1	1
1	1	1	1	1
1	1	1	1	1
1	1	1	1	2
1	1	1	2	1
1	1	1	1	1
2	2	1	1	1
1	2	1	1	1
1	3	2	1	1
1	1	1	1	1
1	2	2	1	1
2	1	2	1	1
1	1	1	1	1
1	1	1	1	1
1	1	1	1	2
1	1	1	1	1
1	2	1	1	1
2	1	1	2	1
1	1	1	1	1
1	1	2	1	1
1	2	1	1	1
1	1	1	1	1
1	1	1	1	1
2	1	1	1	1
1	2	1	1	1
1	1	1	2	1
1	1	1	1	1
1	1	1	2	1
2	1	1	1	2
1	2	1	1	1
2	1	1	1	1
1	2	1	1	1
1	1	1	1	1
1	1	1	1	1
1	1	1	1	1
1	1	1	1	1
1	1	1	1	1
2	3	2	1	1
2	2	1	1	1
1	1	1	1	1
1	1	1	1	1
1	1	1	1	1
1	1	1	1	1
1	2	1	1	1
1	1	1	1	1
1	1	1	1	1
1	2	2	1	1
1	1	2	2	1
1	1	1	1	1
1	1	1	2	1
1	1	1	2	1
1	1	1	1	1
1	1	1	1	1
1	1	1	2	1
1	3	1	1	1
1	2	1	1	1
1	1	1	1	2
1	2	1	1	1
1	1	1	1	2
1	1	1	1	1
1	1	1	1	1
2	1	1	2	1
1	1	1	1	1
2	1	1	1	1
1	1	1	1	1
1	1	1	1	1
1	1	1	1	1
2	1	2	1	1
1	2	1	2	1
2	2	1	1	1
1	1	1	1	1
1	1	2	1	1
1	2	1	1	1
1	1	1	1	1
1	1	1	1	1
3	2	3	1	1
1	1	1	1	1
2	1	1	2	1
1	1	1	1	1
1	1	1	1	1
2	3	4	2	1
1	1	1	1	1
2	1	1	1	1
1	1	1	2	1
2	1	1	1	1
1	1	1	2	1
1	1	2	1	1
1	1	1	1	1
1	1	1	1	1
2	1	1	1	1
1	1	1	2	1
1	2	1	1	1
1	1	1	1	1
1	2	1	1	1
1	1	1	1	1
1	1	1	1	1
1	3	1	1	1
1	2	1	1	1
1	1	1	1	1
1	2	1	2	1
1	1	2	2	1
2	2	2	2	2
1	2	1	1	1
1	1	2	1	1
1	2	1	1	1
2	1	2	1	1
1	1	2	1	1
1	1	1	1	1
1	1	1	1	1
1	1	1	1	1
1	1	1	1	1
2	1	1	2	1
1	1	2	1	1
1	1	1	1	1
2	1	1	1	1
1	1	1	1	1
1	1	1	1	1
1	1	1	1	1
1	1	1	1	1
1	1	2	1	1
1	1	1	1	1
1	1	1	1	1
1	1	1	1	1
1	1	1	1	1
1	1	1	1	1
1	2	2	1	1
1	1	2	1	1
1	1	1	1	1
1	1	1	1	1
1	1	1	1	1
1	1	1	1	1
1	1	1	1	1
1	1	1	1	1
1	1	1	2	1
1	1	1	2	1
2	2	1	1	1
1	2	1	1	1
2	1	1	1	1
1	1	2	1	1
1	1	1	1	1
1	1	1	1	1
1	1	1	1	1
1	1	1	2	1
1	2	1	1	1
1	1	1	1	1
1	1	1	1	1
2	2	2	1	1
2	2	2	1	1
1	1	1	1	1
1	1	1	2	1
1	1	1	2	2
1	1	1	1	1
1	1	1	1	1
1	1	1	1	2
1	1	1	1	1
1	2	1	1	1
1	1	1	1	1
1	1	1	1	2
1	2	1	2	1
2	1	1	1	2
1	1	1	2	2
1	1	1	1	1
1	1	1	1	2
1	1	1	1	1
1	1	1	1	1
2	1	1	1	1
1	1	1	1	1
1	1	1	2	2
1	1	1	1	1
2	2	3	1	1
1	1	1	1	1
1	1	1	1	1
4	1	1	1	1
1	1	1	1	1
1	2	1	1	1
1	1	1	1	1
1	1	1	1	1
1	3	1	1	1
1	2	2	1	1
2	1	1	1	1
1	1	1	1	1
1	1	1	1	1
1	1	1	1	1
1	1	1	1	1
1	2	2	1	1
1	2	1	2	1
1	1	1	1	1
1	2	1	2	1
1	1	1	1	2
1	2	1	1	1
1	1	1	1	1
1	1	1	1	1
1	2	1	1	1
1	1	1	1	1
1	1	1	1	1
1	1	1	1	1
1	1	1	1	1
1	1	1	2	1
1	1	1	1	1
1	1	1	1	1
1	1	1	1	1
1	1	1	1	1
1	1	1	1	1
1	2	1	1	1
1	1	2	3	3
1	1	1	1	2
1	1	1	1	1
1	1	1	1	1
2	1	2	1	1
1	1	1	1	3
1	2	1	1	1
2	1	1	1	1
1	1	2	1	1
1	1	1	1	1
2	1	1	1	1
1	1	1	2	1
1	1	1	1	1
3	3	2	1	1
1	1	1	1	1
1	1	1	1	1
1	1	1	1	1
1	1	1	1	2
1	1	1	1	1
1	2	1	2	1
1	1	1	1	1
1	2	1	1	1
2	1	1	1	1
1	1	1	1	1
1	1	1	1	1
1	1	1	1	1
1	1	1	1	1
1	1	1	2	1
1	1	1	1	1
2	1	1	1	2
1	1	2	1	1
1	1	1	2	1
2	1	1	1	1
1	1	1	1	1
1	1	1	1	1
1	1	1	1	1
1	1	2	1	1
1	1	1	2	1
1	1	1	1	1
1	1	1	1	1
1	1	1	1	1
2	1	1	1	1
1	1	1	1	1
1	1	2	1	1
1	1	1	1	1
2	1	1	1	1
1	1	1	1	1
2	2	3	1	1
1	1	1	1	1
1	1	1	1	1
1	1	1	1	1
1	1	1	1	1
1	1	1	1	1
1	1	1	1	1
1	1	1	1	1
1	1	1	1	1
2	1	1	1	1
1	1	1	1	1
1	1	1	2	1
1	1	1	1	1
1	2	1	2	1
1	1	1	1	1
1	1	2	1	1
1	1	1	1	1
1	1	1	1	1
1	1	1	1	1
1	1	1	1	1
1	1	1	1	1
1	1	1	1	2
1	1	1	2	1
1	1	1	2	1
1	1	1	2	1
1	1	1	1	1
1	1	1	1	2
2	1	1	1	1
1	1	1	1	1
2	1	1	1	1
1	1	1	1	1
1	2	1	2	1
2	3	2	2	1
1	1	1	1	1
1	1	1	2	1
1	1	1	1	2
2	1	2	1	1
1	1	1	1	1
1	3	2	1	1
1	1	1	1	1
1	1	1	1	1
1	1	1	1	1
2	1	2	1	1
1	1	1	1	1
1	1	1	1	1
1	1	1	1	1
2	2	1	1	1
1	1	1	1	1
1	1	1	1	1
1	1	1	1	1
1	1	1	1	1
1	1	1	1	1
1	1	1	1	1
1	1	1	1	1
1	1	1	1	1
1	1	1	1	1
1	2	1	1	1
1	1	2	2	1
1	1	1	2	1
1	1	1	1	2
3	2	2	1	1
1	2	1	1	1
1	2	1	1	1
1.17368	1.22105	1.14211	1	1
X	2L	2R	1	1
			1	1
			1	1
			1	1
			1	1
			1	2
			1	2
			1	1
			1	1
			1	1
			1	1
			1	1
			1	2
			1	1
			2	1
			1	1
			1	1
			2	1
			1	1
			1	1
			2	1
X	2L	2R	1	1
0	0	0	2	1
319	305	331	1	1
57	66	45	1	1
3	9	3	2	1
1	0	1	1	1
380	380	380	1	1
			1	1
			1	1
0	0	0	1	1
0.839474	0.802632	0.871053	1	1
0.15	0.173684	0.118421	1	1
0.00789474	0.0236842	0.00789474	1	1
0.00263158	0	0.00263158	1	1
			2	1
			1	1
			1	1
			1	1
			3	1
			1	2
			1	1
			1	1
			1	1
			1	1
			1	1
			3	2
			2	1
			1	1
			1	1
			1	1
			1	1
			1	1
			2	1
			1	1
			1	1
			1	1
			1	1
			1	1
			1	1
			1	1
			2	1
			1	1
			1	1
			2	1
			1	1
			2	1
			2	1
			1	1
			1	1
			1	1
			1	1
			1	1
			1	1
			1	1
			1	1
			1	1
			1	1
			1	1
			1	1
			1	1
			1	1
			1	1
			2	1
			1	1
			1	1
			1	1
			1	1
			1	1
			1	1
			1	1
			1	1
			1	1
			1	1
			1	1
			1	1
			1	1
			1	1
			1	1
			1	1
			1	1
			1	1
			1	1
			1	1
			1	1
			1	1
			1	1
			1	1
			1	1
			1	1
			2	1
			2	1
			1	1
			1	1
			1	1
			1	1
			1	1
			1	1
			1	2
			1	1
			1	1
			2	1
			1	1
			2	1
			1	1
			1	1
			1	2
			1	1
			1	1
			1	1
			1	1
			1	1
			1	2
			1	1
			2	1
			1	2
			1	1
			1	1
			1	1
			2	1
			1	1
			1	1
			2	1
			1	1
			2	1
			1	1
			1	1
			1	1
			1	1
			1	1
			1	2
			1	1
			1	1
			1	1
			1	1
			1	2
			1	1
			1	1
			1	1
			1	1
			1	1
			1	1
			1	1
			1	1
			1	1
			1	1
			1	1
			1	2
			1	1
			1	1
			1	1
			1	1
			1	1
			1	1
			1	1
			1	1
			1	1
			2	1
			1	1
			1	1
			1	1
			1	1
			2	1
			1	1
			2	1
			1	1
			1	1
			1	1
			1	1
			1	1
			1	1
			1	1
			1	1
			1	2
			1	1
			1	1
			2	1
			1	1
			2	1
			1	1
			1	1
			1	1
			1	1
			1	1
			1	2
			2	1
			1	1
			2	1
			1	1
			1	1
			2	1
			1	1
			1	1
			1	1
			1	1
			1	1
			1	1
			1	1
			1	1
			1	1
			2	1
			1	1
			1	1
			1	1
			1	1
			2	2
			1	1
			1	1
			1	1
			1	1
			2	1
			1	1
			1	2
			1	1
			1	2
			1	1
			1	1
			1	3
			2	1
			1	1
			1	1
			1	1
			1	1
			1	1
			1	1
			2	1
			1	1
			1	1
			1	1
			1	1
			1	1
			2	2
			2	1
			1	1
			1	1
			1	1
			2	1
			1	1
			1	1
			1	1
			1	1
			1	1
			1	1
			2	1
			1	1
			1	1
			1	1
			1	1
			2	1
			1	1
			1	1
			1	1
			1	1
			1	1
			1	1
			2	2
			1	1
			1	1
			1	1
			1	1
			1	1
			2	1
			1	1
			1	1
			1	1
			1	1
			1	1
			1	1
			1	1
			1	1
			1	1
			2	1
			2	1
			1	1
			1	1
			1	1
			1	1
			1	1
			1	1
			1	1
			1	1
			1	1
			1	1
			1	1
			1	1
			1	1
			1	1
			1	1
			1	1
			1	1
			1	1
			1	1
			1	1
			1	1
			1	1
			1	1
			1	1
			1	2
			1	1
			1	1
			1	2
			2	1
			1	1
			1	1
			1	2
			1	2
			2	1
			1	1
			1	1
			1	1
			1	2
			1	1
			2	2
			1	1
			1	1
			1	1
			1	2
			1	1
			1	1
			1	1
			1	1
			1	1
			1	2
			1	1
			2	1
			2	1
			1	1
			2	1
			1	1
			1	1
			1	1
			1	1
			1	2
			1	1
			1	1
			1	1
			1	1
			1	1
			1	1
			1	1
			1	1
			1	2
			1	1
			2	1
			1	1
			1	1
			1	1
			2	1
			1	1
			1	1
			1	2
			1	1
			2	1
			1	1
			2	1
			1	1
			1	1
			1	1
			1	2
			1	1
			1	1
			1	1
			1	1
			1	1
			1	1
			1	1
			1	1
			1	1
			1	1
			1	1
			1	1
			1	1
			1	1
			1	1
			1	2
			1	1
			1	1
			1	1
			1	2
			1	1
			1	1
			1	2
			1	1
			1	1
			1	2
			2	1
			1	1
			1	1
			2	1
			2	2
			1	1
			1	1
			1	1
			2	1
			1	1
			1	1
			1	1
			1	1
			1	1
			1	1
			1	1
			1	1
			1	1
			1	1
			2	1
			1	1
			1	1
			1	1
			1	1
			1	1
			2	2
			1	1
			1	1
			1	1
			1	1
			1	1
			1	1
			1	1
			1	1
			1	1
			1	1
			1	1
			1	1
			1	1
			2	1
			1	1
			1	1
			1	1
			1	1
			1	1
			1	1
			1	1
			1	1
			2	1
			2	1
			1	1
			1	1
			1	1
			1	1
			2	1
			1	1
			1	1
			1	1
			1	1
			1	1
			1	1
			1	1
			1	1
			1	1
			1	1
			1	1
			1	1
			1	1
			1	1
			1	1
			1	1
			1	2
			1	1
			1	1
			2	1
			1	1
			1	1
			1	1
			1	1
			1	1
			1	1
			1	1
			1	1
			2	2
			1	1
			1	1
			1	1
			1	1
			1	1
			1	1
			1	1
			1	2
			2	1
			1	1
			1	1
			1	1
			1	1
			1	1
			1	1
			1	1
			1	1
			1	1
			1	1
			1	1
			2	1
			1	1
			1	1
			1	1
			1	1
			1	1
			1	1
			1	1
			1	1
			2	2
			1	1
			1	1
			1	1
			1	1
			1	2
			1	1
			1	1
			1	1
			1	1
			1	1
			1	1
			1	1
			3	3
			2	1
			1	1
			1	1
			2	1
			2	1
			1	1
			2	2
			2	1
			1	1
			2	1
			1	1
			2	1
			1	1
			1	1
			1	1
			1	1
			1	1
			1	1
			2	1
			1	1
			1	1
			1	1
			2	1
			1	1
			1	1
			1	1
			1	1
			1	2
			1	1
			1	1
			2	1
			1	1
			1	1
			1	1
			1	1
			1	1
			1	1
			1	1
			1	1
			2	1
			2	1
			1	1
			2	1
			1	1
			1	2
			1	1
			2	1
			2	1
			2	1
			2	1
			2	3
			1	1
			1	1
			1	2
			1	1
			1	1
			1	1
			1	2
			1	1
			1	1
			1	1
			1	1
			1	1
			1	1
			1	1

## Sheet: 2F - Kc shell analysis
Xshell1	Xshell2	Xshell3	Xshell4	Xshell5	2Lshell1	2Lshell2	2Lshell3	2Lshell4	2Lshell5	2Rshell1	2Rshell2	2Rshell3	2Rshell4	2Rshell5	3Lshell1	3Lshell2	3Lshell3	3Lshell4	3Lshell5	3Rshell1	3Rshell2	3Rshell3	3Rshell4	3Rshell5
0.0753829	0.13807	0.198212	0.260663	0.327673	0.136075	0.198406	0.242138	0.270264	0.153117	0.161837	0.233298	0.213054	0.242885	0.148926	0.118771	0.15785	0.222944	0.229461	0.270974	0.0901077	0.139757	0.18811	0.274084	0.307941
0.263338	0.340988	0.26428	0.128746	0.00264712	0.101217	0.20877	0.252512	0.264211	0.17329	0.0519379	0.103679	0.175387	0.312051	0.356945	0.124822	0.210481	0.292378	0.282295	0.0900231	0.063041	0.109211	0.182367	0.253603	0.391777
0.126181	0.188411	0.227469	0.267116	0.190824	0.0548561	0.108146	0.159683	0.282347	0.394968	0.0567043	0.117785	0.195477	0.331682	0.298353	0.122689	0.143378	0.196641	0.298869	0.238423	0.0481402	0.0906864	0.153914	0.249111	0.458149
0.162748	0.325599	0.256928	0.223032	0.0316931	0.0467639	0.15692	0.251017	0.34262	0.20268	0.0257491	0.155094	0.276955	0.357803	0.184399	0.0418949	0.0982252	0.140475	0.276486	0.442919	0.137455	0.233338	0.251559	0.262283	0.115365
0.197528	0.247596	0.258392	0.219081	0.0774028	0.184618	0.22252	0.235909	0.247147	0.109805	0.154942	0.175111	0.194885	0.243734	0.231328	0.0538364	0.0965198	0.174692	0.276335	0.398618	0.138849	0.187968	0.223692	0.245371	0.20412
0.0635697	0.10346	0.189801	0.327276	0.315893	0.150492	0.232641	0.259161	0.237382	0.120324	0.0518618	0.113485	0.140487	0.231463	0.462702	0.0773566	0.146661	0.23208	0.274001	0.269902	0.155118	0.189558	0.266177	0.251403	0.137744
0.173085	0.285689	0.227515	0.237612	0.0760998	0.169531	0.196735	0.208841	0.229484	0.19541	0.12568	0.236494	0.275395	0.220328	0.142102	0.167752	0.239149	0.233121	0.221124	0.138854	0.0791074	0.150585	0.210788	0.26672	0.292799
0.189286	0.245698	0.262528	0.248024	0.0544633	0.0232925	0.0295168	0.0652597	0.188103	0.693828	0.0311302	0.0619738	0.126994	0.311509	0.468393	0.110789	0.143776	0.194068	0.236262	0.315105	0.0243461	0.0744498	0.148695	0.249803	0.502707
0.160835	0.243153	0.265105	0.254007	0.0769003	0.108928	0.168099	0.239993	0.269312	0.213668	0.114884	0.140756	0.171553	0.207745	0.365063	0.000419834	0.0083435	0.062913	0.258571	0.669752	0.172646	0.233443	0.273073	0.227824	0.0930138
0.0817368	0.139278	0.170581	0.175044	0.433361	0.0330711	0.0973614	0.170316	0.332403	0.366848	0.12363	0.189781	0.227106	0.285588	0.173895	0.15268	0.235409	0.233457	0.226819	0.151634	0.0413954	0.105485	0.186717	0.300511	0.365892
0.111166	0.209249	0.263801	0.269888	0.145896	0.0545548	0.147161	0.234981	0.3508	0.212503	0.0618102	0.121509	0.211276	0.313589	0.291815	0.127054	0.201257	0.226716	0.253841	0.191131	0.12135	0.208122	0.258856	0.271336	0.140335
0.101064	0.214609	0.27545	0.281582	0.127296	0.10042	0.177664	0.237131	0.258536	0.226249	0.154951	0.194687	0.219302	0.268939	0.162122	0.0760098	0.130108	0.179999	0.27393	0.339954	0.0807679	0.136803	0.194025	0.25614	0.332264
0.101047	0.135531	0.243995	0.34686	0.172567	0.0293654	0.163577	0.240842	0.333349	0.232866	0.0615431	0.10099	0.127291	0.200779	0.509397	0.0175183	0.0565408	0.105975	0.238336	0.581631	0.0811949	0.167216	0.202055	0.264511	0.285023
0.174865	0.247034	0.252382	0.196955	0.128764	0.037338	0.0745323	0.108814	0.2099	0.569416	0.139936	0.220598	0.281073	0.273064	0.0853285	0.0212977	0.0490263	0.101573	0.242903	0.585199	0.105966	0.158251	0.239146	0.271179	0.225458
0.0437543	0.0793913	0.044931	0.191375	0.640549	0.0206159	0.0581083	0.159725	0.220997	0.540553	0.161571	0.214089	0.27972	0.255111	0.0895102	0.0791353	0.131643	0.149922	0.247722	0.391577	0.107768	0.213912	0.19013	0.280597	0.207593
0.061295	0.125321	0.213932	0.335652	0.263801	0.123316	0.165606	0.195096	0.262185	0.253796	0.102639	0.139089	0.219028	0.249527	0.289716	0.149576	0.242274	0.239421	0.229973	0.138755	0.114947	0.204663	0.256014	0.267707	0.156669
0.225268	0.209463	0.240906	0.246462	0.0779018	0.0722328	0.108835	0.165048	0.1989	0.454983	0.166902	0.276937	0.232981	0.213917	0.109263	0	0.0047765	0.0602876	0.212136	0.7228	0.0248907	0.084227	0.196483	0.330052	0.364348
0.173262	0.229519	0.225388	0.245331	0.1265	0.0754522	0.229025	0.276888	0.289847	0.128788	0.0306485	0.0845716	0.152761	0.280747	0.451273	0.179874	0.240326	0.243332	0.238319	0.0981501	0.119418	0.155015	0.208544	0.268648	0.248375
0.0609583	0.0825125	0.134479	0.255543	0.466506	0.0352835	0.0602168	0.0945466	0.218455	0.591498	0.116775	0.197077	0.220548	0.276386	0.189214	0.0733504	0.0964198	0.108651	0.198988	0.522591	0.0668649	0.127974	0.187377	0.288034	0.32975
0.158413	0.140049	0.172112	0.286361	0.243065	0.0328686	0.0896497	0.155668	0.296357	0.425457	0.153235	0.204645	0.213507	0.195596	0.233018	0.0887119	0.131817	0.140228	0.201378	0.437866	0.0649572	0.118624	0.142901	0.190154	0.483364
0.156334	0.260762	0.311123	0.245733	0.0260476	0.0983688	0.129491	0.158182	0.224166	0.389791	0.150638	0.1831	0.214628	0.300112	0.151522	0	8.6e-05	0.0322361	0.198879	0.768799	0.106678	0.202837	0.241336	0.269393	0.179755
0.0242278	0.0440687	0.0977013	0.368552	0.46545	0.137239	0.206033	0.204014	0.223634	0.22908	0.0383166	0.0902829	0.114386	0.202426	0.554589	0.0907576	0.154546	0.215814	0.301334	0.237548	0.135423	0.199877	0.246354	0.281194	0.137151
0.0380305	0.0784597	0.0583083	0.123803	0.701398	0.0625275	0.151534	0.267521	0.325764	0.192654	0.109301	0.184663	0.293	0.305947	0.10709	0.0933629	0.167095	0.233292	0.280584	0.225666	0.116552	0.195067	0.228144	0.254881	0.205356
0.0689291	0.067071	0.113986	0.239235	0.510779	0.027489	0.0354583	0.0760826	0.277258	0.583712	0.133044	0.246167	0.236417	0.224585	0.159787	0.146731	0.259131	0.259635	0.213346	0.121157	0.0431272	0.105633	0.140939	0.234394	0.475907
0.022736	0.066248	0.106111	0.164322	0.640583	0.0902329	0.135642	0.188766	0.230338	0.355021	0.0712639	0.16671	0.25077	0.32903	0.182226	0.12016	0.226229	0.271773	0.255237	0.1266	0.0420738	0.0928201	0.164476	0.263245	0.437385
0.110014	0.180045	0.293522	0.268366	0.148053	0.0864914	0.162781	0.216789	0.271721	0.262217	0.0966674	0.173764	0.243367	0.273617	0.212584	0.0339515	0.115237	0.204154	0.268795	0.377863	0.0460355	0.0799276	0.177807	0.264813	0.431417
0.13208	0.188799	0.256995	0.291107	0.13102	0.0968978	0.148679	0.192525	0.317075	0.244824	0.0566578	0.130377	0.186379	0.304214	0.322372	0.064264	0.143708	0.220352	0.31972	0.251956	0.108381	0.218101	0.219218	0.292655	0.161645
0.133354	0.120609	0.118099	0.228666	0.399271	0.155518	0.273353	0.268566	0.258071	0.0444921	0.0468328	0.0810583	0.130622	0.242163	0.499325	0.0829826	0.182664	0.232309	0.314557	0.187488	0.049738	0.0973167	0.177263	0.307232	0.36845
0.0653813	0.0776633	0.0680088	0.11838	0.670566	0.0607972	0.144016	0.205527	0.283681	0.30598	0.0624009	0.114839	0.144791	0.237546	0.440423	0.0568195	0.107033	0.218657	0.340011	0.27748	0.149266	0.206635	0.291193	0.237793	0.115112
0.081094	0.0928481	0.119777	0.288445	0.417835	0.156066	0.226359	0.260618	0.23543	0.121528	0.155261	0.224248	0.289023	0.252655	0.0788136	0.106687	0.207491	0.269413	0.292668	0.123741	0.0448142	0.0971875	0.134771	0.247785	0.475442
0.183125	0.177573	0.203316	0.225689	0.210297	0.123772	0.160359	0.210411	0.225239	0.280218	0.13593	0.155715	0.216538	0.257012	0.234804	0.0677158	0.114804	0.212181	0.291134	0.314164	0.0354871	0.0952246	0.170749	0.263324	0.435215
0.0531095	0.0934668	0.162007	0.275557	0.41586	0.116561	0.206415	0.215592	0.261071	0.200361	0.147089	0.221965	0.236782	0.273966	0.120198	0.107322	0.188844	0.23924	0.27572	0.188875	0.106292	0.195615	0.232928	0.265569	0.199596
0.145437	0.220563	0.280348	0.259429	0.0942232	0.0947209	0.19322	0.272973	0.286364	0.152722	0.146438	0.176806	0.205994	0.224381	0.246382	0.0854133	0.159223	0.215967	0.279154	0.260243	0.0610779	0.122084	0.163121	0.208764	0.444953
0.151975	0.161601	0.222681	0.251616	0.212127	0.279721	0.15957	0.0833623	0.120326	0.357022	0.0154541	0.0343094	0.0710908	0.224641	0.654505	0.086601	0.168391	0.199832	0.25802	0.287157	0.0359608	0.0985758	0.16952	0.256049	0.439894
0.107314	0.130369	0.112662	0.217344	0.432311	0.143714	0.209529	0.271775	0.218326	0.156656	0.109712	0.156536	0.210243	0.239943	0.283566	0.156755	0.226006	0.266839	0.244274	0.106126	0.0417905	0.0943007	0.159718	0.27439	0.429801
0.091527	0.134659	0.209316	0.31403	0.250468	0.0505699	0.203084	0.304665	0.335234	0.106448	0.0570391	0.0859284	0.173105	0.278809	0.405119	0.0107885	0.00795835	0.0317954	0.22676	0.722698	0.0398236	0.161991	0.237195	0.319524	0.241467
0.176629	0.202298	0.265858	0.242631	0.112583	0.0246223	0.0460148	0.0850455	0.265	0.579318	0.114721	0.132976	0.212805	0.275228	0.264269	0.0676692	0.170519	0.198801	0.279197	0.283814	0.105164	0.177206	0.223107	0.277142	0.217382
0.0230701	0.0820012	0.107966	0.262589	0.524374	0.0659118	0.116189	0.163522	0.319796	0.334581	0.123627	0.210905	0.260828	0.259693	0.144948	0.0353737	0.10328	0.170437	0.292107	0.398801	0.000965331	0.0247164	0.0818185	0.279015	0.613485
0.160099	0.239976	0.265633	0.275731	0.0585607	0.013494	0.0152682	0.048276	0.170014	0.752948	0.0199651	0.0215771	0.0744783	0.250411	0.633569	0.128065	0.176508	0.211276	0.215832	0.268319	0.0769881	0.102714	0.12691	0.169513	0.523874
0.0815385	0.132497	0.272508	0.368387	0.14507	0.204675	0.324472	0.276041	0.176577	0.0182358	0.0646897	0.129368	0.175484	0.258708	0.37175	0.0443571	0.110405	0.144449	0.258609	0.44218	0.0887756	0.1626	0.169985	0.227306	0.351333
0.167458	0.212693	0.222685	0.265712	0.131452	0.113303	0.173804	0.23949	0.246144	0.227259	0.106722	0.150562	0.1708	0.231021	0.340894	0.123645	0.235599	0.2726	0.245584	0.122572	0.0655677	0.152025	0.232141	0.289496	0.260771
0.25049	0.292326	0.233625	0.169904	0.0536555	0.173019	0.231273	0.243865	0.244068	0.107775	0.0892156	0.10942	0.152311	0.237158	0.411896	0.100327	0.155731	0.197349	0.246701	0.299892	0.114622	0.163398	0.195631	0.255291	0.271058
0.0397075	0.107753	0.220347	0.346039	0.286153	0.0862342	0.201102	0.249722	0.297793	0.165149	0.0758793	0.148514	0.205017	0.311247	0.259343	0.175457	0.258584	0.246344	0.227857	0.0917583	0.0376205	0.0942417	0.136369	0.204317	0.527452
0.0647508	0.0944479	0.222226	0.351003	0.267572	0.112838	0.166523	0.245479	0.232169	0.24299	0.261157	0.255372	0.240678	0.15108	0.0917132	0.0142073	0.0506252	0.0943514	0.24771	0.593106	0.0479357	0.136718	0.179877	0.2523	0.383169
0.129772	0.169857	0.146804	0.212887	0.34068	0.119387	0.212924	0.309298	0.289059	0.069332	0.181053	0.204065	0.16498	0.141399	0.308503	0.113614	0.181545	0.180508	0.235201	0.289133	0.0422665	0.137074	0.1912	0.28577	0.34369
0.414385	0.349349	0.183265	0.053001	0	0.197499	0.235798	0.239292	0.226951	0.100459	0.206385	0.245093	0.253396	0.189706	0.105419	0.0285552	0.0664361	0.131557	0.294765	0.478687	0.0954332	0.171888	0.203743	0.317898	0.211037
0.114277	0.316707	0.296231	0.261696	0.0110899	0.115511	0.176147	0.255497	0.310273	0.142572	0.180801	0.179114	0.213176	0.253864	0.173044	0.172837	0.232562	0.247302	0.240834	0.106465	0.0660073	0.130463	0.199159	0.305055	0.299316
0.0682701	0.166349	0.334398	0.355916	0.0750663	0.100441	0.166497	0.210771	0.310594	0.211697	0.108403	0.235811	0.306173	0.304957	0.0446555	0.123744	0.20771	0.2731	0.265202	0.130244	0.158367	0.234279	0.240879	0.243828	0.122648
0.159627	0.205638	0.233292	0.23828	0.163164	0.145716	0.125718	0.228334	0.21585	0.284381	0.0970396	0.111838	0.219498	0.279884	0.29174	0.223781	0.240129	0.275833	0.182739	0.077518	0.181548	0.201208	0.226329	0.189607	0.201307
0.016627	0.0927008	0.191217	0.354902	0.344553	0.229965	0.259259	0.229235	0.212502	0.0690393	0.125301	0.157441	0.197423	0.27002	0.249815	0.0875127	0.165361	0.214565	0.272035	0.260525	0.0905344	0.191433	0.263754	0.305855	0.148424
0.171134	0.226332	0.311916	0.224514	0.0661039	0.0499189	0.0919824	0.185463	0.270702	0.401934	0.113844	0.174741	0.242663	0.261194	0.207558	0.12558	0.172716	0.236392	0.243715	0.221596	0.105097	0.176484	0.224488	0.298583	0.195347
0.0292082	0.0689026	0.100705	0.205475	0.595709	0.0789301	0.146665	0.236935	0.32795	0.209519	0.219515	0.24406	0.263141	0.211833	0.061451	0.0908523	0.12698	0.189373	0.283357	0.309437	0.160213	0.203743	0.2398	0.26277	0.133474
0.12558	0.279378	0.299119	0.23185	0.0640729	0.126868	0.173395	0.221585	0.285044	0.193108	0.00768259	0.0179896	0.0592552	0.20166	0.713413	0.108106	0.188905	0.252149	0.290005	0.160834	0.108224	0.18112	0.208919	0.26786	0.233876
0.112925	0.168772	0.163052	0.221739	0.333511	0.125642	0.115985	0.240973	0.288491	0.228908	0.130754	0.132865	0.180854	0.242553	0.312973	0.0356795	0.115958	0.215468	0.273414	0.35948	0.172125	0.255449	0.257655	0.196229	0.118543
0.0763616	0.115274	0.178863	0.233529	0.395972	0.10763	0.19761	0.266277	0.280638	0.147846	0.0989792	0.181697	0.233641	0.225058	0.260625	0.173398	0.285837	0.240727	0.217069	0.0829682	0.0737516	0.158065	0.178153	0.218492	0.371538
0.0847258	0.183231	0.237476	0.283708	0.210859	0.0256891	0.0611218	0.1471	0.279472	0.486617	0.0688195	0.11608	0.200236	0.291171	0.323693	0.0729684	0.161607	0.1913	0.242997	0.331128	0.0848732	0.138324	0.18922	0.268579	0.319003
0.211999	0.285854	0.281863	0.207701	0.0125835	0.0825508	0.171224	0.210537	0.296087	0.239601	0.046277	0.0831554	0.128356	0.234513	0.507698	0.132822	0.23936	0.26785	0.242025	0.117942	0.0194492	0.0316358	0.0750823	0.170184	0.703649
0.12807	0.278069	0.294366	0.275667	0.0238282	0.200258	0.252373	0.279055	0.199814	0.0684994	0.103038	0.151264	0.157749	0.2432	0.344749	0.0597564	0.0901185	0.13936	0.193525	0.51724	0.126763	0.165792	0.205245	0.241103	0.261097
0.367416	0.352029	0.227006	0.0531437	0.000406123	0.0463624	0.0384721	0.0464656	0.142238	0.726462	0.11376	0.202054	0.233053	0.249814	0.201319	0.0974844	0.177353	0.241753	0.291988	0.191422	0.00625214	0.0264151	0.0810661	0.240031	0.646236
0.075054	0.109228	0.199251	0.285058	0.331409	0.037403	0.0806536	0.159972	0.28967	0.432301	0.146696	0.19136	0.254198	0.255566	0.15218	0.108815	0.211989	0.228133	0.299202	0.15186	0.0689507	0.133873	0.176108	0.272053	0.349017
0.134708	0.199613	0.300604	0.264382	0.100693	0.0871444	0.177404	0.277078	0.301605	0.156768	0.223767	0.219101	0.273244	0.190119	0.0937695	0.119474	0.21083	0.263301	0.2703	0.136094	0.0978197	0.190219	0.240194	0.272013	0.199754
0.0624954	0.135543	0.236189	0.33032	0.235453	0.0210505	0.064336	0.132036	0.228934	0.553643	0.0198522	0.091504	0.195066	0.330787	0.362791	0.0492073	0.111666	0.167214	0.281889	0.390023	0.160572	0.219318	0.18678	0.236813	0.196516
0.0242114	0.0514693	0.116955	0.210417	0.596947	0.0942184	0.176203	0.224155	0.284763	0.22066	0.151919	0.219499	0.235946	0.249916	0.142719	0.098865	0.152255	0.205809	0.275725	0.267347	0.122248	0.197978	0.253411	0.276568	0.149796
0.0546353	0.0531387	0.0985731	0.198975	0.594678	0.0311436	0.120017	0.231703	0.34427	0.272866	0.0669659	0.147274	0.211163	0.283586	0.291011	0.140718	0.207433	0.232306	0.242371	0.177172	0.0618639	0.159262	0.199874	0.290603	0.288397
0.0922912	0.117504	0.181753	0.251474	0.356978	0.025376	0.0957245	0.15557	0.237264	0.486066	0.127103	0.207619	0.24129	0.284147	0.139841	0.109468	0.207701	0.231135	0.277635	0.17406	0.0101601	0.0442463	0.106873	0.258307	0.580413
0.193668	0.239826	0.26686	0.226896	0.0727499	0.0478022	0.047463	0.0364164	0.16635	0.701968	0.22212	0.239677	0.210489	0.23415	0.0935648	0.0169515	0.0631495	0.12129	0.284593	0.514016	0.0645022	0.105044	0.120969	0.234071	0.475414
0.0810246	0.176286	0.177105	0.223715	0.341869	0.124978	0.217992	0.247697	0.240171	0.169163	0.127819	0.15295	0.169785	0.281697	0.267749	0.13901	0.169753	0.225726	0.247055	0.218456	0.156857	0.189207	0.245688	0.260102	0.148146
0.0999392	0.158695	0.162001	0.238541	0.340824	0.0198284	0.0421482	0.074927	0.21181	0.651287	0.129016	0.204956	0.28151	0.273197	0.111321	0.223446	0.272677	0.24091	0.219246	0.043721	0.000227326	0.0176924	0.102299	0.246224	0.633557
0.0724039	0.131205	0.193802	0.276175	0.326414	0.0234961	0.0310751	0.0499383	0.153627	0.741864	0.0312586	0.100542	0.185681	0.299335	0.383184	0.0319258	0.0991034	0.169942	0.246422	0.452607	0.19151	0.224259	0.232529	0.228565	0.123137
0.0966078	0.199312	0.234525	0.221346	0.248209	0.123392	0.174103	0.275977	0.281565	0.144964	0.0212494	0.037589	0.123803	0.225472	0.591886	0.128506	0.171616	0.193159	0.231612	0.275108	0.195731	0.252589	0.260822	0.21435	0.0765074
0.313889	0.314147	0.162931	0.179734	0.0292989	0.140734	0.240443	0.249104	0.280309	0.0894108	0.0222609	0.0235599	0.0540692	0.117679	0.782431	0.328665	0.317982	0.243842	0.10482	0.0046908	0.137299	0.195249	0.251036	0.263789	0.152628
0.106148	0.246928	0.295044	0.285715	0.0661638	0.0518304	0.166683	0.287038	0.325781	0.168667	0.0250227	0.0673318	0.115448	0.278116	0.514081	0.0458071	0.121815	0.184406	0.246822	0.40115	0.180593	0.203679	0.219588	0.196918	0.199222
0.135057	0.233144	0.285377	0.302728	0.0436946	0.0785491	0.177859	0.283586	0.335976	0.124029	0.223523	0.316139	0.264812	0.16074	0.0347856	0.0810433	0.134001	0.202493	0.220121	0.362342	0.0545935	0.0985041	0.158956	0.235613	0.452333
0.123496	0.199311	0.298346	0.28333	0.0955173	0.185315	0.206156	0.240309	0.220755	0.147465	0.0052849	0.0239268	0.102652	0.245027	0.623109	0.15624	0.202978	0.258534	0.240252	0.141996	0.061614	0.0828316	0.136956	0.229827	0.488771
0.0435865	0.0849187	0.0977002	0.218874	0.554921	0.000492817	0.0311564	0.115409	0.353334	0.499608	0.16522	0.215475	0.203729	0.255805	0.159771	0.0380804	0.06506	0.0940549	0.206587	0.596218	0.100004	0.158402	0.166044	0.213955	0.361595
0.0323443	0.0631492	0.113802	0.185581	0.605124	0.105402	0.186792	0.250775	0.288321	0.16871	0.23434	0.265237	0.216258	0.17537	0.108795	0.152804	0.201272	0.240615	0.186066	0.219243	0.00885201	0.0359656	0.116793	0.313562	0.524827
0.15986	0.272272	0.250946	0.211325	0.105598	0.0796354	0.187031	0.250828	0.263706	0.2188	0.174678	0.207776	0.244663	0.270725	0.102157	0.0463823	0.105214	0.170912	0.249632	0.427859	0.126403	0.191976	0.225175	0.276482	0.179964
0.106342	0.194603	0.253371	0.305145	0.14054	0.154849	0.198928	0.253103	0.215141	0.177979	0.10674	0.183149	0.261837	0.293585	0.154689	0.088949	0.177859	0.231437	0.277052	0.224702	0.105533	0.179309	0.225443	0.288895	0.20082
0.155859	0.298971	0.32741	0.211746	0.00601472	0.0358132	0.0609889	0.110517	0.248832	0.543848	0.0570691	0.105351	0.164839	0.286901	0.38584	0.111869	0.17139	0.213025	0.285165	0.218551	0.0838868	0.111207	0.152135	0.250296	0.402475
0.187064	0.2389	0.266401	0.199566	0.108069	0.139709	0.160252	0.243548	0.262441	0.194051	0.09091	0.123728	0.16373	0.234865	0.386766	0.00941382	0.0409101	0.100135	0.224704	0.624837	0.129445	0.213843	0.262328	0.266107	0.128277
0	0.001419	0.00148768	0.0646726	0.932421	0.0157804	0.0566178	0.133551	0.273743	0.520308	0.140034	0.219659	0.285418	0.240024	0.114865	0.0177708	0.0330902	0.108771	0.25044	0.589928	0.158121	0.193606	0.248092	0.238231	0.16195
0.205583	0.27295	0.214179	0.131057	0.17623	0.00313707	0.0216808	0.0737969	0.238382	0.663003	0.200549	0.265965	0.220308	0.188804	0.124375	0.162576	0.224516	0.212351	0.250653	0.149905	0.108713	0.160802	0.228789	0.301856	0.19984
0.0749122	0.143656	0.158226	0.246468	0.376737	0.0697368	0.118485	0.182019	0.288284	0.341476	0.0501053	0.124184	0.176321	0.230237	0.419153	0.178562	0.212321	0.256648	0.212434	0.140035	0.0127129	0.0299555	0.102845	0.266833	0.587654
0.328677	0.312936	0.243136	0.110501	0.00474979	0.154018	0.228603	0.304471	0.250262	0.0626455	0.0720797	0.129521	0.195848	0.318067	0.284485	0.112676	0.235515	0.274597	0.278231	0.0989811	0.113552	0.170733	0.19311	0.281123	0.241482
0.128784	0.178619	0.213181	0.243358	0.236059	0.0366799	0.108693	0.185392	0.33094	0.338296	0.115153	0.160124	0.219151	0.281427	0.224144	0.16613	0.194383	0.25684	0.2498	0.132847	0.0685713	0.118825	0.210326	0.281266	0.321011
0.186102	0.226375	0.272903	0.218942	0.095678	0.0224982	0.0527394	0.127311	0.256177	0.541275	0.0277404	0.0843328	0.131419	0.256555	0.499953	0.0563623	0.160668	0.203504	0.280533	0.298933	0.126531	0.212525	0.199838	0.231697	0.22941
0.178099	0.325271	0.273059	0.201543	0.0220281	0.115126	0.183426	0.2003	0.270292	0.230856	0.276587	0.298261	0.188589	0.153779	0.0827842	0.113753	0.204609	0.220851	0.27395	0.186836	0.117997	0.192585	0.17741	0.2314	0.280608
0.028119	0.0694823	0.264376	0.338345	0.299678	0.11003	0.20246	0.289005	0.312257	0.0862477	0.182571	0.18975	0.321981	0.272431	0.0332669	0.0915052	0.183723	0.223234	0.275583	0.225955	0.0487506	0.151523	0.238631	0.303856	0.257239
0.0583017	0.117965	0.149539	0.230882	0.443312	0.109054	0.235995	0.275574	0.28089	0.098486	0.168105	0.277187	0.258027	0.241908	0.0547734	0.0842845	0.157254	0.161701	0.227618	0.369143	0.104751	0.1872	0.200244	0.28732	0.220485
0.0528683	0.129416	0.165778	0.345781	0.306158	0.0200947	0.0634533	0.130711	0.24588	0.539861	0.0752805	0.139449	0.172086	0.332807	0.280377	0.102147	0.172244	0.225792	0.266007	0.23381	0.162814	0.197821	0.266403	0.191859	0.181103
0.0968142	0.113727	0.189614	0.249247	0.350598	0.0825693	0.135237	0.202176	0.272257	0.307761	0.00404422	0.0140961	0.0258917	0.162226	0.793742	0.0487425	0.0885606	0.128261	0.238145	0.496291	0.0270134	0.0523032	0.107885	0.237014	0.575784
0.176356	0.140443	0.192799	0.282767	0.207634	0.0268698	0.0561314	0.131547	0.250245	0.535207	0.0792077	0.152829	0.207514	0.351131	0.209319	0.162858	0.221141	0.272218	0.241633	0.10215	0.184585	0.263541	0.293145	0.196801	0.0619286
0.0567772	0.0925834	0.159888	0.302493	0.388259	0.0959642	0.196889	0.235855	0.329772	0.14152	0.0645949	0.129318	0.149875	0.258708	0.397504	0.000525603	0.0195386	0.0959926	0.250084	0.633859	0.0880872	0.179676	0.239761	0.275338	0.217138
0.0817476	0.126999	0.172088	0.280482	0.338683	0.0618927	0.119228	0.197084	0.31246	0.309336	0.153343	0.230882	0.262574	0.26984	0.0833611	0.0666887	0.111065	0.156681	0.243088	0.422478	0.0182974	0.0491952	0.13091	0.278441	0.523156
0.147666	0.238184	0.249618	0.269539	0.0949934	0.000830765	0.0482742	0.143282	0.32021	0.487402	0.217842	0.328188	0.276772	0.165075	0.0121233	0.0510907	0.0932302	0.103825	0.260645	0.49121	0.105563	0.201749	0.228149	0.270905	0.193634
[truncated: 883 more rows]

## Sheet: 2H - FACs volume
G1 nuc volume	S nuc volume	G2 nuc volume		G1 X volume_unit	G1 2L volume_unit	G1 2R volume_unit	S X volume_unit	S 2L volume_unit	S 2R volume_unit	G2 X volume_unit	G2 2L volume_unit	G2 2R volume_unit		S 2L/NUC	S 2R/NUC	G2 X volume_unit	G2 2L volume_unit	G2 2R volume_unit	G2 X/NUC	G2 2L/NUC	G2 2R/NUC
[truncated: 353 more rows]

[truncated: 25 more sheets: 2I-J - FACs overlap, 3B - nuclear vol, 3C - 2L CT volume, 3D - CT overlap, 3E - X-2L overlap, 3G - anaphase, 3H - shell, 3I - 2L shape, 4B - nuclear volume, 4C - X 2L volume, 4D - 2L shape, 4F - het clustering, 4G-I CT overlap, 4I - pairing (manual), 5B - het clustering, 5D - nuc volume, 5E - CT volume, 5F - 2L shape, 5G-I CT overlap, 5I - pairing …]
