# Supplementary material for: Condensin II drives large-scale folding and spatial partitioning of interphase chromosomes in Drosophila nuclei
Source: PLoS Genet. 2018 Jul 12;14(7):e1007393. doi: 10.1371/journal.pgen.1007393 (PMC6042687; doi:10.1371/journal.pgen.1007393)
Supplement: S3 File — Spreadsheet containing all raw data used to generate graphs in the supplemental figures. (XLSX) [file pgen.1007393.s013.xlsx]

## Sheet: S1A - BG3
X-2L/X	X-2R/X	2L-2R/2R	X-2L/2L	X-2R/2R	2L-2R/2L	2L_3L/2L	2L_3R/2L	3L_3R/3R	2L_3L/3L	2L_3R/3R	3L_3R/3L	X-3L/X	X-2R/X	3L-2R/2R	X-3L/3L	X-2R/2R	3L-2R/3L	X-3R/X	X-2R/X	3R-2R/2R	X-3R/3R	X-2R/2R	3R-2R/3R
0.22346	0.0167155	0.0447796	0.159581	0.0132251	0.0404188	0.0997067	0.394795	0.256757	0.0740136	0.297022	0.253333	0.00123092	0.33678	0.00264604	0.00108319	0.278445	0.00281629	0.572932	0.0448327	0.0825528	0.574383	0.0463951	0.0799747
0.00831692	0.00875465	0.0861119	0.00899621	0.0115976	0.0703125	0.182348	0.0231057	0.238252	0.196413	0.0228772	0.259193	0.152292	0.00732601	0.0831844	0.141007	0.00786557	0.0717369	0.731707	0.163144	0.1037	0.611136	0.137506	0.102761
0.187252	0.0482759	0.551724	0.17617	0.0577211	0.434133	0.107833	0.078533	0.466209	0.0881682	0.0693418	0.431714	0.0931455	0.0422624	0.360355	0.0752761	0.039645	0.31045	0.00716479	0.0232003	0	0.00528967	0.0293737	0
0.0696606	0.0801225	0.650468	0.063297	0.0638471	0.741711	0.438951	0	0.252029	0.412421	0	0.175824	0.00242849	0.0299514	0.280357	0.00185109	0.021566	0.296791	0.573395	0.150607	0.216303	0.608295	0.161298	0.214259
0.154677	0.32875	0.371951	0.149573	0.408232	0.289649	0.176757	0.0890411	0.0995831	0.145296	0.0933302	0.0780966	0.325697	0.0693754	0.376514	0.256511	0.0616952	0.333447	0.420131	0.0929978	0.223364	0.34347	0.0812231	0.209079
0.638091	0	0.0336657	0.543395	0	0.0344042	0.0721177	0.193922	0.057377	0.0687198	0.18306	0.0579177	0.244225	0.298226	0.175602	0.259052	0.353353	0.157204	0.107308	0.398939	0.0588798	0.0744567	0.222806	0.0731505
0.0671256	0.204246	0.422167	0.0511811	0.147779	0.444882	0.315302	0.115179	0.171975	0.336111	0.132107	0.159833	0.242965	0.748354	0.191907	0.24761	0.620655	0.235815	0	0.367222	0.0801244	0	0.258311	0.0791962
0.361361	0.530488	0.368648	0.387474	0.509085	0.411906	0.176213	0.401181	0.356935	0.171162	0.355965	0.390741	0.0365976	0.119646	0.0377794	0.0371201	0.105534	0.0434428	0.231133	0.0518387	0.177092	0.243883	0.0494505	0.195886
0.198894	0.331169	0.432096	0.191657	0.32982	0.418076	0.75408	0.292299	0.220138	0.77745	0.251974	0.263282	0.096843	0.133106	0.32912	0.0851463	0.143415	0.268567	0	0.104806	0.131351	0	0.0635068	0.134432
0.249891	0.522362	0.202644	0.295735	0.548439	0.228417	0.0384068	0.38881	0.305659	0.0443836	0.338703	0.405479	0.457062	0.399182	0.451173	0.318222	0.320212	0.39159	0.0573447	0.024811	0.00138217	0.0293154	0.0115949	0.00151197
0.450771	0.0521945	0.226295	0.429621	0.0533172	0.211136	0.0470373	0.0387905	0.432119	0.0395683	0.0350442	0.402364	0.258582	0.377624	0.0448732	0.236183	0.343056	0.0451162	0.00992332	0	0.324129	0.00705656	0	0.249759
0.20595	0.0429752	0.297034	0.236343	0.0550847	0.265933	0.0714592	0.270601	0.129648	0.0721873	0.321192	0.11034	0.139439	0.194987	0.0177011	0.742131	0.985287	0.0186441	0.110215	0.132258	0.0972269	0.0455151	0.0821918	0.0646092
0.264847	0.233887	0.0142979	0.279643	0.177337	0.0199108	0.380663	0.413825	0.303935	0.436529	0.400724	0.359936	0.065365	0.00106112	0.364951	0.0612083	0.00122549	0.295906	0	0.0961208	0	0	0.142687	0
0.218632	0.464868	0.119736	0.204699	0.36288	0.143612	0.225497	0.0024858	0.485923	0.238363	0.00255941	0.498874	0.00587406	0.653665	0.182111	0.00510934	0.497674	0.208052	0.161126	0.704558	0.470535	0.123854	0.526759	0.483771
0.0375394	0.0514196	0.572533	0.0253299	0.0600147	0.330992	0.0822949	0	0.160032	0.0876659	0	0.167865	0.156328	0.302643	0.258824	0.127092	0.266667	0.238806	0	0.127612	0.412214	0	0.100411	0.32261
0.00173661	0.0243126	0.683741	0.00147384	0.0214067	0.659052	0.323982	0.528507	0.356684	0.332636	0.500428	0.38676	0.180423	0.125534	0.0219161	0.160998	0.128887	0.0190476	0.0628555	0.493743	0.227615	0.0578231	0.450558	0.229461
0.602919	0.252688	0.60625	0.302272	0.171354	0.448209	0.000441112	0.176886	0.164869	0.000474947	0.16324	0.192353	0.238907	0.277206	0.0745712	0.261399	0.306301	0.0738416	0.144936	0	0.258307	0.126993	0	0.256111
0.255892	0.331934	0.566117	0.259833	0.35829	0.532552	0.128158	0.145676	0.446523	0.152012	0.160634	0.480315	0.412701	0.0543795	0.270088	0.367139	0.0588978	0.221838	0.333106	0.600544	0.21391	0.321511	0.663534	0.186864
0.261002	0.00354072	0.159713	0.192537	0.00314042	0.132836	0.218458	0.00817757	0.314001	0.171623	0.00757412	0.266336	0.0232251	0.257588	0.169908	0.0192308	0.249744	0.145105	0.0919629	0.173107	0.0170469	0.0788602	0.176239	0.0143583
0.389451	0.312711	0.405106	0.398976	0.322589	0.402305	0.258232	0.0974003	0.282437	0.303339	0.105679	0.305782	0.293099	0	0.204817	0.204509	0	0.182507	0.550369	0.0614251	0	0.52459	0.0722892	0
0.275664	0	0.0465047	0.132019	0	0.0328459	0.0842875	0.237595	0.203937	0.0779183	0.229775	0.194943	0.22875	0.325863	0.0334039	0.208234	0.379675	0.0260981	0	0.00286738	0.660292	0	0.00224972	0.553512
0	0.0139254	0.283761	0	0.0176726	0.240395	0.0450774	0	0.0197725	0.0587548	0	0.0213388	0.146488	0.149343	0.633755	0.109095	0.130511	0.540086	0.423543	0.0432776	0.126636	0.368289	0.0350467	0.135976
0.0104293	0.00287183	0.554604	0.00856186	0.00239325	0.546346	0.0182927	0.262195	0.488193	0.0159373	0.239586	0.465469	0.293659	0.20312	0.359749	0.250217	0.163126	0.381682	0.212476	0	0.422526	0.122423	0	0.366174
0.389436	0.198857	0.345099	0.485981	0.226844	0.377521	0.337258	0.295627	0.460828	0.344058	0.282443	0.492063	0.04424	0.0826402	0.569049	0.0405515	0.0864495	0.498621	0.0358974	0	0.610515	0.0207442	0	0.54297
0.523273	0.430592	0.702699	0.519281	0.414925	0.723668	0.233455	0.479273	0.432069	0.17221	0.316371	0.482833	0.462518	0.351061	0.542791	0.503387	0.413253	0.501847	0.187115	0.297703	0.011124	0.186342	0.383849	0.00859183
0.148562	0.687419	0.136548	0.133308	0.764383	0.110191	0.437097	0.0615591	0.0316857	0.438985	0.0580482	0.0337473	0.289089	0.261325	0.134054	0.276432	0.232	0.144388	0.288776	0.468405	0.0700674	0.278263	0.621519	0.0508835
0.0337963	0.22963	0.327901	0.0317253	0.192472	0.367232	0	0.0426591	0.347177	0	0.035853	0.343787	0.494834	0.182163	0.457298	0.308369	0.134161	0.38694	0.00343879	0.859697	0.182573	0.00231054	0.576302	0.182994
0.38466	0.276347	0.611907	0.321901	0.265094	0.533807	0.103448	0.00137931	0	0.15599	0.00162707	0	0.266322	0.764706	0.44924	0.195508	0.533764	0.472477	0.282802	0.319588	0.335964	0.272092	0.219681	0.470243
0.4963	0.419242	0.2421	0.583419	0.515801	0.23132	0.000125707	0.359397	0.0959113	0.000137005	0.364157	0.103165	0.000694284	0.208979	0.27288	0.000651466	0.189985	0.28165	0.389304	0.331992	0.33906	0.400671	0.413267	0.280331
0.260284	0.355566	0.583425	0.261927	0.336338	0.620674	0.105684	0.235375	0.50882	0.112251	0.235116	0.541032	0.12456	0.0985915	0.146113	0.101616	0.0762034	0.154219	0.438535	0.249373	0.03396	0.395654	0.301395	0.0253508
0.234564	0.185509	0.168182	0.192503	0.149545	0.171217	0.43152	0.181421	0.244373	0.452917	0.209922	0.221667	0.43661	0.0801739	0.28294	0.431401	0.0871391	0.257218	0.0305149	0.00476796	0.537227	0.0206763	0.00349	0.497308
0.215577	0.299137	0.484993	0.219125	0.302643	0.487266	0.0766654	0.0626724	0.450285	0.0823106	0.0603416	0.502116	0.000956023	0.560946	0.120872	0.000732131	0.38755	0.13398	0.445171	0.00855131	0.0830116	0.436821	0.0109395	0.0636723
0.258786	0.0395367	0.443901	0.203966	0.0322896	0.428392	0.0831018	0.246274	0.290747	0.069556	0.256309	0.233827	0.044941	0.474913	0.0968538	0.0427364	0.587806	0.0744135	0.193926	0.00417944	0.0366248	0.146065	0.00303521	0.0379853
0.133619	0.0600025	0.0337977	0.122728	0.0543503	0.0342712	0.329286	0.532826	0.270696	0.290645	0.516457	0.246503	0.482562	0.271109	0.228504	0.455949	0.289949	0.201873	0.000874891	0.138233	0.32974	0.000944733	0.20038	0.245631
0.557077	0.281439	0.370393	0.476767	0.3635	0.245433	0.287892	0.239547	0.549936	0.226966	0.212355	0.489069	0.36102	0.226776	0.0389358	0.391622	0.269306	0.0355661	0.0116438	0.308904	0	0.00759946	0.235755	0
0.00170648	0	0.625339	0.00177305	0	0.612589	0.309195	0.118774	0.170581	0.315111	0.119369	0.172979	0.188134	0.0324316	0.0666667	0.13274	0.0233666	0.0652858	0.148009	0.243584	0.147745	0.140469	0.195068	0.175092
0.0690537	0	0.0339089	0.0652963	0	0.0261185	0.0169666	0.122879	0.541404	0.0174234	0.115738	0.590285	0.337032	0.272682	0.0157919	0.233476	0.256851	0.011614	0.106243	0.161595	0.255124	0.0925503	0.134322	0.267367
0.226851	0.604576	0.135005	0.190261	0.610905	0.112056	0	0	0.432588	0	0	0.41167	0.0685131	0.539359	0.104924	0.0640078	0.556869	0.0949416	0.322089	0.344577	0.445551	0.15322	0.159234	0.458658
0.471276	0.50925	0.359693	0.528615	0.542756	0.37855	0.29096	0.374899	0.420677	0.279349	0.349248	0.433553	0.227233	0.521662	0.155009	0.184097	0.743541	0.0881089	0.585384	0	0.00626959	0.344903	0	0.00527241
0.395582	0.136546	0.378669	0.351367	0.0998043	0.460166	0.211687	0.0977167	0.698209	0.204333	0.106428	0.61879	0.342697	0.198234	0.000387672	0.3416	0.19151	0.0004	0.212515	0.441155	0.538292	0.162555	0.310231	0.585512
0.243447	0.000513963	0.0108742	0.213524	0.000429246	0.01142	0	0.135544	0.130306	0	0.151531	0.122754	0	0.0297171	0.238428	0	0.026193	0.260946	0.152717	0.34204	0.147914	0.147297	0.378003	0.129092
0.807143	0.0934524	0.179653	0.561258	0.0633831	0.184189	0.281886	0.0976552	0.197265	0.298255	0.0996844	0.204471	0.328032	0.20769	0.316234	0.301418	0.194315	0.310578	0.0282756	0.00650471	0.349928	0.0205757	0.00585005	0.283134
0.609301	0.392937	0.47633	0.570829	0.385554	0.4548	0	0.5049	0.122056	0	0.422381	0.130368	0.544549	0.0859079	0.118406	0.508374	0.0721822	0.131559	0.112672	0.235072	0.219421	0.0881607	0.203081	0.198732
0.283648	0.0141824	0.450013	0.236439	0.0130401	0.407974	0.368945	0.492437	0.398363	0.372583	0.438608	0.451663	0	0.314264	0.0268714	0	0.268287	0.0280936	0.274256	0.194265	0.0160858	0.278825	0.301944	0.0105217
0.0678707	0.050102	0.515351	0.0519162	0.0377193	0.523619	0.35915	0.323302	0.217835	0.364965	0.270857	0.264223	0.0745351	0.514459	0.142831	0.0751799	0.615846	0.120349	0.356675	0.231986	0.80095	0.306602	0.221718	0.720388
0.432518	0.0189424	0.289284	0.274274	0.0115329	0.301301	0.226658	0.186525	0.420351	0.235727	0.199289	0.40917	0.492067	0.326347	0.120853	0.469796	0.403488	0.0933234	0.0194805	0.12987	0.0720545	0.00204221	0.0146056	0.0671659
0.217898	0.241802	0.605585	0.170749	0.182091	0.630163	0.0545789	0.103434	0.65837	0.0570147	0.0886941	0.80205	0	0.53443	0.0411219	0	0.520456	0.0371924	0.606805	0.208653	0.477612	0.55941	0.219379	0.418779
0.143242	0.158668	0.24773	0.153423	0.183882	0.228954	0.297869	0.121379	0.202266	0.28098	0.10866	0.21313	0.00645995	0.0641688	0.0329288	0.00569044	0.0592917	0.0313923	0.43075	0.0692503	0.0389038	0.405341	0.0626677	0.0404544
0.614962	0.13315	0.110198	0.561755	0.125439	0.106852	0.408656	0.480914	0.665322	0.385477	0.490176	0.615727	0.0715072	0.240649	0	0.0652938	0.223328	0	0.139342	0.298304	0.377209	0.135818	0.236613	0.463533
0.000295596	0.393142	0.116739	0.000187406	0.250424	0.116192	0.136605	0.162424	0.48288	0.158403	0.178651	0.509077	0.119106	0.515668	0.0642767	0.134374	0.535376	0.0698473	0.30567	0.111341	0.0918775	0.307576	0.131602	0.0782165
0.251888	0.300815	0.54588	0.224919	0.274456	0.53425	0.547392	0.214966	0.0891398	0.601096	0.227775	0.0923805	0.567649	0.059531	0.00968852	0.654906	0.062749	0.0106046	0.00635343	0.430703	0.0506966	0.00474561	0.376032	0.0433727
0.082864	0.0151247	0.236777	0.0751825	0.0128802	0.252263	0.240674	0	0.248171	0.203558	0	0.220071	0.0415789	0.0236842	0.211163	0.0273309	0.0181342	0.181284	0.00741918	0	0.28189	0.00573535	0	0.293322
0.140108	0.455001	0.179187	0.110374	0.340381	0.188694	0	0.275108	0.182013	0	0.227457	0.208674	0.0223494	0.717634	0.241756	0.0182954	0.553035	0.256805	0.107492	0.0233935	0.126196	0.0968129	0.0236244	0.112548
0.0264454	0.121856	0.335105	0.0299472	0.118957	0.388726	0.516139	0.143529	0.294547	0.430026	0.133567	0.263708	0.306108	0.163112	0.000446927	0.259077	0.150391	0.000410256	0.265087	0.0227046	0.00179395	0.356932	0.0292158	0.00187718
0.141539	0.155953	0.155307	0.11903	0.114159	0.178424	0	0	0.175695	0	0	0.166026	0.0837989	0.195531	0.502717	0.0701403	0.190217	0.432532	0	0.0758523	0.0021301	0	0.061609	0.00156702
0.161495	0.00521862	0.207184	0.180429	0.00551498	0.219036	0.549443	0.422833	0.552776	0.563213	0.484492	0.494518	0.0420275	0.353795	0.183258	0.0347954	0.231616	0.231759	0.183074	0.114949	0.0449349	0.224788	0.159266	0.0398209
0.632595	0.311849	0.281675	0.649076	0.300942	0.299488	0.235951	0.0188607	0.55997	0.217839	0.0183658	0.530917	0	0.0854701	0.495431	0	0.0527919	0.481452	0.0194497	0.000790639	0.317817	0.0129039	0.000455456	0.36603
0.429285	0.297837	0.576582	0.299217	0.211709	0.565381	0.288508	0.435921	0.517606	0.312073	0.425176	0.574032	0.451588	0.400627	0.479189	0.387032	0.431861	0.380984	0.152961	0.00776308	0.0169801	0.101275	0.00492971	0.0177042
0.10999	0.383919	0.339198	0.0811713	0.318142	0.302081	0.131019	0	0.226606	0.0962258	0	0.236314	0.0322236	0.0986292	0.402478	0.0357002	0.127123	0.345957	0.260061	0.264137	0.394327	0.18268	0.241107	0.303453
0.601598	0.269072	0.454829	0.524826	0.346106	0.308472	0.221568	0.00141276	0.121346	0.182683	0.00132861	0.106387	0.279366	0.0323803	0.465233	0.254951	0.0336918	0.408048	0.390851	0.269149	0.0522523	0.340564	0.28491	0.0430108
0.233289	0.0562748	0.267198	0.236602	0.0893456	0.170686	0.394348	0.233492	0.472259	0.355307	0.210953	0.470966	0.513685	0.326979	0.0902256	0.460864	0.304853	0.0868231	0.162142	0.288587	0.00965665	0.150842	0.410587	0.00631431
0.23742	0.632163	0.465936	0.286777	0.526874	0.675267	0.52199	0.0168659	0.193842	0.520434	0.0171292	0.190294	0.0932642	0.152274	0.25591	0.0765415	0.109706	0.291519	0.17105	0.173892	0.130546	0.126136	0.144091	0.116177
0.103983	0.309569	0.477821	0.0811961	0.23891	0.483461	0.0466667	0.561212	0.177463	0.047307	0.53879	0.187385	0.262529	0.44	0.196066	0.253778	0.409237	0.203778	0	0.137845	0.0143472	0	0.112728	0.0163018
0.549274	0.524064	0.370928	0.433481	0.632452	0.242564	0.0310541	0.225926	0.433379	0.033642	0.216963	0.488889	0.00459921	0.0312089	0.571915	0.00277613	0.0170373	0.632362	0.378964	0.350404	0.542542	0.344679	0.301525	0.57345
0.0141817	0.334228	0.420832	0.00828482	0.243507	0.337438	0.26391	0.496541	0.303012	0.282064	0.487596	0.329797	0.295403	0.124291	0.00998279	0.213058	0.150775	0.00593533	0.0375171	0.484538	0.305185	0.033523	0.43677	0.302519
0.0170877	0.176542	0.330133	0.0113995	0.110626	0.351465	0	0	0.58742	0	0	0.71274	0.288515	0.56195	0.164057	0.279387	0.555804	0.160623	0.149793	0	0.00199253	0.14003	0	0.0017208
0.0151892	0.533118	0.0820804	0.0147236	0.52773	0.0803765	0.0459834	0.000277008	0.460467	0.0441372	0.000248633	0.492422	0.0335517	0.599166	0.0591045	0.0355266	0.600597	0.0624343	0.227406	0.215912	0.272507	0.193778	0.257458	0.194738
0.744939	0.40108	0.348956	0.703364	0.397965	0.332059	0	0.102459	0.0885129	0	0.0976245	0.114671	0	0.503305	0	0	0.320699	0	0.212192	0.157093	0	0.122463	0.0922706	0
0.310393	0.572304	0.177685	0.315313	0.662367	0.155958	0.0748003	0.0052977	0.361976	0.0842837	0.00495452	0.436119	0.000770021	0.00128337	0.381554	0.000608519	0.00094304	0.410345	0.159048	0.290476	0.279673	0.11823	0.343953	0.175575
0.22265	0.0627095	0.425765	0.210199	0.0542136	0.464947	0	0.0441501	0.298486	0	0.0439668	0.417778	0.0525871	0.510243	0.0206949	0.0497204	0.617271	0.0161741	0.672419	0.124687	0.229752	0.624128	0.144563	0.183932
0.0743219	0.000352237	0.0355464	0.0557611	0.000293772	0.0319767	0.307111	0.0792952	0.25645	0.294864	0.0773956	0.252266	0.152604	0.085213	0.430032	0.138699	0.0823466	0.404455	0.562723	0	0.019604	0.49798	0	0.0177411
0.00575932	0.258563	0.123737	0.00558988	0.191556	0.162107	0.053559	0.071412	0.712278	0.0573913	0.0676477	0.805714	0.584773	0.200601	0.136079	0.544797	0.208811	0.121792	0.0296296	0.00116959	0.00207111	0.0157742	0.00103555	0.00124533
0.219301	0.0593876	0.419478	0.154837	0.0522307	0.336755	0.246733	0.228562	0.620908	0.197853	0.197249	0.576943	0.0638743	0.193979	0.002386	0.0651884	0.196448	0.00240449	0.155823	0.0267906	0.0227801	0.124781	0.0227801	0.0214536
0.0946331	0.0175246	0.304988	0.0938926	0.0240385	0.220604	0.00884211	0.175789	0.509961	0.0089878	0.163086	0.558742	0.553224	0.0470829	0.232332	0.396552	0.0381347	0.205613	0.039573	0.061963	0.156573	0.0354974	0.0615942	0.141289
0.061828	0.290323	0.447548	0.0457484	0.294278	0.326703	0.18786	0	0.110693	0.176067	0	0.0936734	0.0451757	0.250976	0.0493344	0.0327273	0.176194	0.0509091	0.401769	0.00884397	0.0995645	0.355705	0.00831354	0.0937733
0.20302	0	0.0388319	0.151395	0	0.031482	0.244139	0.470392	0.314388	0.255499	0.475	0.325825	0	0.0570281	0.186661	0	0.0614985	0.179733	0.170352	0.0186858	0.0861813	0.112205	0.0148588	0.0713846
0.00999375	0.137102	0.305708	0.00933489	0.141567	0.276546	0.298486	0	0.344971	0.25391	0	0.254523	0.491645	0.00417738	0.160812	0.263748	0.00296533	0.121531	0.0889045	0.0483228	0.150915	0.0758607	0.0443488	0.140312
0.104612	0.25801	0.191021	0.0940227	0.296431	0.149433	0.180562	0.303024	0.414295	0.213483	0.291502	0.509193	0.62601	0.00242326	0.012027	0.592961	0.00264007	0.0104565	0.0693443	0	0.293315	0.0441434	0	0.277098
0.568236	0.0351878	0.192941	0.593641	0.0386928	0.183308	0.0585317	0	0.421444	0.0487805	0	0.398098	0.00208092	0	0.146516	0.0026424	0	0.167939	0.263977	0.662067	0.137881	0.178983	0.452588	0.136756
0	0.140108	0.226325	0	0.117014	0.21768	0.0914301	0.0135452	0.187792	0.0804677	0.0121609	0.18409	0.0969589	0.09839	0.271622	0.058192	0.0530888	0.302126	0.40384	0	0.0539065	0.379656	0	0.0452722
0.123529	0.310294	0.143142	0.0941282	0.300228	0.11273	0.0763326	0.332623	0.406589	0.0724403	0.338101	0.379603	0.337097	0.102823	0.0899573	0.351187	0.0988755	0.0974585	0.0755442	0.102753	0.234775	0.0510823	0.0977467	0.166883
0.20419	0.200806	0.399455	0.157079	0.154284	0.39995	0.0877458	0.0732224	0.35583	0.0842044	0.0695003	0.359756	0.185302	0.267809	0.39808	0.144211	0.21935	0.378246	0.00139324	0.64124	0.0591216	0.000940955	0.444257	0.0576335
0.12637	0.479514	0.235376	0.105845	0.444986	0.212445	0.251844	0.0052687	0.309994	0.236283	0.00581058	0.263717	0.122599	0.000263089	0.338102	0.0843592	0.000251004	0.243845	0.000928505	0	0.793951	0.000713606	0	0.768078
0.172918	0.183949	0.706837	0.143972	0.177441	0.610103	0.343982	0.0381148	0.200846	0.294476	0.0407783	0.160709	0.719697	0.0121753	0	0.602765	0.0134933	0	0.129339	0.411254	0.000826105	0.0939215	0.303387	0.000813173
0.0129093	0.36461	0.265123	0.0116345	0.315531	0.276107	0	0	0.810106	0	0	0.543337	0.387188	0.259388	0.598923	0.212137	0.201273	0.422891	0.426688	0.0173633	0.209439	0.367285	0.0186014	0.168281
0.0409493	0.299674	0.407063	0.0320934	0.206742	0.462436	0.0701961	0.140915	0.168181	0.0684251	0.130619	0.17686	0.0599078	0.207373	0.173021	0.0452436	0.155979	0.173724	0	0	0.114882	0	0	0.132118
0.0375964	0.321979	0.362471	0.0282609	0.233566	0.375604	0.127523	0	0.306931	0.108152	0	0.303261	0.528744	0.181618	0.227161	0.450265	0.173609	0.20237	0.144759	0.695876	0.0803938	0.145259	0.664479	0.0844828
0.0203555	0.463589	0.0391304	0.0194521	0.468696	0.0369863	0.260691	0.00241604	0.105177	0.236779	0.00234247	0.0985297	0.0724852	0.0517751	0.519526	0.0620843	0.0488145	0.471967	0.109576	0.0243501	0.043252	0.0992253	0.024065	0.0396305
0.454673	0.479972	0.374868	0.46099	0.480817	0.379409	0	0.45103	0.139709	0	0.373389	0.148804	0.00230356	0.488354	0.00616227	0.00262161	0.653201	0.00524323	0.033178	0.375651	0.22126	0.0270633	0.296601	0.228584
0.177275	0.278016	0.606892	0.143308	0.217139	0.628157	0	0.00852619	0.0320285	0	0.00830368	0.0255198	0.247007	0.0833048	0.0986745	0.253111	0.0896539	0.0939527	0.436371	0.703322	0.251246	0.423534	0.644587	0.266076
0.153846	0.430462	0.416765	0.143225	0.412928	0.404469	0.114198	0.402637	0.236041	0.125269	0.37973	0.274546	0.271501	0	0.112082	0.213457	0	0.0977793	0.461266	0.298115	0.14955	0.469415	0.287748	0.157675
0.1002	0.31225	0.477839	0.0720785	0.197974	0.542146	0.52481	0	0.156055	0.487048	0	0.119923	0	0.12799	0.57098	0	0.0746425	0.569788	0.155172	0.686844	0.390699	0.107505	0.510304	0.364321
0.131694	0.0312565	0.376803	0.133361	0.0441566	0.270099	0.145907	0	0.0567729	0.145004	0	0.0503979	0.355854	0.0209756	0.362939	0.320378	0.027476	0.249451	0.0493182	0.00272727	0.0315463	0.0351702	0.00206861	0.0296596
0.121422	0.366922	0.0487389	0.0873951	0.303034	0.0424764	0.235226	0.131518	0.493604	0.180444	0.100132	0.497333	0.486266	0	0	0.298945	0	0	0.2059	0.0910888	0.412188	0.124483	0.0683556	0.332077
0.413043	0.000434783	0.317395	0.269198	0.000314564	0.285917	0.267121	0.30193	0.198904	0.245224	0.257253	0.214311	0.0537825	0.38357	0.0491713	0.0382514	0.358564	0.0374107	0.174355	0.267672	0.490687	0.127911	0.203034	0.474585
0.215046	0.195465	0.320617	0.298664	0.230925	0.376908	0.65321	0.0161476	0.0318033	0.556684	0.0137705	0.0317824	0.0874126	0.0113636	0.0396825	0.0488043	0.00687831	0.0366032	0.248455	0.110711	0.00751011	0.176449	0.0828038	0.0071311
0.0931353	0	0.0764463	0.0723192	0	0.0576683	0.117949	0.311218	0.35642	0.102307	0.307084	0.313317	0.0727406	0.0110213	0.51789	0.0436508	0.00688073	0.497795	0.0651786	0.000223214	0.284223	0.0517639	0.00029824	0.168942
0.264649	0.0820992	0.272039	0.394245	0.113535	0.293046	0.60719	0.0550792	0.0495227	0.576033	0.049821	0.0519399	0.121057	0.00895141	0.499278	0.11401	0.0101107	0.416299	0.0740406	0.324605	0.173323	0.0506955	0.2341	0.164554
0.183626	0.00248591	0.126826	0.0939142	0.00171233	0.0941685	0.121968	0.0523691	0.230263	0.118112	0.0524047	0.222832	0.192308	0.13022	0.447936	0.174825	0.146026	0.363137	0.430787	0.0518519	0.155062	0.399014	0.0571283	0.13036
0.120185	0.161555	0.591241	0.151053	0.236184	0.508292	0.00667514	0.297521	0.0562914	0.00578991	0.281758	0.0515578	0.1793	0.146744	0.0159119	0.177746	0.184823	0.0125241	0.162282	0.0780536	0.0820376	0.106604	0.0542909	0.0774785
0.50857	0.608108	0.480024	0.510083	0.54602	0.536198	0.201893	0.345741	0.323149	0.165034	0.283791	0.321815	0.715789	0.100277	0.0456389	0.770423	0.091785	0.0536673	0.306279	0.40047	0.212251	0.222567	0.333868	0.185007
0.370332	0.0335408	0.233495	0.277461	0.0235437	0.249223	0.505732	0.55185	0.305955	0.430377	0.525558	0.273392	0	0	0.317683	0	0	0.168515	0.195172	0.148046	0.00235233	0.166765	0.168322	0.00176783
0.0662061	0.222798	0.170561	0.0323944	0.180841	0.102817	0	0.000895255	0.35646	0	0.000546299	0.3227	0.00329575	0.152645	0.335231	0.00245859	0.113857	0.335274	0.345602	0.0955345	0.125757	0.273858	0.0855343	0.111302
0.129675	0.18589	0.32933	0.118405	0.191686	0.291616	0.172389	0.285849	0.168145	0.133037	0.254972	0.145477	0.441462	0.514278	0.39138	0.416151	0.44868	0.42288	0.00697624	0.125572	0.456785	0.00617999	0.114445	0.443994
0.0532269	0.349301	0.375926	0.0378251	0.243056	0.383924	0	0.000851064	0.296884	0	0.000445104	0.462071	0.180879	0.0742857	0.565091	0.158605	0.0819394	0.44922	0	0.00174368	0.230641	0	0.00147847	0.209185
0.37227	0.429152	0.631083	0.414593	0.442177	0.682127	0.153615	0.0965517	0.346891	0.131062	0.0967239	0.295435	0.13339	0.19625	0.0549884	0.114296	0.213689	0.0432719	0.37285	0.591948	0.272478	0.383639	0.472316	0.351374
0.50341	0.436524	0.295392	0.498258	0.390705	0.326655	0.177055	0.626027	0.285352	0.148393	0.51493	0.290758	0.108143	0.136411	0.558664	0.0804088	0.105856	0.535287	0.273461	0.0218684	0.262074	0.246272	0.0228179	0.226195
0.0958412	0.0458096	0.542134	0.0935504	0.0566136	0.428189	0.151681	0.302499	0.185313	0.161567	0.302065	0.197674	0.567577	0.234244	0.143809	0.505299	0.165022	0.181733	0.181368	0.0466981	0.341184	0.151259	0.0427831	0.310582
0.31332	0.109589	0.187979	0.239608	0.088627	0.177755	0.048681	0.553984	0.193953	0.0472046	0.500737	0.20807	0.425754	0.0918794	0.352182	0.361873	0.0680609	0.404097	0.00012288	0.395429	0.0788451	9.05223e-05	0.337848	0.0679823
0.284908	0.647955	0.308566	0.293861	0.56702	0.363689	0.504613	0.0575571	0.257434	0.490288	0.0544812	0.264248	0.241739	0.280172	0.061392	0.237222	0.256074	0.0659147	0.00805223	0.295321	0.0889508	0.00627864	0.251996	0.0812829
0.130846	0.0217201	0.335709	0.100851	0.0160663	0.349804	0.397125	0.17071	0.167453	0.321143	0.149371	0.154759	0.258804	0.023751	0.101647	0.292954	0.0190999	0.143078	0.00686213	0.111458	0.0937169	0.00532946	0.0945994	0.0857558
0.23869	0.0625	0.265906	0.180794	0.0460728	0.273219	0.18195	0.00796332	0.16029	0.200585	0.00853154	0.164937	0.138379	0.302752	0.012388	0.11446	0.313126	0.00990725	0.0201374	0.0232172	0.15068	0.0147365	0.017091	0.149792
0.141328	0.211456	0.732787	0.123596	0.161885	0.837079	0.284165	0.0960018	0.553117	0.293514	0.0992295	0.55273	0	0.0883358	0.0621712	0	0.0865615	0.0734463	0	0.353531	0.0116782	0	0.263084	0.0116984
0.00774194	0.236774	0.289067	0.0055814	0.195733	0.252093	0.092845	0.143668	0.198327	0.108819	0.176368	0.189351	0.194341	0	0.180164	0.184517	0	0.139979	0.04869	0.197774	0.108911	0.0307422	0.140759	0.0966184
0.0158865	0.697305	0.0938822	0.0125504	0.69298	0.0746302	0.388781	0.155292	0.332745	0.326602	0.141776	0.306175	0.0349511	0.681246	0.142082	0.031617	0.560927	0.156098	0	0.020484	0.0614274	0	0.01614	0.065926
0.355614	0.593211	0.374039	0.37264	0.499012	0.465937	0.224455	0.249713	0.306894	0.235259	0.250937	0.320096	0.403406	0.296144	0.137842	0.431081	0.356503	0.122359	0.0909091	0.114663	0.149897	0.0898658	0.165635	0.102578
0.203699	0.184937	0.190896	0.170671	0.164442	0.179879	0.0236103	0.233114	0.256581	0.0196469	0.199336	0.249689	0	0.131995	0.181988	0	0.140567	0.153413	0.505673	0.590924	0.392857	0.432253	0.547119	0.362704
0.092711	0	0.522714	0.0625	0	0.39181	0.252124	0.045977	0.124278	0.248522	0.0624788	0.0901478	0.111755	0.241697	0.0271493	0.0903666	0.259333	0.0204604	0	0	0.454912	0	0	0.469505
0.30042	0.106573	0.147267	0.323982	0.122508	0.13816	0	0.117718	0.415073	0	0.111777	0.536012	0.0480789	0.748058	0.0624464	0.042916	0.611254	0.0682159	0.0800228	0.0857251	0.0637694	0.0688246	0.0673536	0.0698055
0.0174309	0.473317	0.173464	0.0159002	0.455601	0.164384	0.217227	0.524708	0.266333	0.178612	0.477962	0.240406	0	0	0.114542	0	0	0.104214	0.563399	0.16663	0.048631	0.482837	0.153862	0.0451356
0.303511	0.0903737	0.348626	0.297052	0.0884309	0.348703	0.0253943	0.0973002	0.434487	0.0263742	0.0991555	0.44281	0.22022	0.543077	0.0687097	0.205707	0.482335	0.0722644	0.263724	0.382047	0.0350793	0.238992	0.494954	0.0245378
0.0988456	0.439394	0.517002	0.0548439	0.235317	0.535629	0.098451	0.215805	0.466174	0.102852	0.225144	0.466813	0.208324	0.159106	0	0.172976	0.107206	0	0.0133224	0.5124	0.0101855	0.0135051	0.380055	0.0139206
0.184865	0.168649	0.471582	0.166375	0.155008	0.461763	0.142239	0.236132	0.203074	0.145459	0.233812	0.209732	0.253941	0.000905961	0.0248869	0.215119	0.00119076	0.0160399	0.466135	0.270707	0.0927924	0.434859	0.278593	0.0841158
0	0.254073	0.105933	0	0.166794	0.0951945	0.671403	0.138734	0.51449	0.608228	0.198866	0.325149	0.0721925	0.402406	0.00707257	0.0619835	0.462792	0.00528007	0.157446	0.0509451	0.390965	0.118638	0.0421273	0.356262
0.543682	0.34994	0.41467	0.480843	0.355501	0.361005	0.0358453	0.0132656	0.382566	0.0281909	0.0109839	0.363374	0.170849	0.518242	0.47406	0.128566	0.432882	0.427079	0.0551813	0.282323	0.527515	0.0322762	0.180698	0.482079
0.312224	0.0698157	0.372709	0.276679	0.0913103	0.25253	0	0.0886591	0.119295	0	0.0978562	0.131629	0.31292	0.156833	0.0837828	0.337088	0.151025	0.0937249	0.000814775	0.228408	0.0728095	0.000587084	0.172974	0.0692759
0.0782904	0.163365	0.174098	0.0756821	0.155616	0.176679	0.0601153	0.0834477	0.0644465	0.0472085	0.0937404	0.0450528	0.0941742	0.0986186	0.17003	0.0665027	0.0800429	0.147935	0.0623185	0.186956	0.151965	0.0621658	0.191271	0.148173
0.59009	0.624006	0.586627	0.572788	0.585384	0.606996	0.0132827	0.680582	0.125736	0.011466	0.575709	0.12831	0.283019	0.273585	0.339983	0.204701	0.216958	0.310083	0.224754	0.0125737	0.0450896	0.209064	0.0131769	0.0400219
0.0778409	0.003125	0.178028	0.065176	0.00190311	0.244767	0.00450331	0.0495364	0.455588	0.00318084	0.0354536	0.449621	0.109778	0.0301227	0.564198	0.0815258	0.0266009	0.474468	0.249701	0.458981	0.124115	0.232206	0.452808	0.116993
0.0702925	0	0.348003	0.0472577	0	0.324595	0.320396	0.235343	0.354314	0.409283	0.309278	0.344409	0.623945	0.149789	0.0481872	0.604806	0.130335	0.053681	0.225578	0.307773	0.107043	0.191827	0.297991	0.0940152
0.0920305	0.533333	0.0407246	0.0823311	0.540374	0.0359578	0.00759013	0	0.682597	0.00545579	0	0.561719	0.154119	0.231001	0.00387653	0.151515	0.187222	0.00470219	0.769357	0.00727358	0.115187	0.68029	0.00693357	0.106846
0.284268	0.0998178	0.690132	0.283981	0.154934	0.444175	0.0960558	0.286558	0	0.101878	0.386957	0	0	0.194556	0.103118	0	0.194245	0.0706462	0.351252	0.32564	0.481203	0.3178	0.299974	0.472625
0.301682	0.00461589	0.0242366	0.192835	0.00267176	0.026765	0.0124224	0.360518	0.254965	0.013931	0.33143	0.311024	0.405676	0.25067	0.0281508	0.327302	0.233911	0.0243395	0.00951009	0.0135447	0.607335	0.0066586	0.00936815	0.61481
0	0.148641	0.140088	0	0.245815	0.102713	0.408404	0.24143	0.102227	0.43622	0.239138	0.110236	0.319632	0.136278	0.000346081	0.336869	0.138259	0.000359518	0.570717	0.0606144	0.0854679	0.514214	0.0555415	0.0840399
0.287322	0.0995261	0.473299	0.231228	0.0793951	0.477473	0	0.126411	0.468835	0	0.126468	0.515392	0.598004	0.403695	0.183282	0.480874	0.387564	0.153518	0.379089	0.209416	0.247185	0.345019	0.179366	0.26266
0.218512	0.582435	0.206013	0.196129	0.579085	0.185981	0.00708818	0.128438	0.244581	0.00651551	0.132689	0.217618	0	0.225365	0.00202381	0	0.158869	0.00220436	0.436533	0.371517	0.0587995	0.438667	0.342997	0.064
0.0468609	0.033653	0.563069	0.0403615	0.0268747	0.607293	0.00239203	0	0.583219	0.00204105	0	0.579317	0.000571951	0.00491878	0.6004	0.000470455	0.00409212	0.593621	0.0684211	0.508967	0.0516309	0.0537849	0.427963	0.0482685
0.0344021	0.238811	0.339848	0.021176	0.181472	0.275288	0.0439093	0	0.534154	0.0469164	0	0.508891	0.0819624	0.338193	0.190872	0.0785054	0.262001	0.235988	0.479824	0.0879709	0.0923014	0.404808	0.0623475	0.109874
0.531151	0.0951656	0.311201	0.379717	0.0738843	0.286557	0.116151	0.411891	0.146918	0.131597	0.429256	0.159722	0.505274	0.323499	0.296334	0.460565	0.292674	0.298561	0.549735	0.300177	0.0808783	0.228641	0.141745	0.0712362
0.344743	0.0257271	0.337827	0.345826	0.0310057	0.281194	0.281135	0.342091	0.630425	0.238626	0.291275	0.628457	0.0132789	0.0478039	0.178834	0.0123316	0.0573248	0.138494	0.490468	0.0448131	0.289106	0.487571	0.0443084	0.290672
0.243659	0.00317073	0.0936851	0.272281	0.00385414	0.086127	0.369271	0.0372568	0.306624	0.313374	0.0326873	0.296586	0.0760814	0.156743	0.313984	0.0692611	0.147757	0.30322	0.131397	0.0403873	0.46152	0.102459	0.0347868	0.417817
0.303462	0.450781	0.476385	0.287521	0.427651	0.475772	0.435325	0.0732108	0.419667	0.42788	0.0863337	0.34979	0.373466	0.405478	0.0909091	0.34728	0.37686	0.0909542	0	0.353411	0.00205292	0	0.262318	0.00191571
0.0482701	0.385742	0.0534812	0.041215	0.340727	0.0516974	0.169494	0.0327505	0.160526	0.164848	0.0314536	0.162563	0.0132853	0.226751	0.0490532	0.0115144	0.181605	0.0530835	0	0.00829016	0	0	0.00897868	0
0.143683	0.0205261	0.0257206	0.106499	0.0152254	0.0257016	0.00814111	0.312981	0.366389	0.00767591	0.303642	0.356077	0.534057	0.0965199	0.101297	0.555109	0.106551	0.095378	0.211714	0.201505	0.453686	0.163825	0.141777	0.49896
0.15587	0.207827	0.356901	0.176876	0.223729	0.376212	0.489068	0.272978	0.49531	0.468483	0.268084	0.483123	0.138735	0.287014	0.0401992	0.115655	0.229989	0.0418209	0.242184	0.0339058	0.511769	0.182361	0.0292331	0.44695
0.152198	0.266703	0.0887097	0.176478	0.292128	0.0939093	0.313825	0.00557373	0.0366418	0.308517	0.00591412	0.0339488	0.0212284	0.15066	0.222647	0.0214405	0.139584	0.242714	0.00310782	0.435094	0.0321973	0.00194262	0.285849	0.0306336
0	0.377643	0.0626959	0	0.307994	0.0632244	0.153312	0.100534	0.339479	0.139375	0.113401	0.273601	0.00990099	0.242124	0.000141764	0.00574053	0.190672	0.000104373	0.0143382	0.467279	0.0254042	0.0174341	0.587067	0.0245865
0.181478	0	0.297677	0.0934489	0	0.265414	0.00283152	0.32303	0.0150324	0.00274725	0.316605	0.014881	0.180278	0.113909	0.483262	0.0649593	0.0480779	0.412568	0.304698	0	0.218473	0.203679	0	0.17721
0.306662	0.0254121	0.290507	0.20992	0.0183897	0.2748	0.467892	0.248503	0.0893243	0.467697	0.257023	0.0863269	0.211479	0.31015	0.0221066	0.16201	0.237755	0.0220923	0.145107	0.462836	0.0812059	0.120405	0.466063	0.0669156
0.214265	0.148472	0.527088	0.215079	0.152649	0.514611	0.0802458	0.00289174	0.434421	0.0824206	0.00324346	0.39781	0.178047	0	0.0482102	0.16153	0	0.0360849	0.195967	0.0100814	0.243364	0.167981	0.00945587	0.222408
0.209677	0.667932	0.335272	0.138183	0.472378	0.312422	0.271421	0.196019	0.349734	0.234617	0.171749	0.345032	0.0659013	0.198622	0.081044	0.0469953	0.132021	0.0869494	0.321527	0.636414	0.187036	0.25217	0.569025	0.164063
0.230209	0.166343	0.216076	0.197706	0.14191	0.217518	0.490854	0.213981	0.133046	0.484302	0.230003	0.122126	0.0469166	0.186457	0.0105798	0.0429299	0.16314	0.0110644	0.294096	0.0343797	0.263168	0.181587	0.0182866	0.305491
0	0.0037594	0.175646	0	0.00262812	0.207342	0.159571	0.270651	0.313786	0.185696	0.329218	0.300197	0	0.107839	0.185131	0	0.0907434	0.162223	0.280795	0.548497	0.0576287	0.264625	0.534247	0.0557587
0.143831	0.179448	0.379315	0.116898	0.153387	0.360665	0.0855641	0.108509	0.366466	0.10076	0.123976	0.377709	0.290645	0.256878	0.332689	0.204398	0.220718	0.272296	0.504557	0.0617233	0.0729962	0.660879	0.0710878	0.0830168
0.0756137	0.179538	0.443285	0.0882291	0.190061	0.488605	0.0404903	0.168524	0.272599	0.0427731	0.148047	0.327796	0.0329552	0.0918422	0.620522	0.0242834	0.0569133	0.737858	0.0748867	0.118404	0.581349	0.0680339	0.11733	0.532987
0.0790932	0.00579345	0.399776	0.0769419	0.006448	0.349424	0	0.281395	0.0410013	0	0.130557	0.0523705	0.0935605	0.215709	0.295268	0.0672339	0.169927	0.26935	0.442648	0.17475	0.287094	0.250763	0.0996488	0.285216
0.106614	0.51495	0.24057	0.0885377	0.47639	0.215952	0.117809	0.0381613	0.0831159	0.112429	0.0344468	0.0878742	0.00250941	0.423672	0.179528	0.00146092	0.265879	0.166545	0.441577	0.033787	0.065504	0.315613	0.0306253	0.0516519
0.499389	0.566239	0.485936	0.472696	0.532434	0.489165	0.195526	0.188691	0.572243	0.201796	0.185389	0.601112	0.0778928	0.123424	0	0.071134	0.150183	0	0.261545	0.000863185	0.249164	0.255481	0.00111483	0.188449
0.000531915	0.00904255	0.470923	0.000501002	0.00743332	0.539579	0.0775296	0.36636	0.335786	0.0759331	0.37994	0.317117	0	0.143198	0.172351	0	0.135758	0.155239	0.0203546	0.293281	0.14445	0.0162531	0.219708	0.153967
0.406932	0.140779	0.356465	0.315947	0.0975682	0.399336	0	0	0.141502	0	0	0.136218	0.206065	0.547601	0.165228	0.202097	0.528297	0.167967	0.0423618	0.0189316	0	0.0544054	0.0383593	0
0.0789164	0.174715	0.345848	0.0732774	0.16065	0.349253	0	0	0.662615	0	0	0.608108	0.283226	0.272966	0.113898	0.26065	0.258531	0.110672	0.0105666	0.0205866	0.177953	0.00981221	0.0193725	0.175605
0.0148494	0.534154	0.161476	0.00771775	0.290427	0.154355	0.00314218	0.000523697	0.408213	0.00336606	0.000483092	0.474053	0.137782	0.411704	0.000541908	0.139154	0.362175	0.000622148	0.0632205	0.140201	0.529941	0.0559763	0.130495	0.504116
0.375199	0.308426	0.65536	0.392027	0.352514	0.599114	0.100492	0.0565458	0.387192	0.0888828	0.0677218	0.285947	0.355494	0.544167	0.290152	0.235426	0.345447	0.302691	0.235099	0.287417	0.0735973	0.0705485	0.105417	0.0602146
0.459792	0.266472	0.330621	0.480595	0.290379	0.317127	0.0348291	0.22265	0.139813	0.0378103	0.244028	0.138483	0	0.0127805	0.263648	0	0.00930521	0.279421	0.0137207	0.29809	0	0.00836889	0.237973	0
0.223792	0.198496	0.633054	0.215919	0.192189	0.630827	0.199134	0	0.129878	0.196413	0	0.126957	0.0266693	0.26241	0.346988	0.0329961	0.270683	0.416185	0.0202788	0.378538	0.0337274	0.0178108	0.311544	0.0359926
0.229369	0.101174	0.211249	0.270988	0.120281	0.209932	0.365526	0.283313	0.719498	0.34981	0.270578	0.720971	0.0304585	0.204873	0.126745	0.021406	0.118928	0.153447	0	0.0698203	0.0633191	0	0.0497718	0.0752933
0.0717289	0.042048	0.605057	0.0624865	0.0390805	0.567119	0.389116	0.0945394	0.268885	0.387891	0.0996086	0.254397	0.027507	0.0100975	0.0179549	0.0177568	0.0063499	0.0184311	0.105915	0.23662	0.247545	0.083469	0.18467	0.249963
0.105734	0.114203	0.763294	0.106456	0.105901	0.828745	0.240521	0.0144312	0.0920245	0.241615	0.0148992	0.0895395	0.119989	0.350968	0.0438889	0.106306	0.3575	0.0381735	0.235617	0.332636	0.279722	0.151505	0.28533	0.209686
0.258465	0.205982	0.606544	0.243617	0.197404	0.596543	0.35762	0.207127	0.513118	0.320685	0.179785	0.5301	0.173967	0.564252	0.0790281	0.161558	0.695141	0.059572	0.136815	0.751589	0.13454	0.116326	0.736955	0.116664
0.675342	0.221358	0.0905823	0.693771	0.197699	0.10419	0.000645369	0.0116167	0.465617	0.000545703	0.009942	0.460027	0	0.253248	0.0175246	0	0.277547	0.0189394	0.245662	0.182201	0.0279115	0.180543	0.141482	0.0264165
0.185275	0.090525	0.571273	0.189858	0.0819224	0.646877	0.158947	0.205264	0.456367	0.132994	0.156232	0.501694	0	0	0.374366	0	0	0.316446	0.188778	0.438076	0.420191	0.168545	0.372783	0.440866
0.277652	0	0.165161	0.176471	0	0.122429	0.0303243	0.170903	0.24334	0.0347809	0.184206	0.258947	0.549041	0.131585	0.234999	0.503436	0.0997827	0.284155	0	0.150325	0.132948	0	0.10897	0.0894426
0.325474	0.277855	0.52815	0.345267	0.402815	0.386464	0.0744007	0.523519	0.195657	0.0838644	0.534766	0.215906	0.619332	0.439618	0.28133	0.714679	0.395279	0.361058	0.0768194	0.150558	0.241028	0.0744681	0.189622	0.185517
0.174194	0.039206	0.0912606	0.176782	0.0407321	0.0891463	0	0.119869	0.237596	0	0.131458	0.269588	0.0511709	0.24747	0.51218	0.0311565	0.179756	0.429326	0.120229	0.0192453	0.277281	0.11068	0.0194238	0.252911
0.404034	0.0299284	0.448957	0.315709	0.0259447	0.404677	0.183246	0.000249314	0.0405132	0.195012	0.00033761	0.0318387	0.056314	0.000284414	0.381024	0.0439609	0.000216123	0.39143	0.639182	0	0.00703694	0.472827	0	0.00465348
0.178816	0.0776739	0.552219	0.159356	0.0715379	0.534333	0.35887	0.303051	0.290076	0.381823	0.276666	0.338062	0.175877	0.249232	0.260448	0.16724	0.265351	0.232614	0.124315	0.298288	0.0275281	0.117991	0.326217	0.0238908
0.000402253	0.369268	0.0985142	0.000255297	0.296512	0.0778657	0	0.0981354	0.334362	0	0.0841515	0.343516	0.121237	0.00386634	0.02374	0.111961	0.00511322	0.0165774	0.192032	0.0562977	0.0622103	0.154897	0.057575	0.0490668
0.104048	0.0555267	0.387285	0.113437	0.0519291	0.451485	0.198292	0.118149	0.414011	0.195016	0.112984	0.425785	0.107015	0.357015	0.248553	0.0704088	0.386174	0.151183	0.547561	0.016497	0.219931	0.515702	0.024848	0.137521
0.242079	0.0866075	0.417454	0.236484	0.0774462	0.456046	0.0430564	0.339297	0.123479	0.0381823	0.332146	0.111858	0.10313	0.634767	0.0923004	0.0726638	0.663763	0.0621926	0.340725	0.00918739	0.176	0.237706	0.00627027	0.179909
0.437786	0.203657	0.422889	0.368376	0.150469	0.481624	0.146909	0.330379	0.434406	0.151404	0.340178	0.434802	0.406794	0.0905923	0.504942	0.340876	0.0881107	0.435036	0.567973	0.0136225	0.0691739	0.431286	0.0109693	0.0652312
0.237727	0.138114	0.55916	0.263075	0.138311	0.617899	0.000963206	0	0.00125549	0.000604011	0	0.000966417	0.0855846	0.279231	0.156833	0.0702003	0.243544	0.147492	0.461599	0.215954	0.131031	0.408478	0.241479	0.103696
0.0787848	0.0229145	0.267641	0.0707351	0.0220352	0.249884	0.0461499	0.203267	0.514679	0.0486206	0.207353	0.531549	0	0.440407	0.0428218	0	0.39604	0.0464305	0.392796	0.267963	0.0937856	0.389529	0.320055	0.0778681
0.23221	0.481417	0.350305	0.21545	0.509451	0.307137	0	0.025641	0.281728	0	0.0202469	0.314412	0.391335	0.22904	0.00451225	0.403331	0.210142	0.00506879	0	0	0.396444	0	0	0.287124
0.287126	0.378414	0.283674	0.236961	0.31971	0.277098	0.566065	0.0532531	0.415908	0.478617	0.0517989	0.36153	0.111401	0.315241	0.102626	0.0836448	0.293533	0.0827549	0.42741	0.0318471	0.195069	0.406688	0.0347056	0.170324
0.0945529	0.107229	0.248594	0.063815	0.0765094	0.235145	0.054948	0.259536	0.444703	0.0490359	0.226542	0.454654	0.245024	0.00473301	0.0614461	0.181565	0.00557302	0.0386691	0.0863615	0.546484	0.322053	0.032973	0.259525	0.258919
0.628826	0.740911	0.647591	0.545092	0.613444	0.678002	0.00783453	0.00971482	0.342839	0.0062135	0.008	0.330185	0.145387	0.269769	0.235264	0.106014	0.189951	0.243637	0.384248	0.335148	0.0353203	0.280081	0.320004	0.0269636
0.13204	0.22032	0.227605	0.12362	0.264625	0.177414	0.143836	0.17174	0.662478	0.149407	0.15193	0.777866	0.309076	0.243998	0.316293	0.236178	0.199358	0.295813	0.620944	0.219448	0.279919	0.567064	0.220742	0.254131
0.0171731	0.0253633	0.133548	0.0158575	0.0221045	0.141498	0.230395	0.149537	0.21783	0.271761	0.172133	0.223212	0.242265	0.172988	0.0167093	0.269064	0.165422	0.0194064	0.383295	0.142562	0.288055	0.283764	0.115093	0.264154
0.128724	0	0.481013	0.115214	0	0.376752	0.0194788	0.217426	0.110504	0.0192809	0.237698	0.100052	0.213504	0.0550172	0.0851711	0.162658	0.0669202	0.053346	0.425139	0.0671858	0.272953	0.322913	0.0576446	0.241636
0.124584	0.485637	0.459328	0.10282	0.37219	0.494634	0.069129	0	0.339083	0.0560502	0	0.302307	0.444555	0.346739	0.622727	0.307042	0.262762	0.567558	0.288407	0.0475966	0	0.330097	0.0710434	0
0.267587	0.625042	0.382617	0.19471	0.450838	0.385991	0.320469	0.255984	0.0265316	0.304126	0.252774	0.0254984	0.0774681	0.36821	0.589251	0.0630527	0.33248	0.531142	0.131692	0.33883	0.0212653	0.114922	0.398724	0.0157698
0.539095	0.191358	0.185208	0.491711	0.169142	0.191117	0.226464	0.0223043	0.45952	0.192419	0.0201783	0.431578	0.130626	0.705479	0.297444	0.105659	0.580398	0.292442	0.744965	0.124562	0.080143	0.586724	0.119689	0.0656897
0.0422778	0.00977854	0.0468303	0.0281933	0.00511971	0.0596471	0.203715	0.181014	0.315568	0.204801	0.17223	0.333432	0.0373089	0.491947	0.2795	0.0352262	0.402167	0.32281	0	0.169319	0.036546	0	0.110318	0.0410462
0.150772	0.103616	0.642004	0.151059	0.112592	0.591949	0.00923169	0.00208457	0.120099	0.00892857	0.00193263	0.125288	0.0346522	0.226015	0.184247	0.024847	0.20129	0.14834	0.192077	0.148634	0.325496	0.13701	0.105713	0.326447
0.0053701	0.0133527	0.34352	0.00445515	0.0105699	0.360024	0.605877	0.263325	0.457662	0.545384	0.2678	0.405083	0.0364932	0.143739	0.341334	0.0354962	0.140378	0.339957	0.0470992	0.101372	0.131318	0.0332599	0.0846795	0.111013
0.042526	0.177274	0.246659	0.050384	0.207949	0.249127	0	0.354167	0	0	0.344818	0	0.00159134	0.135901	0.240775	0.000996413	0.113353	0.180749	0.0337929	0.194918	0.500681	0.0277716	0.163566	0.490335
0	0.0338499	0.413685	0	0.0173677	0.576385	0.272822	0.0106938	0.421618	0.259167	0.0102346	0.418484	0.146806	0.0318123	0.399781	0.102401	0.0266958	0.332303	0.0614401	0.212121	0.241928	0.0563344	0.175969	0.267397
0	0.0334049	0.220968	0	0.0376344	0.227449	0.202186	0.518705	0.376123	0.186506	0.461826	0.389686	0.130125	0.653473	0.0182189	0.103338	0.68688	0.0137648	0.026999	0.381101	0.130926	0.0200656	0.24768	0.14972
0.00958353	0.0854236	0.133171	0.00861519	0.0731732	0.139757	0.00829384	0.0367299	0.23622	0.00706001	0.0361621	0.204236	0.527466	0.0945279	0.00119354	0.489474	0.0826295	0.00126706	0.181168	0	0.00528803	0.143529	0	0.00451229
0.267672	0.248954	0.406484	0.265306	0.248462	0.403689	0.156306	0.10968	0.209207	0.158321	0.100926	0.230285	0.000873908	0.182397	0.0176651	0.000814143	0.18702	0.0160502	0.464896	0.0185522	0.127576	0.30523	0.0111793	0.139002
0.118684	0.00271278	0.185381	0.075285	0.00200955	0.158744	0.0827378	0.134415	0.269834	0.0741197	0.116152	0.279734	0.0457342	0.468622	0.134276	0.0370678	0.49728	0.10256	0.406712	0.0035203	0.036036	0.270106	0.00337838	0.0249377
0.082028	0.0115416	0.137522	0.0773867	0.0125224	0.11958	0	0.0360299	0.112961	0	0.0315101	0.110787	0	0.165412	0	0	0.232724	0	0.0284822	0.515802	0.00431034	0.0320597	0.633142	0.00395257
0.463695	0.292122	0.502133	0.42728	0.341976	0.395247	0.107328	0.143856	0.357521	0.118955	0.146971	0.387855	0.0202187	0.353153	0.21487	0.0136847	0.226796	0.226457	0.0784361	0.269305	0.0804598	0.0734091	0.289707	0.07
0	0.000466331	0.140045	0	0.00051261	0.118876	0.157155	0.344362	0.0979906	0.165074	0.343793	0.103099	0.343821	0.0493197	0.287778	0.288741	0.0483333	0.246608	0	0.330685	0.0274936	0	0.179668	0.0297578
0.0151248	0.176456	0.12901	0.0146915	0.162715	0.135896	0	0.0283102	0.355381	0	0.0269058	0.406932	0.44895	0.130222	0.0216281	0.451805	0.108822	0.0260459	0.355154	0.0100043	0.0515132	0.30707	0.00987336	0.0451297
0.0343105	0.20453	0.256968	0.0458185	0.20254	0.34653	0.569297	0.0112732	0.0531031	0.475097	0.00743007	0.0672385	0.527197	0.142259	0.408063	0.464623	0.148189	0.345241	0.120958	0	0.127403	0.0948693	0	0.106486
0.266157	0.214719	0.0203729	0.266086	0.281077	0.0155591	0.110849	0	0.185116	0.0859756	0	0.150915	0.131286	0.691307	0.0882969	0.122235	0.636459	0.0892941	0	0.019214	0.501201	0	0.0132159	0.480884
0.070568	0	0.0883402	0.065793	0	0.0861193	0.0047631	0.00150414	0.311839	0.00539619	0.00158562	0.335132	0.119295	0.268807	0.561477	0.072675	0.170459	0.539406	0.168651	0.122479	0.168055	0.166068	0.119971	0.16894
0.0480157	0.00195982	0.510383	0.0372482	0.00184587	0.420372	0.0382679	0.17422	0.102077	0.034296	0.154006	0.10349	0.0758686	0.138265	0.010921	0.0731374	0.21296	0.00683527	0.22463	0.089852	0	0.208999	0.0969766	0
0.149701	0.292415	0.637685	0.118172	0.255598	0.575893	0.474564	0.553658	0.428162	0.422899	0.534217	0.395433	0.331997	0.000843704	0.00532965	0.243465	0.000789578	0.00417633	0.17008	0.1004	0.0515254	0.157602	0.0908475	0.0527656
0.0277223	0	0.256309	0.0288085	0	0.238765	0.631541	0.165837	0.11476	0.517766	0.152048	0.102618	0.0354659	0.0359295	0.256425	0.0364286	0.0297277	0.318333	0.117312	0.0373882	0.568785	0.122006	0.0370072	0.597633
0.441927	0.132864	0.234868	0.508608	0.156234	0.229873	0.14746	0.0010923	0.125643	0.16019	0.00121102	0.123109	0.485099	0.438178	0.326271	0.428051	0.379635	0.332299	0.46837	0.137897	0.195821	0.460106	0.131244	0.202117
0.368709	0.113101	0.226223	0.452778	0.184672	0.170139	0.145254	0.124593	0.387106	0.158948	0.136488	0.386681	0.349136	0.00314301	0	0.284404	0.00238001	0	0.0086905	0.151096	0.0206731	0.00856531	0.183894	0.0167413
0.0996682	0.240417	0.247455	0.114862	0.27421	0.250033	0.0425595	0.0925595	0.596983	0.0419724	0.093816	0.580863	0	0.745944	0.0146766	0	0.434577	0.0165963	0.479269	0.0361564	0.00159681	0.518495	0.0367265	0.00170068
0.355253	0.0681484	0.35596	0.416003	0.0877483	0.323726	0.399638	0.00975746	0.123385	0.35637	0.00922752	0.116346	0.564338	0.043855	0.0230599	0.419891	0.0370288	0.0203204	0.301736	0.468056	0.304085	0.243656	0.378492	0.303659
0.126346	0.0136396	0.237257	0.109726	0.0130286	0.215711	0.320479	0.238735	0.44867	0.322201	0.22778	0.472775	0.02	0.00101695	0.536621	0.0102058	0.000543872	0.512022	0.0197869	0.721969	0.0269017	0.0185803	0.660019	0.0276322
0.166577	0	0.340081	0.0614558	0	0.23389	0.266367	0	0.0477306	0.235394	0	0.046228	0	0.609024	0.0126407	0	0.534762	0.0135604	0.0651842	0.389068	0.0622957	0.0723845	0.416273	0.064656
0.531217	0.257345	0.230412	0.448406	0.182139	0.274801	0.460781	0.10904	0.362809	0.41813	0.10078	0.356208	0.386899	0.103889	0.391753	0.302038	0.0804917	0.394726	0.236741	0.257619	0.557766	0.134336	0.174312	0.467761
0.511603	0.214861	0.210341	0.45348	0.217397	0.184269	0.187185	0.0998991	0.480761	0.1551	0.0801944	0.496237	0.459083	0	0.0530049	0.268181	0	0.0462578	0.617183	0.127995	0.148789	0.532526	0.0947232	0.173475
0.555468	0.180937	0.569892	0.51932	0.234255	0.411536	0	0.274226	0.133219	0	0.231995	0.155533	0.349801	0.270585	0.434656	0.324723	0.252116	0.433052	0.666522	0.0589766	0.151394	0.598987	0.0677291	0.118472
0	0.144375	0.0572119	0	0.158743	0.0323168	0.0478469	0.532508	0.189892	0.0473142	0.473355	0.211244	0.575984	0.0219079	0.0971787	0.523438	0.0247649	0.078125	0.511701	0.14105	0.29475	0.358123	0.14105	0.206286
0.629797	0.285973	0.197288	0.584287	0.253742	0.206281	0.222838	0.00277162	0.239618	0.181592	0.0023007	0.235234	0.251747	0.469561	0.119418	0.241214	0.488577	0.109969	0.0543066	0.259156	0.0322765	0.0450073	0.195951	0.0353779
0.268988	0.00607619	0.14193	0.258943	0.00702893	0.11811	0.386118	0.0387965	0.198614	0.367496	0.0351338	0.208742	0.125757	0.278502	0.222685	0.141705	0.371632	0.188043	0.145612	0.508489	0.0485368	0.13593	0.630621	0.0365346
0.0144602	0.172879	0.24554	0.0122449	0.126291	0.284626	0.280116	0.0722061	0.402674	0.294095	0.078254	0.390095	0	0.569106	0.0247213	0	0.486347	0.0302551	0	0.640691	0.000330579	0	0.605179	0.000215393
0.120828	0.0663767	0.362024	0.0869354	0.0495271	0.349091	0.151978	0.615108	0.360592	0.136787	0.53271	0.374747	0.102907	0.562647	0.0655246	0.114887	0.61349	0.0670906	0.523987	0.114508	0.101549	0.37268	0.123757	0.0668277
0.0438871	0.00278649	0.219381	0.0288528	0.00204551	0.196474	0.618763	0.296802	0.189405	0.587687	0.25254	0.211422	0.0691593	0.514156	0.0848345	0.0608134	0.366282	0.104713	0.165989	0.0081367	0.312052	0.132519	0.00833472	0.243212
0.104502	0.108595	0.715593	0.0848848	0.0809108	0.780142	0.026222	0.142948	0.173387	0.0296744	0.137219	0.204408	0.105378	0.330251	0.0900551	0.0723899	0.277108	0.0737273	0.489719	0.271825	0.207618	0.410928	0.237211	0.199637
0.172968	0.43877	0.339002	0.185196	0.44076	0.361329	0.436491	0.377263	0.0831692	0.454479	0.378272	0.0863656	0.216597	0.0391441	0.334108	0.240162	0.058072	0.249711	0.288354	0.342071	0.0470606	0.202658	0.245641	0.0460586
0.35322	0.136779	0.235096	0.348029	0.147857	0.214286	0.118592	0.0956938	0.200946	0.113251	0.0883281	0.207898	0.425444	0	0.0207175	0.292574	0	0.0169956	0	0.0534742	0.190956	0	0.0521579	0.172529
0.167436	0	0.194716	0.138743	0	0.172171	0.185401	0.178236	0.756198	0.165402	0.182736	0.65801	0.00813977	0.00119119	0.470403	0.0087532	0.0015715	0.383433	0.0898983	0.620771	0.0701681	0.0772986	0.551261	0.0679414
0.0172414	0.0223672	0.646409	0.0200216	0.0294659	0.569805	0.513529	0.0769448	0.133749	0.483289	0.077359	0.125199	0.204463	0.00204918	0.0194375	0.198409	0.00205808	0.0187804	0.150395	0.284586	0.333508	0.132805	0.277596	0.301916
0.702071	0.569304	0.632219	0.689979	0.54306	0.651357	0.388781	0.0964355	0.276928	0.401083	0.10078	0.273375	0.0654003	0.412483	0.482759	0.0506303	0.319596	0.482353	0.000220702	0	0.290607	0.000202675	0	0.240778
0.163007	0.564471	0.0952085	0.142751	0.415889	0.113166	0	0.00200133	0.220161	0	0.00210011	0.228064	0.0192661	0.00389908	0.525158	0.0151379	0.00325234	0.494684	0.141525	0.652966	0.183938	0.116805	0.437158	0.226753
0.567157	0.414156	0.5332	0.51408	0.393738	0.508363	0.302928	0.0709459	0.180929	0.255158	0.0616137	0.17548	0.00235977	0.522781	0.048886	0.00221881	0.622972	0.0385731	0.146868	0.394572	0.03	0.127515	0.39375	0.0261011
0.332189	0.0162546	0.379424	0.32754	0.01808	0.336343	0.00643863	0	0.369295	0.00526489	0	0.351431	0.0708225	0.0131602	0.506723	0.0621392	0.0145985	0.40079	0.45089	0.000109254	0.0322776	0.387585	0.000100867	0.0300526
0.537005	0.224326	0.335616	0.524958	0.267808	0.274818	0.0128205	0.214652	0.297207	0.0160846	0.194814	0.410846	0.296211	0.0508318	0.5837	0.18577	0.0439473	0.423417	0.0456907	0.013528	0	0.0515099	0.0190272	0
0.445741	0.528039	0.388945	0.454	0.498585	0.419555	0.446809	0.389787	0.15	0.45972	0.39711	0.151489	0.237208	0.0428315	0.427441	0.190495	0.0339774	0.432716	0.496699	0.299911	0.154999	0.381945	0.242149	0.14762
0.431946	0.472441	0.72522	0.366412	0.526976	0.551527	0.522167	0.134764	0.0278945	0.525868	0.146351	0.0258682	0.324751	0	0.0149309	0.298137	0	0.0139752	0.0565966	0.238879	0.407478	0.0585471	0.239514	0.420403
0.100958	0.382748	0.232869	0.0680448	0.320664	0.187339	0.0439601	0.171962	0.466596	0.0444943	0.140401	0.578426	0.448289	0.535814	0.44185	0.461583	0.619326	0.393607	0.381136	0.0141161	0.2594	0.235387	0.00984781	0.229641
0.127302	0.101571	0.639439	0.156042	0.134941	0.589973	0.0689405	0.263788	0.023327	0.0583538	0.278011	0.0187346	0.42591	0.154953	0.2359	0.348097	0.15698	0.190311	0.5282	0.272543	0.0549754	0.525449	0.31803	0.0468671
0.515111	0.289261	0.341015	0.523014	0.26281	0.381096	0.000384468	0.201461	0.386778	0.00035524	0.207443	0.347069	0.236656	0.223312	0.0834712	0.217504	0.182743	0.0937471	0.243655	0.198534	0	0.233094	0.304235	0
0.592268	0.0463395	0.166418	0.422205	0.0314946	0.17455	0.316168	0	0.0450842	0.29142	0	0.0445997	0.287256	0.071252	0.20196	0.212011	0.0575213	0.184638	0.0920457	0.657003	0.216944	0.082414	0.654986	0.194841
0.00291074	0.225097	0.244879	0.00286533	0.130802	0.414836	0.301967	0.0260907	0.437476	0.248067	0.023045	0.406887	0.395909	0.0846042	0.0877055	0.287384	0.068806	0.0782815	0.273774	0.0570571	0.223993	0.220787	0.0465972	0.221191
0.0117558	0.721085	0.0166184	0.00775485	0.478786	0.0165103	0.136139	0.0743106	0.408565	0.108817	0.0672622	0.360789	0.278913	0.00534138	0.179654	0.25418	0.00516506	0.169312	0.25642	0.180127	0.0632127	0.126029	0.11998	0.0466435
0.485139	0.67947	0.47899	0.236356	0.350803	0.451994	0.115015	0.336971	0.07304	0.13572	0.344874	0.0842132	0.00446803	0.0287629	0.412567	0.00315271	0.0219382	0.381675	0.0362504	0.332201	0.000266454	0.0262241	0.31255	0.000204876
0.357143	0.36036	0.808806	0.330652	0.337756	0.798928	0.627749	0.206372	0.244732	0.507815	0.151114	0.270369	0.0920473	0.833874	0.197173	0.0699067	0.623689	0.200211	0.290714	0.00794757	0.0669325	0.257757	0.00988382	0.0477191
0.0933063	0.00811359	0.475084	0.0130459	0.00122287	0.440726	0.130329	0.030156	0.244617	0.135495	0.0398534	0.192432	0.00649534	0.258684	0.0848369	0.00505939	0.175816	0.0972283	0.208388	0.208011	0.0777989	0.188483	0.232132	0.0630554
0.147692	0.573552	0.082556	0.143345	0.683769	0.0672109	0.125	0.136558	0.511328	0.12543	0.141715	0.494416	0.354275	0.552308	0.220226	0.258521	0.448436	0.197927	0	0.765392	0	0	0.55517	0
0.123906	0.215442	0.329703	0.121267	0.188137	0.369514	0.169118	0.19958	0.446953	0.17462	0.245082	0.375813	0.583956	0.278001	0.156315	0.507319	0.251908	0.149867	0.511047	0.00353513	0.128613	0.437902	0.00385356	0.101098
0.146361	0.266596	0.230256	0.117887	0.230256	0.214731	0.00223392	0.202808	0.158823	0.00195558	0.176454	0.159799	0.401051	0	0.0543327	0.299869	0	0.0425578	0.200341	0.00389959	0.126022	0.156631	0.003848	0.0998476
0.416723	0.228165	0.37037	0.406942	0.202951	0.406612	0.178862	0	0.11944	0.131474	0	0.110558	0.167852	0.100711	0.155376	0.133514	0.130339	0.0954967	0.301893	0.00194656	0.276798	0.307887	0.00298507	0.184082
0.31759	0.104762	0.397828	0.369934	0.18296	0.265338	0.0619543	0	0.0737792	0.0757114	0	0.0706301	0.389617	0.106259	0.271965	0.36302	0.0966887	0.278481	0.0224898	0.673103	0.140266	0.0187146	0.597138	0.131569
0	0.0769076	0.420802	0	0.0729008	0.477583	0.373145	0.186295	0.153183	0.292487	0.180778	0.123736	0.271613	0.286991	0.353123	0.232108	0.356479	0.242941	0.0932046	0.524322	0	0.0739867	0.650242	0
0.414749	0.000142918	0.0650559	0.301475	8.94855e-05	0.0755246	0.28216	0.00105876	0.283425	0.294475	0.00110497	0.283425	0.478985	0.00272926	0.00463215	0.341639	0.0027248	0.00330932	0.672361	0.00284713	0.0209386	0.655003	0.00312876	0.018562
0.547241	0.238621	0.373448	0.54275	0.204613	0.431943	0.351386	0.128113	0.203249	0.374949	0.120698	0.230203	0.382458	0.0340606	0.000613685	0.361837	0.0469469	0.00042123	0.344302	0.255332	0.105297	0.209881	0.181189	0.0904532
0.426388	0.130276	0.635371	0.390682	0.213974	0.354446	0.0399832	0.52399	0.247871	0.0472872	0.530239	0.289696	0.18621	0.321776	0.269445	0.121412	0.271086	0.208534	0.403541	0.460708	0.308346	0.403677	0.464389	0.306005
0.022938	0.0468521	0.387908	0.0130846	0.0256822	0.403675	0.458469	0.373651	0.169652	0.441945	0.370398	0.164973	0.276447	0.215079	0.0514976	0.226316	0.193379	0.04689	0.101373	0.557102	0.075007	0.104082	0.86286	0.0497217
0	0.00930473	0.541674	0	0.00649468	0.565709	0	0.0234783	0	0	0.0192788	0	0.0283822	0.0818354	0.458102	0.0184106	0.0532964	0.456275	0.00118413	0.178804	0.223653	0.000984979	0.131791	0.252401
0	0.196528	0.342832	0	0.28228	0.227946	0.329493	0.0881341	0.335285	0.323206	0.071838	0.403493	0.298806	0	0.10493	0.264116	0	0.078628	0.559171	0.0887007	0.224618	0.570357	0.0922578	0.220277
0.00661853	0.00180505	0.697211	0.00517647	0.00170746	0.576471	0.0620155	0.215762	0.107449	0.0538721	0.171988	0.117097	0.58188	0.178109	0.200099	0.560586	0.156761	0.21903	0.154765	0.076654	0.218246	0.116909	0.0580959	0.217525
0.306187	0.0104167	0	0.314731	0.00878127	0	0.136209	0.150586	0.051158	0.153649	0.137573	0.0631669	0.307877	0.26585	0.289585	0.337635	0.333233	0.253358	0.0291196	0.28777	0.201895	0.0190072	0.241241	0.1572
0.345343	0.350809	0.231269	0.334703	0.426094	0.184541	0.289607	0.0100162	0.122114	0.290013	0.0105251	0.116372	0.60111	0.149485	0.0355431	0.507703	0.150559	0.0298058	0	0.00171468	0.00896057	0	0.00179211	0.00531802
0.136693	0.119652	0.0387059	0.0971274	0.0975033	0.0337498	0.0258333	0.270833	0.264534	0.0248066	0.27121	0.253668	0.217618	0.536737	0.0753659	0.176261	0.653902	0.0501054	0	0	0.0773196	0	0	0.0879765
0.0582246	0.0178174	0.553667	0.0435611	0.0125224	0.589383	0.0683802	0	0	0.0498586	0	0	0.331129	0.0855379	0.11369	0.205753	0.065254	0.0926027	0.292459	0	0	0.273626	0	0
0.696061	0.319624	0.299633	0.647536	0.280086	0.318093	0.0677618	0.0574949	0	0.0950324	0.0558047	0	0.0160535	0.269565	0.295228	0.00990099	0.22364	0.219472	0.616935	0.143763	0.359764	0.52964	0.13391	0.331584
0.139379	0.312267	0.542459	0.123561	0.318904	0.470887	0.635714	0.142063	0.105563	0.608971	0.127675	0.112519	0.00294118	0	0.552454	0.0027336	0	0.427932	0.123619	0.0525092	0.248733	0.123452	0.0624136	0.208978
0.430937	0.101358	0.179856	0.323391	0.0759117	0.180214	0	0.55703	0.0462144	0	0.509013	0.0509393	0	0.297673	0.0196296	0	0.412222	0.0142473	0.0318907	0.241698	0.401374	0.0250094	0.195028	0.39009
0.249302	0.00614182	0.257423	0.206617	0.00694883	0.18857	0.0233557	0.111678	0.50806	0.0201249	0.104786	0.466574	0	0.719008	0	0	0.705752	0	0.0806599	0.177085	0.199923	0.0713706	0.186415	0.168045
0.220564	0.232921	0.791927	0.185818	0.194813	0.797682	0	0.0949269	0.178791	0	0.0891031	0.204888	0.537906	0	0.0307734	0.496556	0	0.0251055	0.0880165	0.581818	0.0383108	0.0836278	0.612973	0.0345505
0.475375	0.174348	0.601241	0.385519	0.164268	0.517514	0.436361	0.125514	0.163598	0.533707	0.139444	0.180106	0.0771654	0	0.497094	0.045203	0	0.447109	0.190454	0.157252	0.401062	0.204658	0.164575	0.411794
0.0541286	0.0448199	0.569699	0.0501117	0.0349674	0.676029	0.159742	0.202006	0.307145	0.178305	0.200807	0.344883	0.39751	0.0329035	0.00507614	0.433349	0.0536621	0.00339312	0.0410423	0	0.520455	0.0227519	0	0.388227
0.5063	0.0391247	0.330608	0.335089	0.0260773	0.328286	0.161787	0	0.114715	0.179104	0	0.0814499	0.0387825	0.333333	0.238954	0.0369331	0.306132	0.247779	0.118255	0	0.181796	0.0969209	0	0.153131
0.479219	0.104738	0.0158833	0.516809	0.0816856	0.0219632	0.0248839	0.220188	0.365228	0.0287799	0.229226	0.405756	0	0.406997	0	0	0.307667	0	0.227881	0.568839	0.294653	0.192982	0.49981	0.283991
0.327383	0.0516342	0.419554	0.251106	0.0399575	0.415842	0	0	0.273278	0	0	0.324037	0.235573	0.18174	0.0116537	0.226689	0.234184	0.00870286	0.114148	0.28135	0.329321	0.0850639	0.252768	0.273163
0.182533	0.109685	0.569087	0.1851	0.124122	0.509969	0.365707	0.444946	0.170338	0.38233	0.448918	0.176505	0.491377	0.0235423	0.250496	0.349154	0.028458	0.147248	0.51013	0.0310783	0	0.567635	0.0351935	0
0.147408	0.00116252	0.0779807	0.136963	0.00102606	0.0820912	0.115654	0.014255	0.388296	0.120617	0.0137841	0.418794	0.389841	0.0294296	0.0966406	0.443476	0.0335941	0.0963082	0.171033	0	0	0.214999	0	0
0.677948	0.261426	0.166444	0.585838	0.218729	0.171906	0.00207111	0.134967	0.486696	0.00212841	0.131694	0.512593	0.582763	0.00729594	0	0.624939	0.0085699	0	0.1088	0.358581	0.53197	0.0848123	0.28154	0.528157
0.258719	0.0302785	0.210653	0.237587	0.0268714	0.217974	0.40268	0.153823	0.256493	0.421019	0.147359	0.279936	0	0.394737	0.0356913	0	0.284566	0.0392642	0	0	0.225862	0	0	0.264228
0.184454	0.0111043	0.208765	0.168214	0.0124224	0.170183	0.221014	0.0481671	0.378676	0.199653	0.045209	0.364459	0.18665	0.213844	0.292146	0.233988	0.25963	0.301653	0.254708	0.335668	0.0240619	0.213577	0.226151	0.029947
0.0239892	0	0.277644	0.0219374	0	0.284693	0.0788868	0.125115	0	0.0930548	0.184532	0	0.274721	0.620378	0.524668	0.274485	0.456357	0.712629	0.0270218	0.183595	0	0.0283189	0.258849	0
0.319457	0.00744961	0.200737	0.182707	0.00481996	0.177444	0.154296	0.467923	0.0325077	0.15034	0.371646	0.0398797	0.656022	0.699361	0.758564	0.643113	0.625204	0.831843	0.561723	0.135435	0.325054	0.477539	0.130621	0.286523
0.0443095	0.00157445	0.0930661	0.0434783	0.00161253	0.0891635	0.203972	0.234781	0.138995	0.15516	0.21108	0.117606	0.276229	0.0734921	0.0543387	0.30396	0.0610783	0.0719465	0.335868	0.0126743	0.213004	0.235975	0.00797766	0.237756
0.587442	0.562459	0.589976	0.558438	0.516606	0.610625	0.0520891	0.0771028	0.352719	0.0480233	0.0682565	0.367334	0.0921053	0.19582	0.268004	0.104432	0.230629	0.258008	0.0496723	0.318386	0.0196787	0.0546905	0.370683	0.01861
0.17568	0.224978	0.434443	0.220887	0.189864	0.647258	0.117229	0.0929926	0.465786	0.135919	0.103671	0.484423	0.000276855	0.117663	0.136822	0.00030175	0.164729	0.106518	0.482235	0.0235788	0.46748	0.385589	0.0211963	0.415806
0.047954	0.00383632	0.262142	0.0349813	0.00399202	0.183769	0.221927	0.0555867	0.302483	0.244712	0.0640116	0.28964	0.211446	0	0.287946	0.175185	0	0.219761	0.44918	0.184262	0.11899	0.414523	0.150954	0.134039
0.271637	0.756088	0.43433	0.306684	0.677864	0.546954	0	0.0345865	0.346461	0	0.029601	0.450017	0.173751	0.642546	0.311944	0.172003	0.65629	0.30234	0.0390684	0.115327	0.0597336	0.034609	0.13193	0.0462562
0.099468	0.104094	0.145998	0.0869214	0.077293	0.171821	0.028863	0.723907	0.117917	0.0264706	0.669995	0.116845	0.204308	0.375411	0.517874	0.211324	0.38344	0.524443	0.563073	0.0998761	0.377877	0.531089	0.0946454	0.37611
0.291716	0.0428994	0.247623	0.208766	0.0287242	0.264662	0.274837	0.253922	0.198803	0.279309	0.258311	0.198605	0.110574	0.360121	0	0.0514334	0.169607	0	0.170446	0.301407	0.118168	0.154064	0.296767	0.108481
0.410171	0.0187949	0.19735	0.3676	0.0155322	0.21402	0.228204	0.338659	0.293419	0.2271	0.297075	0.332872	0.0434573	0	0.000855066	0.0258844	0	0.000575209	0.254712	0.120662	0.0722678	0.322121	0.151851	0.072622
0.137589	0.27565	0.615766	0.140852	0.240611	0.722168	0.462234	0.53581	0.60411	0.429968	0.495032	0.608231	0	0.0211613	0.198852	0	0.019086	0.165708	0.154881	0.0753315	0.283399	0.140437	0.077914	0.248452
0.0801028	0.236105	0.402205	0.0879036	0.259164	0.402101	0.422976	0.447005	0.390096	0.399565	0.433866	0.379664	0.130037	0	0.101577	0.0971715	0	0.0734489	0.182071	0.00918708	0.208023	0.10464	0.00792698	0.13856
0.0151771	0.146712	0.146787	0.0118359	0.115049	0.145976	0	0	0.440407	0	0	0.392487	0.514514	0.0464441	0.0182844	0.562252	0.0433409	0.0214116	0.471012	0.114554	0.111899	0.3961	0.116156	0.0928043
0.120896	0.0167298	0.514049	0.0977789	0.0156758	0.443707	0.00452971	0.0359712	0.501117	0.00409047	0.0301474	0.539942	0.0501484	0.262611	0.330503	0.0380631	0.147353	0.447072	0.210945	0.243781	0.526409	0.196236	0.216878	0.550447
0.239048	0.160317	0.641928	0.13676	0.136782	0.43044	0.143305	0	0.207732	0.129498	0	0.191839	0.337007	0.540974	0.15184	0.318139	0.466402	0.166257	0.395773	0.0254024	0.00252294	0.420565	0.0300459	0.00226664
0.114931	0.453474	0.170154	0.0919231	0.346182	0.178269	0.171177	0.0696888	0.476162	0.142295	0.0617691	0.446569	0.323298	0.287261	0.439274	0.264242	0.228178	0.452	0	0	0.250066	0	0	0.194781
0.0735993	0.191648	0.000667854	0.0928534	0.206367	0.000782473	0	0.0112418	0.61651	0	0.011233	0.673901	0.0187405	0.371976	0.116688	0.0183018	0.356964	0.118749	0.509975	0.0626003	0.181732	0.418596	0.0516263	0.180877
0.412975	0.0230485	0.180011	0.432674	0.0277556	0.156613	0.0220369	0	0.278295	0.019296	0	0.257106	0.0474601	0.31257	0.219958	0.0267168	0.223134	0.17345	0.0235206	0.0170787	0.469535	0.0212997	0.0174525	0.41609
0.385549	0.0843905	0.259242	0.337192	0.0698311	0.273999	0.100443	0.167651	0.315454	0.112119	0.166789	0.353943	0.320585	0.0421822	0.34761	0.368932	0.0465549	0.36246	0.0899772	0.185649	0.444375	0.0751808	0.169792	0.405976
0.453594	0.118562	0.503991	0.340842	0.0947126	0.474074	0.209615	0.00749548	0.230204	0.204591	0.0068753	0.244955	0.388078	0.0230046	0.0046906	0.406965	0.0207469	0.00545416	0.295799	0.0383877	0.308333	0.271854	0.0340909	0.319091
0.0107981	0.0751174	0.546887	0.010177	0.0630418	0.614159	0.00605473	0.0564301	0.471137	0.00631632	0.046221	0.600051	0.000268025	0.010721	0.515676	0.000235516	0.00877001	0.553933	0.0024625	0	0.100024	0.00205954	0	0.0765774
0.226485	0.150845	0.493419	0.262168	0.166547	0.517311	0.498138	0.395302	0.240452	0.535901	0.421632	0.242527	0.257344	0.317103	0.167448	0.228883	0.307933	0.153364	0.225751	0.152206	0	0.242168	0.186228	0
0.0010414	0.203593	0.0955428	0.001098	0.166773	0.122976	0.230918	0.600386	0.44289	0.273479	0.665405	0.473268	0.259282	0.180074	0.432183	0.201152	0.116774	0.517043	0.450327	0.100924	0.220343	0.354181	0.0959315	0.182318
0.110553	0.0565327	0.326655	0.108463	0.0587979	0.308135	0.269447	0.419403	0.0488702	0.309443	0.37257	0.0631793	0.282145	0.497918	0.162049	0.221891	0.37703	0.168304	0	0.674112	0.0414575	0	0.464291	0.0520325
0.191797	0.00703125	0.41926	0.231276	0.00756939	0.469618	0.0812681	0.0145122	0.259187	0.0827085	0.014051	0.272438	0.00523272	0	0.000291375	0.00333392	0	0.000175469	0.0116235	0.286089	0.361816	0.00819239	0.215172	0.339059
0.38054	0.713704	0.305625	0.310991	0.697362	0.25562	0	0.00807103	0.342695	0	0.00606183	0.48989	0.300655	0.0201835	0.26511	0.226501	0.0185408	0.217417	0	0	0.102098	0	0	0.139693
0.0248504	0.234202	0.194021	0.0234764	0.228569	0.187811	0.224373	0.264104	0.495592	0.207679	0.250065	0.484471	0	0	0.275728	0	0	0.291559	0.0598135	0.0881123	0.463652	0.0614537	0.0842818	0.498018
0.0172225	0.00437397	0.420147	0.0130085	0.00309358	0.448689	0.0813187	0	0.23659	0.063116	0	0.234079	0.165197	0.0159065	0.111083	0.145929	0.0210981	0.07398	0.0977583	0.411428	0.0560917	0.0949264	0.490752	0.0456628
0.0963612	0.559973	0.0425743	0.0450962	0.274257	0.0406812	0.0938174	0.362329	0.260351	0.0905935	0.353684	0.257549	0.000141723	0.177721	0.0468333	0.000117192	0.152148	0.0452361	0.27852	0.427924	0.102906	0.258357	0.391741	0.104273
0.540258	0.235105	0.0887939	0.465864	0.207977	0.086554	0.151496	0.00623441	0.385137	0.111724	0.00484144	0.365747	0.012714	0.208029	0.305105	0.0125631	0.15882	0.394896	0.156613	0.0800573	0.000115536	0.0813358	0.038743	0.000123987
0.0889523	0.124481	0.405114	0.104509	0.161507	0.366849	0.429903	0.61384	0.469533	0.415022	0.579553	0.480097	0.228683	0.596384	0.108101	0.180208	0.635843	0.0798999	0.313243	0.128884	0.193802	0.206149	0.123157	0.133475
0.172672	0.361755	0.159778	0.130952	0.421914	0.103896	0.208307	0.385304	0.0549451	0.216827	0.427508	0.0515464	0.139665	0.612397	0.216308	0.0975111	0.48627	0.190193	0.0016197	0.195659	0.0180091	0.00101543	0.119533	0.0184809
0.434469	0.55418	0.479813	0.620029	0.58075	0.653412	0.305691	0.248519	0.0976072	0.30242	0.228619	0.104968	0.0660123	0.34581	0.277205	0.0560645	0.309012	0.263466	0.276552	0.00102617	0	0.244112	0.00127146	0
0.215728	0.265675	0.000310078	0.210854	0.310078	0.000259673	0.0240826	0.34633	0.105139	0.0212694	0.304333	0.105672	0.112467	0.0309814	0.0976574	0.106511	0.0296116	0.0967645	0.643108	0.308083	0.222409	0.600219	0.33235	0.19242
0.118255	0.0822809	0.27419	0.0623235	0.0532047	0.223477	0.0375587	0.748239	0.0542745	0.0370049	0.717098	0.0557965	0	0	0.565606	0	0	0.574052	0.631501	0.329371	0.465681	0.533027	0.351109	0.368729
0.00819672	0.0639873	0.341945	0.00728726	0.0568342	0.342266	0.215517	0.00989783	0.29437	0.223658	0.0102361	0.295394	0.326678	0.0567986	0.461973	0.221264	0.0490196	0.362555	0.0292522	0.134466	0.256038	0.018966	0.103505	0.215662
0.0676166	0	0.61584	0.0595754	0	0.498745	0.586015	0.158359	0.189575	0.633955	0.17251	0.188261	0.258762	0.270669	0.0741895	0.167335	0.201247	0.0645266	0.526287	0.439024	0.291944	0.526573	0.490612	0.261388
0.0442921	0.00580016	0.242055	0.0375419	0.00495831	0.24	0.00113208	0.0581132	0.101353	0.00110457	0.0484734	0.118557	0.168785	0.0652072	0	0.163177	0.0759737	0	0.00871348	0.115325	0.370558	0.00853414	0.114213	0.366466
0.251409	0.204991	0.756888	0.234484	0.24765	0.584334	0.224162	0.405852	0.326385	0.234452	0.437214	0.316881	0.304058	0.0858766	0.35806	0.310253	0.0881814	0.355806	0.132466	0.187463	0.443188	0.128686	0.179197	0.450402
0.0797864	0.512433	0.109318	0.0419037	0.31331	0.0939027	0.088971	0.197271	0.398677	0.0977209	0.191343	0.451452	0.428657	0.468008	0.402496	0.28432	0.303822	0.411237	0.218217	0.334946	0.0623904	0.167939	0.285552	0.056321
0.00271887	0.329527	0.105404	0.00253678	0.464546	0.0697615	0.0629395	0.22398	0.342316	0.0639514	0.231974	0.335834	0.249319	0.0694823	0.3517	0.237354	0.0679849	0.342196	0	0.197172	0.183548	0	0.158609	0.150561
0.264752	0.250388	0.650869	0.322459	0.339652	0.584397	0.141931	0.548416	0.056332	0.111427	0.51854	0.0467732	0.100779	0.367241	0.239516	0.0831548	0.31371	0.231353	0.022853	0.119557	0.122557	0.0176711	0.105565	0.107329
0.0485	0.1965	0.450256	0.0424694	0.201538	0.384413	0	0	0.322083	0	0	0.329172	0.651332	0.0955071	0.311326	0.536926	0.0952764	0.257263	0.499084	0.401145	0.203799	0.534208	0.461944	0.189431
0.00287632	0.348993	0.087383	0.00141509	0.162283	0.0924528	0.0401371	0.0350791	0.415923	0.0470094	0.034863	0.490159	0	0.193433	0.0216849	0	0.135095	0.0163043	0.140031	0.48433	0.280823	0.114691	0.487581	0.228473
0.1041	0.0122129	0.348431	0.0926261	0.0135878	0.278655	0.0261013	0.197846	0.363671	0.0276948	0.192304	0.396994	0	0.121164	0.0833939	0	0.0746667	0.0765806	0.48236	0.00620943	0	0.455977	0.00544824	0
0.254657	0.401225	0.272678	0.311731	0.445928	0.30033	0.312895	0.00224078	0.00142776	0.323096	0.00314106	0.00105175	0.560926	0.360844	0.557305	0.504606	0.351206	0.515107	0.503483	0.293676	0.448511	0.549737	0.33995	0.423054
0.527874	0.139122	0.0135796	0.435668	0.153178	0.0101792	0.0315761	0.203372	0.223426	0.0335609	0.196078	0.246303	0.175172	0.428465	0.00776197	0.156733	0.497844	0.00597709	0.301486	0.615475	0.538315	0.301202	0.550771	0.60099
0.139612	0.138591	0.351332	0.0778315	0.0958179	0.283295	0.230621	0.269654	0.637755	0.211229	0.238338	0.660876	0.00430023	0	0.413257	0.00207039	0	0.245248	0.158906	0.166189	0.0157952	0.161647	0.151634	0.0176099
0.16819	0.00804388	0.150285	0.176245	0.00448613	0.282375	0.00165975	0.0959889	0.00427832	0.00192555	0.0781356	0.00609756	0.267565	0.0372425	0.290476	0.205811	0.0291925	0.285047	0.0667402	0.011583	0.691941	0.0478072	0.00909879	0.630976
0	0.185486	0.000214454	0	0.161698	0.000237192	0.00131349	0.144046	0.520583	0.00113895	0.119854	0.542521	0.263873	0.488328	0.236501	0.246338	0.601745	0.179171	0.0606389	0.00830175	0	0.0662722	0.00993735	0
0.0326818	0.166934	0.190049	0.0371856	0.141653	0.25483	0.212302	0.0563492	0.0653384	0.159368	0.0416056	0.0664284	0.52104	0.0139373	0.27701	0.347205	0.011778	0.218432	0.0377401	0.190861	0.17103	0.0320959	0.160424	0.173047
0.64838	0.0191535	0.153452	0.488161	0.0197609	0.111981	0.300912	0.162107	0.502341	0.263883	0.136228	0.524211	0.0800882	0.0379623	0.000626174	0.0747429	0.0323523	0.000685714	0.022335	0.18599	0.0591563	0.017968	0.215885	0.0409997
0.270527	0.0386029	0.337978	0.211852	0.0297591	0.34333	0.116956	0.184883	0.611765	0.110176	0.170353	0.625451	0.171621	0.274177	0.250167	0.162089	0.284977	0.227317	0.448411	0.0308068	0.210571	0.32891	0.0268542	0.177188
0.663754	0.1333	0.196798	0.536521	0.104256	0.20339	0.234386	0.241924	0.362155	0.246415	0.238838	0.38566	0.48814	0.318352	0.36261	0.427478	0.292767	0.345299	0.12805	0.111257	0	0.133061	0.10382	0
0.000846501	0.218397	0.141635	0.000749438	0.206841	0.132401	0.0922509	0.39747	0.0541872	0.118044	0.464286	0.0593592	0.0468399	0.528072	0.0723014	0.0419059	0.419043	0.0815155	0	0.869258	0.0022335	0	0.699289	0.00220884
0.536135	0.0235546	0.138285	0.411716	0.01841	0.135868	0.3378	0	0.116987	0.309132	0	0.0942239	0.0059657	0.0308228	0.0542636	0.00427046	0.0400517	0.0298932	0.0712479	0.523145	0.00103072	0.0604929	0.490414	0.000933532
0.867846	0.0971386	0.139229	0.623478	0.0606773	0.16013	0.112057	0	0.416368	0.100222	0	0.367904	0.471901	0.359204	0.250157	0.45048	0.374607	0.228983	0.0477729	0.406185	0.177917	0.0416583	0.306995	0.205273
0.0806492	0.0933833	0.454637	0.0793807	0.125672	0.332514	0.448133	0.0143845	0.176943	0.416132	0.0134715	0.175443	0.18067	0.540535	0.107501	0.189488	0.524627	0.116166	0.272182	0.0182454	0.00358262	0.271503	0.0163457	0.00398903
0.0912	0.0192	0.509135	0.0430839	0.00974421	0.473923	0.00115031	0.110046	0.151768	0.000890736	0.0957305	0.135095	0.557119	0.0438891	0	0.516751	0.0517455	0	0.0071892	0.00420831	0.530393	0.00728371	0.00444774	0.508438
0.259916	0.0652043	0.211512	0.248849	0.0589194	0.224108	0.335826	0.208689	0.37145	0.362832	0.218984	0.382455	0.260025	0.21034	0.184519	0.264766	0.174477	0.226502	0.13503	0.108606	0.295323	0.118662	0.0997773	0.282488
0.0592645	0	0.0941491	0.0402522	0	0.0768671	0.240358	0.406511	0.288265	0.245801	0.377811	0.317187	0.246814	0.288844	0.360774	0.236352	0.245068	0.407193	0.0592871	0.147949	0.0393519	0.0542534	0.159336	0.0334371
0.222342	0	0.223576	0.143873	0	0.222455	0.365663	0.0749449	0.424089	0.351957	0.0738595	0.414191	0.177659	0.455342	0.430377	0.155983	0.381448	0.451068	0.514291	0.225511	0.237537	0.393001	0.241442	0.16954
0.225464	0.51565	0.414371	0.166145	0.361876	0.435106	0.377524	0.14031	0.00960384	0.329806	0.166867	0.00705467	0.484604	0.281016	0.329062	0.439414	0.240902	0.348062	0.476436	0	0	0.482915	0	0
0.383614	0.173892	0.128718	0.456574	0.194211	0.137171	0.011992	0.521874	0	0.0153671	0.5131	0	0.0608502	0.0294526	0.149488	0.0451546	0.0241183	0.135464	0.0455087	0.138909	0.211277	0.0376429	0.124043	0.195704
0.0353885	0	0.207835	0.0417025	0	0.216681	0.00894737	0.561053	0.0844314	0.00836203	0.520254	0.0850959	0.169763	0.00294683	0.00232362	0.11291	0.00242924	0.00187473	0.0681987	0.0607858	0.549393	0.0469388	0.0452539	0.507908
0.233845	0.0432149	0.197479	0.190461	0.029972	0.231908	0.0463875	0.124111	0.603928	0.0420961	0.110637	0.614802	0.156028	0.000283688	0.159416	0.176565	0.000324675	0.157624	0.000555556	0.0133333	0.61309	0.00043535	0.009942	0.644319
0.0498398	0	0.160115	0.0423216	0	0.253628	0.452468	0.0801502	0.482373	0.464683	0.0908096	0.437245	0.27367	0.392408	0.035012	0.268922	0.426379	0.0316634	0.130293	0.018226	0.300417	0.127738	0.0184624	0.290754
0.0317225	0.701156	0.0877373	0.0194581	0.606721	0.0621931	0.459141	0.382086	0.258065	0.5	0.328273	0.327098	0.138478	0.00152174	0.0191579	0.117897	0.00139693	0.0177679	0.0124766	0	0.342374	0.00796495	0	0.306651
0.465196	0.112534	0.0226804	0.574042	0.122294	0.0257536	0.00303825	0	0.536651	0.00298832	0	0.597664	0.00178955	0.138511	0.434625	0.00137855	0.116724	0.397298	0.0997966	0.39244	0.0770279	0.111217	0.499659	0.0674224
0.0713422	0.41052	0.219497	0.050884	0.289676	0.221863	0.0212264	0.209119	0.447213	0.0274949	0.213826	0.566531	0.642434	0.239683	0.203509	0.532357	0.245316	0.164767	0.103209	0.00641711	0.324035	0.0824786	0.0055788	0.297863
0.218928	0.0962372	0.0461775	0.225299	0.108261	0.0422436	0.0760095	0.268624	0.416383	0.0808452	0.282278	0.421452	0.227181	0.289554	0.308582	0.201439	0.264168	0.29991	0.267972	0.214591	0.0303647	0.286366	0.223292	0.0311846
0.0513854	0.211587	0.223661	0.0455561	0.1875	0.223761	0.00692042	0	0.112829	0.0054678	0	0.107533	0	0	0.212298	0	0	0.177641	0.126095	0.404952	0.189628	0.116385	0.420823	0.168425
0.465249	0.0581845	0.0521035	0.412361	0.0495832	0.0541917	0.104454	0	0.227259	0.087868	0	0.227327	0.000427442	0.0660398	0.280425	0.000435635	0.0566349	0.333261	0.431633	0.0682872	0.148719	0.380946	0.0587992	0.152435
0.274135	0.261081	0.280628	0.221432	0.241099	0.245463	0.352233	0.32168	0.409871	0.355049	0.288994	0.459876	0.476809	0.106809	0.0257101	0.432292	0.122919	0.0202546	0.0310661	0.417981	0.185574	0.0227586	0.316296	0.179655
0.00036245	0.325843	0.184502	0.000262881	0.331734	0.131441	0.0722984	0.257916	0.0437427	0.0852866	0.260386	0.0511114	0.214409	0.209053	0.0647213	0.205532	0.226337	0.0573037	0.0481523	0.0167973	0.0294695	0.032737	0.0196464	0.0171298
0.10057	0.0247709	0.611553	0.084601	0.0204123	0.624297	0.0968571	0.0711429	0.512124	0.0885811	0.0603783	0.551868	0.54157	0.0712926	0.0145221	0.486785	0.113813	0.00817646	0.191758	0.102607	0.536516	0.180737	0.0869255	0.596908
0.313147	0.215062	0.46616	0.246185	0.15038	0.52411	0.0139969	0.0290306	0.504555	0.014125	0.0283401	0.52158	0.0391459	0	0.54733	0.0222043	0	0.546225	0.0500711	0.270839	0.0800464	0.0296796	0.157773	0.0814503
0.0772177	0.196976	0.0935159	0.0900329	0.25239	0.0850964	0.345782	0.308974	0.737491	0.309747	0.277979	0.734296	0.0144121	0.516214	0.311576	0.00916858	0.439609	0.232757	0.326146	0.0194805	0.254317	0.277755	0.0178291	0.236644
0.0477518	0.107703	0.463133	0.0568937	0.104995	0.56603	0.0519455	0.020428	0.284368	0.0482821	0.0194013	0.2783	0.244217	0.248409	0.0296819	0.228933	0.212964	0.0324552	0.251121	0.194533	0.113047	0.244491	0.168829	0.126819
0.0683864	0.0475302	0.522622	0.0744236	0.0529469	0.510572	0.295357	0.0727067	0.54951	0.280792	0.0786765	0.482773	0.176083	0.463522	0.166096	0.114093	0.482306	0.10343	0.173956	0.154736	0.0571379	0.195547	0.137865	0.0720899
0.0358312	0.287421	0.195365	0.0364634	0.345771	0.165262	0.355816	0.230593	0.503734	0.340643	0.218261	0.509503	0.0403705	0.654476	0.172197	0.046058	0.49435	0.260092	0.277986	0.106117	0.187976	0.234839	0.102204	0.16488
0.672998	0.427836	0.491603	0.678418	0.378277	0.560487	0.575219	0.117208	0.250214	0.53192	0.129667	0.209147	0.542123	0.686986	0.58319	0.521238	0.573471	0.671716	0.198028	0	0.0930085	0.158892	0	0.0914202
0.000902256	0.110075	0.000952154	0.000603015	0.0871221	0.00080402	0.0075188	0.00125313	0.289422	0.00680465	0.00111638	0.294018	0.158985	0.00534402	0.130183	0.124185	0.00475554	0.114271	0.128628	0.0652236	0.255136	0.122929	0.0496139	0.320549
0.0844963	0.0969222	0.496619	0.105364	0.118209	0.507747	0.00294906	0.3	0.185595	0.00347113	0.301861	0.217103	0.463183	0.000913576	0.0125611	0.441407	0.00116306	0.00940275	0.468764	0.205721	0.205229	0.435407	0.198666	0.197394
0.441464	0.07249	0.363612	0.294987	0.053749	0.327682	0.0211316	0.0279482	0.206101	0.0249129	0.029546	0.229842	0.098635	0.108763	0.452001	0.088059	0.105151	0.417396	0.684034	0.220814	0.339575	0.580982	0.189231	0.336554
0.0104129	0.229448	0.176817	0.00606318	0.189814	0.124455	0.169956	0.0994764	0.169811	0.211794	0.110961	0.189711	0.293179	0.327137	0.0713807	0.210465	0.299879	0.0559	0.20222	0.33974	0.501292	0.153957	0.294809	0.439819
0.0828185	0.0279923	0.472765	0.0976331	0.0337523	0.462221	0.266111	0.46712	0.254482	0.286186	0.496158	0.257661	0.238279	0.101482	0.60715	0.236503	0.103928	0.588437	0.376556	0.107717	0.2989	0.340844	0.137731	0.211594
0.385774	0.0202492	0.491273	0.314564	0.0200205	0.405165	0.125956	0.31181	0.37032	0.145593	0.33516	0.398232	0.0721819	0.0454652	0.15865	0.0790757	0.0479782	0.164698	0.00596206	0.00623306	0.606949	0.00454639	0.00481373	0.599297
0.556291	0.00220751	0.213518	0.353271	0.00134288	0.222897	0.551193	0.22167	0.233365	0.540185	0.208997	0.242572	0.0363108	0.500363	0.228419	0.0252483	0.423826	0.187511	0.133529	0.079237	0.406143	0.146114	0.0841908	0.418272
0.39486	0.658294	0.560992	0.359383	0.755362	0.444976	0.0458274	0.316549	0.193235	0.0451631	0.31023	0.194313	0.115639	0.379659	0.373337	0.0756609	0.315211	0.294211	0.284907	0.231928	0.348299	0.248103	0.194818	0.361083
0.0348092	0.216653	0.105968	0.0314624	0.216955	0.0956456	0.0706947	0.00815395	0.427227	0.0775978	0.00970309	0.394075	0	0.134857	0.257968	0	0.126203	0.239809	0.227743	0.222825	0.00860794	0.200377	0.23766	0.00710085
0	0.468824	0.0595414	0	0.582808	0.0498764	0.0883219	0.385018	0.164525	0.0934579	0.36885	0.181724	0.173383	0.0155268	0.45278	0.133125	0.0123566	0.436844	0.310455	0.0323141	0.0213541	0.28686	0.0303982	0.0209747
0.722485	0.188269	0.258768	0.478888	0.121737	0.265259	0.421431	0.0399875	0.301893	0.428935	0.0417755	0.294118	0.258929	0	0.0173293	0.24132	0	0.0146341	0.0203102	0.268464	0.384512	0.0149578	0.243714	0.311939
0.490243	0.559526	0.327891	0.641791	0.501967	0.478473	0.00143335	0.236025	0.194731	0.00179695	0.255165	0.225816	0.00999706	0.00676272	0.429135	0.00731183	0.00604786	0.350968	0.013508	0.227998	0.35636	0.010003	0.169507	0.354956
0.0991028	0.00163132	0.281416	0.0548657	0.000925712	0.274554	0.000904159	0.374623	0.167325	0.000890472	0.327536	0.188483	0.215565	0.105544	0	0.255368	0.0990198	0	0.0383858	0.154528	0.0421508	0.0232235	0.107314	0.0367209
0.00449438	0.337828	0.174424	0.00391645	0.212036	0.242167	0.014725	0.417497	0.212882	0.0157444	0.403179	0.235703	0.0177123	0.272941	0.000624415	0.0180907	0.399313	0.00043592	0.157005	0.0845411	0.253373	0.159836	0.0885329	0.246311
0.245299	0.426991	0.500287	0.260652	0.442407	0.513077	0.0374589	0.324981	0.260775	0.040349	0.350245	0.260632	0.000724988	0	0.373187	0.000786782	0	0.357724	0.0655738	0.362412	0.00606061	0.0444092	0.288578	0.00515464
0.125397	0.265302	0.38799	0.136669	0.295812	0.379251	0.287126	0.236618	0.297426	0.253207	0.228708	0.271363	0.199115	0.0941003	0.209501	0.165077	0.0971376	0.168256	0.0141372	0.573805	0.0806056	0.0140264	0.564648	0.0812706
0.368137	0.457598	0.0927313	0.492459	0.411233	0.138033	0.186422	0.481914	0.283066	0.173755	0.356819	0.356328	0.5	0.212709	0.0994617	0.537589	0.222251	0.102348	0.239007	0.648215	0.11964	0.217105	0.537307	0.131109
0.549144	0.343889	0.495972	0.453243	0.337399	0.417231	0	0.289614	0.160391	0	0.192012	0.210713	0.0811333	0.0775918	0.101273	0.0717949	0.0652586	0.106553	0.293059	0.537704	0.371189	0.319179	0.554574	0.391974
0	0.384409	0.0168508	0	0.375772	0.0191245	0.0612661	0.149013	0.378905	0.0447471	0.1286	0.320668	0.0152071	0.137913	0.0694045	0.0114398	0.108008	0.0666667	0.121732	0.375	0.371798	0.0946432	0.30675	0.353377
0.0448902	0.453438	0.112556	0.0828924	0.649675	0.145062	0.0163234	0.166343	0.370169	0.0180801	0.145085	0.470082	0.358663	0.00641675	0.18192	0.262287	0.00530134	0.161027	0.237915	0.000755287	0.0492085	0.179538	0.000688231	0.0407524
0.0046652	0.0773875	0.178262	0.0048433	0.0842042	0.170085	0.0208623	0	0.23143	0.026325	0	0.246051	0.346515	0.352447	0.039614	0.311279	0.362113	0.0346359	0.174804	0	0.442973	0.108982	0	0.389703
0.223321	0.507731	0.528644	0.239467	0.484167	0.594455	0.284144	0.370487	0.150732	0.277182	0.363917	0.149694	0.0559441	0.340189	0.265649	0.0428752	0.323552	0.214061	0.070607	0.424325	0.216849	0.0672743	0.380943	0.230143
0.396355	0.0105036	0.0815324	0.22964	0.00834971	0.0594237	0.327441	0.0457838	0.20021	0.315378	0.041568	0.212392	0.574235	0.192271	0.31067	0.413593	0.187913	0.228949	0	0	0.0753357	0	0	0.059032
0.58734	0.252404	0.202947	0.544981	0.316477	0.150186	0.0366453	0.367586	0.0906959	0.0360193	0.311095	0.105335	0.00225479	0.394814	0.107731	0.00191902	0.443853	0.0815582	0	0.126615	0	0	0.0919325	0
0.531951	0.191093	0.422482	0.457863	0.170106	0.408506	0.06928	0.48251	0.224384	0.0705377	0.447884	0.24612	0.0304468	0.243575	0.0981465	0.0201439	0.200303	0.0789623	0.17845	0.114991	0.355604	0.160168	0.118681	0.309251
0.0496124	0.143669	0.0327511	0.0503408	0.202329	0.0235973	0.0237712	0.261828	0.064267	0.022306	0.283971	0.0556034	0.178269	0.615769	0.319779	0.172754	0.632057	0.301901	0.340515	0	0.00626253	0.254529	0	0.00559159
0	0	0.156559	0	0	0.154812	0.472863	0.268952	0.549497	0.452862	0.27352	0.517466	0.576142	0.247837	0.275757	0.44778	0.342127	0.155253	0.133048	0.135186	0.584352	0.0986139	0.0883688	0.662574
0.22133	0.539268	0.3293	0.281818	0.531676	0.425284	0.162046	0	0.227094	0.107964	0	0.189245	0.511234	0.0512663	0.0446715	0.555112	0.0502804	0.0494566	0.0337475	0.0407009	0.252913	0.0294237	0.0452624	0.198286
0.1826	0.256533	0.148023	0.207346	0.363842	0.118509	0.466564	0.531504	0.685947	0.44375	0.533773	0.649632	0.322535	0.52471	0.133913	0.302775	0.482391	0.136737	0.570199	0.0721854	0.123533	0.384547	0.0609279	0.0987048
0.0120449	0.178757	0.0379851	0.012447	0.134806	0.0520509	0.21835	0.377076	0.057149	0.189912	0.296447	0.0632252	0.0593023	0.320736	0.0019478	0.0567823	0.322361	0.00185563	0.186141	0.22337	0.0979866	0.174123	0.220671	0.0927809
0.190143	0.003996	0.122614	0.162539	0.00322667	0.129804	0.00559254	0.0945406	0.218522	0.00508475	0.0820904	0.228814	0.482053	0.00292154	0.049985	0.429608	0.00419036	0.0310582	0.490861	0.103642	0.257811	0.571118	0.127326	0.244166
0	0.554688	0.0789737	0	0.354882	0.0751665	0	0.0449409	0.117859	0	0.0410466	0.122261	0.0467117	0.500615	0.324862	0.0302789	0.45	0.234263	0.442623	0.394014	0.205907	0.47475	0.436076	0.19955
0	0.400254	0.0858356	0	0.286928	0.0911433	0.0848105	0.0925825	0.234919	0.0728167	0.0721113	0.258956	0.268105	0.108808	0.132149	0.206842	0.0876784	0.126522	0.436772	0.126287	0.288127	0.491638	0.180502	0.22691
0.139467	0.0556312	0.540681	0.122251	0.0660127	0.399403	0.32902	0.15781	0.0728249	0.367864	0.146724	0.0875743	0.158339	0.138306	0.0388787	0.133198	0.0956115	0.0473096	0.535282	0	0.0105204	0.43961	0	0.0105026
0.150994	0.240669	0.00687715	0.160857	0.31041	0.00568035	0.104102	0.494486	0.170191	0.087863	0.384387	0.184785	0.366607	0.335465	0.479936	0.307968	0.284924	0.474684	0.0318747	0.259319	0.260432	0.0231373	0.178838	0.274118
0.0310375	0.000886787	0.262224	0.0222646	0.000873108	0.191052	0.404063	0.362201	0.30462	0.330341	0.324281	0.278164	0.0347408	0.102084	0.00488898	0.0254652	0.0778163	0.00470127	0.0525297	0.00919874	0.645966	0.0379039	0.00735152	0.583231
0.00202285	0.181104	0.124913	0.00178459	0.151367	0.13185	0	0.223688	0.0535263	0	0.171376	0.065321	0.00637267	0	0.468433	0.00417293	0	0.296612	0.00062461	0.129086	0.226778	0.000489077	0.0864714	0.26508
0.212888	0.0228847	0.294773	0.173924	0.018393	0.299631	0.0664364	0.0446452	0.429844	0.0485531	0.0404332	0.346863	0.00139587	0.477387	0.163431	0.00124938	0.386005	0.18091	0.272938	0.538908	0.567781	0.246676	0.500539	0.552484
0.235753	0.628286	0.193381	0.268228	0.527333	0.262141	0.540151	0.133417	0.233065	0.546204	0.151113	0.208078	0.276007	0.278702	0.241128	0.266546	0.299396	0.216767	0.530698	0.0199425	0.0292322	0.520899	0.0196888	0.0290623
0.0421447	0.101059	0.351292	0.0413465	0.0839289	0.41498	0.225565	0.213956	0.319491	0.207272	0.220365	0.285042	0.0477941	0.161535	0.00353941	0.0496776	0.16588	0.00358252	0.152329	0.0250057	0.173722	0.108568	0.0281363	0.110039
0.215644	0.328897	0.623016	0.20435	0.346247	0.560803	0.322236	0.518226	0.39464	0.333124	0.460882	0.458736	0.0307453	0.40528	0.197872	0.0191898	0.295449	0.169413	0.479469	0.163708	0.281767	0.423168	0.142523	0.285646
0.29886	0.00759814	0.128597	0.173828	0.00404676	0.140437	0.272616	0	0.123953	0.215908	0	0.127626	0.123223	0.290943	0.0950433	0.0734233	0.265881	0.0619705	0	0.128499	0.305924	0	0.0790425	0.358129
0	0	0.183192	0	0	0.115637	0.280816	0.000308928	0.168373	0.17474	0.000227531	0.142253	0.340035	0.454983	0.432175	0.223583	0.254924	0.507177	0.00150311	0.127979	0.0192308	0.00155659	0.102335	0.0249055
0.447436	0.515385	0.439163	0.453836	0.382129	0.60078	0.27332	0.369374	0.320133	0.313799	0.341063	0.398053	0.0185817	0.123246	0.13921	0.0177215	0.110619	0.14792	0.0872283	0.586277	0.354897	0.0594169	0.433451	0.326978
0	0.000776247	0.229005	0	0.000689774	0.235754	0.14191	0.307636	0.309959	0.138377	0.318343	0.292076	0.22392	0.307375	0.386544	0.203798	0.314548	0.343784	0.241522	0.374885	0.274693	0.24655	0.340195	0.309006
0.0348712	0.0284335	0.312865	0.0268152	0.0268967	0.254332	0.190336	0.229523	0.314278	0.188228	0.209071	0.3412	0.017667	0.0302517	0.503273	0.0147534	0.0233776	0.543856	0.00575027	0.289704	0.154306	0.00414038	0.19184	0.167784
0.0661157	0.0352327	0.192467	0.0574343	0.0372072	0.158322	0.125397	0.333103	0.33653	0.118029	0.340197	0.310152	0.0736366	0.743542	0.0960325	0.0641902	0.559014	0.111346	0.379679	0.0070491	0.243068	0.26029	0.00648479	0.181136
0.106536	0.007661	0.169278	0.073396	0.00748188	0.119413	0.257985	0.244717	0.188868	0.250477	0.239481	0.187381	0.0193219	0.55273	0.138466	0.0167332	0.452772	0.146389	0	0.0674931	0.385237	0	0.0528017	0.422577
0.156049	0.104868	0.58073	0.176055	0.140798	0.487987	0	0.130241	0.184453	0	0.115415	0.172371	0.13997	0.658683	0.185318	0.1	0.526631	0.165597	0.118448	0.0355684	0.591314	0.118347	0.0396359	0.530182
0.416244	0.286168	0.36231	0.367336	0.318315	0.287448	0.363636	0.14904	0.163598	0.35913	0.137394	0.175266	0.173549	0.0632514	0.00293099	0.105347	0.0644817	0.0017452	0.0331238	0.0229691	0.231507	0.0250732	0.0239838	0.167826
0.45719	0.0880089	0.19057	0.356587	0.0627911	0.20833	0.228928	0.0316708	0.487179	0.175024	0.0307209	0.383985	0.45956	0.462418	0.333947	0.420612	0.425454	0.3322	0.258993	0.282384	0.201992	0.221098	0.243015	0.200372
0.0207236	0.519494	0.177415	0.0126095	0.389313	0.144048	0.26814	0.100927	0.362092	0.256893	0.0897949	0.389912	0	0	0.476057	0	0	0.514602	0.126517	0.129424	0.363162	0.0964798	0.131538	0.27249
0.106897	0.019628	0.450071	0.0841975	0.0164241	0.423651	0.00160823	0.00353812	0.446351	0.00133333	0.00265829	0.492533	0.352854	0.796526	0.501151	0.293559	0.61565	0.53943	0.00871703	0	0.219555	0.00701944	0	0.227142
0.0994689	0.255674	0.0612091	0.175468	0.266751	0.103492	0.00266272	0.0547337	0.556894	0.00271821	0.0495315	0.628209	0.156901	0.47156	0.0472395	0.134202	0.4271	0.0446117	0.290706	0.0906126	0.0164545	0.258439	0.0761998	0.0173949
0	0.193742	0.019775	0	0.158382	0.0217565	0.0609956	0.0523487	0.197634	0.0633188	0.0551996	0.194566	0.0686715	0.151257	0.274059	0.0559824	0.137131	0.246432	0.0647795	0.505171	0.353081	0.0445193	0.315969	0.387954
0	0	0.302717	0	0	0.286081	0.0588551	0.0338619	0.402927	0.0504957	0.032924	0.355545	0.329908	0.429599	0.465449	0.231518	0.29932	0.468806	0.126177	0.211629	0.420941	0.0885804	0.191317	0.326888
0.0642417	0.182458	0.666707	0.0564215	0.149089	0.716604	0.162013	0.692286	0.132429	0.150102	0.565876	0.150102	0	0.329766	0	0	0.315764	0	0.0110604	0.0891854	0.00934761	0.0147472	0.0989289	0.011236
0.565812	0.25812	0.345423	0.551897	0.260794	0.333472	0.0426511	0.293342	0.174163	0.0440152	0.323301	0.163078	0.391657	0.270668	0.128519	0.412197	0.308188	0.118792	0.4165	0.145265	0.036051	0.385785	0.121094	0.0400575
0.208896	0.00140766	0.244258	0.171363	0.00119617	0.235797	0.135815	0.0130785	0.466017	0.124024	0.0126675	0.439366	0.559289	0.00432069	0.0186987	0.465721	0.00343446	0.0195882	0.0257906	0.161959	0.0733234	0.026988	0.157228	0.0790361
0.216143	0.0906624	0.247946	0.205018	0.0890517	0.239438	0.244642	0.600981	0.389011	0.247975	0.606044	0.391016	0.00563305	0.00616953	0.659992	0.00498102	0.00460553	0.781784	0.280567	0.00191644	0.0285307	0.293152	0.00237756	0.0240288
0.195341	0	0.327906	0.155238	0	0.245688	0.196091	0.312014	0.428224	0.249224	0.341268	0.497601	0.242757	0.192894	0.0835225	0.168021	0.151153	0.0737731	0	0.000347423	0.106468	0	0.000323939	0.113203
0.333447	0.38219	0.359535	0.321952	0.355023	0.373704	0.14762	0.490228	0.144961	0.184536	0.44214	0.20092	0.00528736	0.28	0.00101283	0.00598958	0.411209	0.00078125	0.54046	0.134665	0.387253	0.446517	0.135942	0.316936
0.00324746	0.0259796	0.313805	0.00328731	0.026936	0.306377	0.108333	0.589333	0.265025	0.101753	0.468096	0.3134	0.204387	0.609365	0.205016	0.177245	0.548926	0.197366	0.505225	0.0953625	0.0131357	0.509384	0.109589	0.0115245
0.221042	0.34001	0.283853	0.266124	0.382361	0.303893	0.0813048	0.00340798	0.268344	0.0909091	0.00370861	0.275721	0.302626	0.269231	0.101085	0.301514	0.362481	0.074805	0.0888954	0.0606237	0.00261142	0.0774308	0.0362117	0.00380807
0.64372	0.266425	0.353664	0.601716	0.2296	0.383608	0.324354	0.599065	0.485785	0.327416	0.510045	0.575955	0	0.322222	0.00250784	0	0.20303	0.00250313	0.348014	0.11209	0.0259115	0.37983	0.148819	0.0213007
0.000713776	0.182727	0.107043	0.000416146	0.0956473	0.119226	0.15438	0.0456198	0.0942263	0.115967	0.0318707	0.101316	0.0043799	0.185339	0.115534	0.0042288	0.195146	0.105943	0.613511	0.000204708	0.012231	0.591942	0.000226501	0.0106656
0.00186567	0.0621269	0.441813	0.00211551	0.0571576	0.544531	0.317887	0.108122	0.435177	0.288036	0.093777	0.454628	0	0	0.306088	0	0	0.233134	0.105803	0.437391	0.0265509	0.09079	0.497519	0.02003
0.0316321	0.0938331	0.575782	0.0320496	0.0951996	0.575007	0.0285433	0	0	0.0199725	0	0	0.180824	0.441217	0.224967	0.15828	0.415123	0.209298	0.511628	0.528764	0.367849	0.428091	0.483221	0.336796
0.0139154	0.139973	0.261301	0.01538	0.134048	0.301568	0	0.180942	0.048488	0	0.159815	0.0506641	0.582276	0.068223	0.0226288	0.503134	0.0724603	0.0184097	0.20389	0.402009	0.0181288	0.204021	0.391957	0.0186056
0.0881664	0.0743823	0.0194199	0.0767837	0.0703048	0.0178935	0.00770599	0.614108	0.100791	0.00799262	0.607091	0.105749	0	0.205913	0.0608776	0	0.13439	0.0531382	0.0686291	0.315391	0.344307	0.0442949	0.211387	0.33156
0.222199	0.0217801	0.106342	0.247262	0.0219873	0.117222	0.138535	0.0172056	0.205483	0.153165	0.013826	0.282716	0.348643	0.515488	0.286146	0.336703	0.560902	0.253972	0.559388	0.35689	0.356752	0.516796	0.337864	0.348148
0.0475106	0.299056	0.184904	0.0291825	0.232776	0.145912	0.000285063	0	0.535262	0.000222866	0	0.593715	0.107379	0.555773	0.0771939	0.112916	0.61403	0.0734725	0	0.421893	0.0022243	0	0.386678	0.00174664
0.164009	0.0202164	0.386265	0.178163	0.0181261	0.467986	0.470863	0.464007	0.37115	0.442201	0.454102	0.35616	0.478532	0	0.105661	0.426603	0	0.077512	0.00664962	0.299744	0.276208	0.00617577	0.27364	0.280998
0.252233	0.0692828	0.301722	0.200129	0.0495452	0.334765	0	0.357641	0.00117959	0	0.302271	0.00195695	0.294708	0.132482	0.167468	0.262559	0.145433	0.135913	0.0225035	0.00783605	0.00141072	0.0217729	0.00785973	0.00136081
0.557898	0.0560299	0.250726	0.469466	0.0469274	0.251908	0.206125	0.193875	0.110712	0.193791	0.163485	0.123435	0.269581	0.0950425	0.166013	0.240199	0.0907055	0.154992	0.0545723	0.216323	0.0501089	0.0479793	0.213023	0.0447374
0.0608904	0.081842	0.44234	0.0570086	0.0887994	0.381692	0.0340857	0.080608	0.536418	0.0299111	0.0801649	0.473323	0	0.318437	0	0	0.264058	0	0.00190597	0	0.252657	0.00127877	0	0.24318
0	0.0280438	0.0259651	0	0.0188419	0.0225414	0.0584633	0.229955	0.187586	0.0548303	0.227862	0.177546	0.0447595	0.13761	0.182152	0.0482194	0.17904	0.150824	0.334967	0.267429	0.114856	0.283019	0.306492	0.0846756
0.243201	0.41809	0.528679	0.198247	0.343109	0.525135	0.279692	0.0489231	0.216438	0.235431	0.0396015	0.225071	0.35208	0	0.168283	0.257449	0	0.145615	0.146795	0.314094	0.270302	0.155702	0.357591	0.251827
0.104236	0.0052356	0.572184	0.0810811	0.00447336	0.520918	0.129836	0.122946	0.624808	0.125128	0.118913	0.622574	0	0.558212	0.0634193	0	0.284359	0.0753052	0.0552159	0.0948531	0.224348	0.0420294	0.0760474	0.212999
0.19205	0.406783	0.401533	0.163149	0.379944	0.365205	0.267616	0.00177936	0	0.278107	0.00191718	0	0.178966	0	0.345162	0.150391	0	0.329759	0.287601	0.0736095	0.184844	0.237282	0.0527242	0.212913
0.439554	0.125852	0.480257	0.250707	0.0932048	0.369873	0.128679	0.341316	0.543237	0.114741	0.320683	0.515565	0.153943	0.494944	0.0359652	0.157202	0.550155	0.0330408	0.497406	0.437392	0.181699	0.470473	0.473241	0.158842
0.0154135	0.0835243	0.630466	0.0143885	0.0637621	0.770951	0.00968687	0.097995	0.190988	0.00977051	0.0994968	0.18973	0.197141	0.273936	0.00171184	0.159237	0.235093	0.00161117	0.461249	0.171321	0.182749	0.462264	0.207014	0.151572
0.483745	0.346944	0.151362	0.511833	0.326374	0.170244	0.219458	0.0870724	0.587464	0.196539	0.0871305	0.525761	0.60058	0.176628	0.0464642	0.505918	0.17951	0.0385121	0.612556	0.0371602	0.081846	0.56463	0.0342527	0.081846
0.240342	0.247255	0.395729	0.219621	0.20287	0.440728	0.111188	0.1918	0.25186	0.0956938	0.192558	0.215909	0.116552	0.213578	0.145397	0.0665295	0.131691	0.134602	0.0553122	0.151698	0.336043	0.0383011	0.125113	0.282139
0.00149925	0.0569715	0.21281	0.00139958	0.0475694	0.237929	0	0.1011	0.4	0	0.100455	0.413945	0.0547559	0.572961	0.0642534	0.0482347	0.459276	0.0706116	0.223811	0.85288	0.270536	0.194276	0.718909	0.278598
0.280295	0.408685	0.27823	0.310515	0.421416	0.298916	0.322802	0.00549451	0.0899504	0.238579	0.00413565	0.0883249	0.55651	0.0893471	0.305671	0.489669	0.084798	0.283387	0.377932	0.0864081	0.397493	0.309609	0.0759349	0.370546
0.000532992	0.0121522	0.357472	0.000649688	0.0134672	0.393191	0.0307287	0	0.0222902	0.0235532	0	0.0171602	0.409125	0.0111557	0.0322638	0.278593	0.00788867	0.0310686	0.169124	0	0.177922	0.117635	0	0.214559
0	0.0555421	0.205102	0	0.079283	0.111444	0.275429	0.125333	0.235852	0.263965	0.104015	0.272362	0.308747	0.161974	0.152962	0.288879	0.226481	0.102355	0.183017	0.118093	0.375484	0.195954	0.101597	0.467302
0.0387281	0.0660416	0.351926	0.0375346	0.0537849	0.418807	0.10434	0	0.248237	0.108082	0	0.252511	0.624384	0.050137	0.0405853	0.623018	0.0505246	0.0401859	0.506676	0.102902	0.082391	0.480743	0.133395	0.0603041
0.343838	0.110153	0.186663	0.370673	0.114123	0.194231	0.306165	0.000348311	0.123953	0.199637	0.000335008	0.0840336	0.211563	0.0101652	0.31322	0.165754	0.00970285	0.257093	0.300712	0.609074	0.0818393	0.217267	0.487028	0.073947
0.000441404	0.0165526	0.147462	0.000381607	0.0125251	0.168479	0.367855	0.109938	0.334174	0.342926	0.126518	0.270702	0.495486	0.187183	0.358577	0.515818	0.193887	0.360385	0.0465673	0.0894533	0.152107	0.0345298	0.0752788	0.134025
0	0	0.741098	0	0	0.826645	0.155708	0.288269	0.678841	0.120081	0.230059	0.655984	0.326487	0.0849858	0.121622	0.318664	0.118655	0.085023	0.0434667	0.128807	0.00469631	0.0412155	0.113885	0.00503651
0.149138	0.000431034	0.552192	0.122913	0.000451875	0.434103	0.289106	0.152908	0.531661	0.247204	0.13741	0.505875	0.744314	0.122323	0.0831278	0.625417	0.136655	0.0625232	0.244454	0.0629037	0.283921	0.206426	0.056232	0.2682
0.364635	0.010711	0.156659	0.3461	0.0111624	0.142682	0.218517	0.170981	0.23212	0.227224	0.186622	0.221141	0.092437	0.0539216	0.131296	0.0842374	0.0497202	0.12976	0.000990723	0.078087	0.0742823	0.00104862	0.0855283	0.0717827
0.145423	0.49444	0.433417	0.11087	0.394719	0.413913	0.05857	0.00380325	0.287432	0.0482658	0.00368189	0.244672	0.180911	0.177376	0.583289	0.148136	0.151644	0.558658	0.267542	0.14463	0.00643463	0.231995	0.177245	0.00455298
0.0878294	0.017775	0.337425	0.0740219	0.0254491	0.198625	0.0761931	0.438738	0.196562	0.0817121	0.435819	0.212212	0.0159711	0.198094	0.110216	0.0152409	0.176944	0.117748	0.00035344	0.031574	0.617719	0.000265769	0.0233694	0.627569
0.146244	0.0331875	0.472222	0.141646	0.0407706	0.372307	0.340642	0.0409815	0.292211	0.34279	0.0379777	0.31731	0.539518	0.0488331	0	0.522706	0.051649	0	0.392449	0.16557	0.156586	0.336801	0.146761	0.151605
0.135178	0.0769026	0.395076	0.111355	0.0677608	0.369356	0.428911	0.137958	0.0504371	0.395044	0.117238	0.0546647	0.41769	0.104286	0.391803	0.398645	0.109487	0.356175	0.177111	0.259475	0.431834	0.133768	0.235685	0.359076
0.000262467	0.393438	0.021673	0.000198177	0.284981	0.0225922	0.291121	0.136099	0.308171	0.248911	0.137047	0.261668	0.311442	0.154367	0.173201	0.319297	0.130187	0.210551	0.0156184	0.06374	0.662517	0.0130419	0.0508075	0.694043
0.310255	0.0804846	0.581475	0.289814	0.0797599	0.5481	0.495844	0.122738	0.172671	0.560996	0.133974	0.178976	0.25999	0.47518	0.185926	0.211744	0.405185	0.177582	0.328439	0.33153	0.0765904	0.0587179	0.0773112	0.0587179
0.013136	0.289242	0.146745	0.00986637	0.197648	0.161296	0.307629	0.37951	0.504215	0.303121	0.35198	0.535685	0.273341	0.587811	0.180924	0.259143	0.574615	0.175466	0.174953	0.123358	0.13974	0.112825	0.092573	0.120085
0.0454815	0.149037	0.49538	0.0499268	0.154912	0.523174	0.00258398	0.17907	0.0846749	0.00240848	0.144888	0.0975434	0.340532	0.624812	0.214162	0.285594	0.537133	0.20893	0.257212	0.304558	0.483549	0.284462	0.33707	0.483195
0.287334	0.0528541	0.0864126	0.311783	0.0529253	0.0936392	0.133256	0.00369515	0.457117	0.122662	0.00359228	0.432823	0.391523	0.500629	0.167509	0.357745	0.548254	0.139762	0.357848	0.0293659	0.0115283	0.239187	0.017604	0.0128539
0.310277	0.0658762	0.191057	0.25	0.0420521	0.241154	0.105324	0.00902778	0.647556	0.0920307	0.00866667	0.589401	0.350801	0.0928591	0.113163	0.284018	0.134381	0.0633106	0.0478356	0.167425	0.102869	0.0210636	0.106401	0.0712749
0.188044	0.00729583	0.289495	0.127595	0.00621492	0.230597	0.134966	0.100408	0.117865	0.122985	0.0911787	0.118274	0.321535	0.0867043	0	0.38313	0.143773	0	0.118667	0.0250861	0.29606	0.0709246	0.0171385	0.259003
0.00295858	0.0817644	0.482267	0.00194415	0.0528512	0.490279	0.00440286	0.0745735	0.328343	0.00437158	0.0711847	0.34153	0.391506	0	0.181729	0.290283	0	0.182534	0.11679	0.501206	0.0710566	0.109543	0.601435	0.0555405
0.23502	0.0265182	0.134558	0.204798	0.0300804	0.103369	0.0970898	0.0647265	0.138141	0.0739255	0.043677	0.155874	0.190103	0.654826	0.0999486	0.179256	0.686793	0.0898591	0.3286	0.0413793	0.466442	0.230507	0.0312596	0.433125
0.0540939	0.171625	0.237641	0.0407407	0.148101	0.207407	0.317531	0.184556	0.579507	0.30621	0.173292	0.59517	0.422727	0.420629	0.343702	0.404483	0.461982	0.299431	0.598822	0.190283	0.193784	0.588427	0.189031	0.191682
0.355425	0.0183985	0.288211	0.228833	0.0185263	0.184278	0.47227	0.0758232	0.353306	0.489778	0.0944669	0.294091	0.150643	0.547313	0.29716	0.123067	0.38746	0.342919	0.603931	0.0517337	0.193522	0.48948	0.0461081	0.175984
0.0382257	0.142682	0.51194	0.0398763	0.152219	0.500586	0.00454545	0.128182	0.154148	0.00301508	0.103829	0.126231	0.190433	0.0924829	0.42991	0.21491	0.0827221	0.542416	0.00215569	0.143473	0.259867	0.00143518	0.0927101	0.26774
0.0123164	0.102795	0.226647	0.0109382	0.106686	0.193942	0.229078	0.566749	0.450224	0.222683	0.566368	0.43795	0.118973	0	0.168563	0.0889673	0	0.127768	0.379405	0.117861	0.226624	0.353724	0.122979	0.202492
0	0.20544	0.213223	0	0.145587	0.260107	0.258899	0.126246	0.851606	0.247842	0.135645	0.758746	0.4497	0.232413	0.0621802	0.335964	0.190476	0.0566816	0.317864	0.169622	0.184779	0.28297	0.169863	0.164261
0.0803346	0.183816	0.614505	0.075752	0.186244	0.5719	0.339394	0.588406	0.584262	0.302418	0.529272	0.578774	0.141807	0.298519	0.000456986	0.156212	0.343197	0.000437876	0.0508876	0.570178	0.0205245	0.0495278	0.549373	0.0207326
0.351214	0.0332811	0.368787	0.283144	0.0295447	0.334912	0.172606	0	0.36975	0.145184	0	0.301975	0	0.624799	0.145125	0	0.439909	0.168961	0.114143	0.00227376	0.358127	0.088427	0.00229568	0.274793
0.461076	0.568311	0.236168	0.511925	0.539742	0.276092	0.168986	0.248406	0.226021	0.141128	0.248334	0.188816	0.285181	0.577484	0.277682	0.354254	0.587444	0.33909	0.395873	0.0580521	0.0394381	0.365338	0.0597875	0.0353397
0.243167	0.258554	0.56778	0.231407	0.232987	0.599615	0.508872	0.165605	0.470273	0.51639	0.177388	0.445522	0.471614	0.202503	0.413025	0.504302	0.194087	0.460803	0.31232	0.173244	0.0263002	0.356986	0.212766	0.0244774
0.0394437	0.135525	0.401829	0.0281233	0.122514	0.316928	0.453032	0.256048	0.106654	0.440305	0.265819	0.0998473	0	0.718793	0.124108	0	0.415543	0.111826	0.121449	0.00780393	0.21951	0.0861145	0.00572246	0.21226
0.057722	0.164353	0.395213	0.0449785	0.121479	0.416652	0.132693	0.405584	0.526268	0.122642	0.410264	0.480855	0.244669	0	0.153949	0.209615	0	0.165865	0.432677	0.224795	0.0143266	0.411976	0.280188	0.0109443
0.642993	0.426971	0.449705	0.544771	0.396857	0.409921	0.419251	0.283056	0.145925	0.474852	0.335687	0.139365	0	0.0123816	0.197656	0	0.00818882	0.227331	0.390504	0.465498	0.281842	0.404877	0.462318	0.294226
0.0291019	0.0245861	0.343289	0.0233025	0.016443	0.411008	0.148551	0.333635	0.0551059	0.125095	0.344022	0.0450038	0.345501	0.236633	0.0233214	0.253466	0.20726	0.0195337	0.71258	0.0215609	0.246746	0.536634	0.0221815	0.180623
0.0361045	0.343468	0.261873	0.0304	0.24012	0.3154	0.155133	0.0605536	0.212196	0.125966	0.0429711	0.2428	0.192343	0.0134763	0.0463539	0.146489	0.0124364	0.0382552	0.64636	0.0503584	0.0392395	0.562356	0.0540049	0.0318346
0.166935	0.151369	0.639817	0.160945	0.138507	0.674142	0.429435	0.0110381	0.175106	0.452131	0.0118812	0.171278	0.00439408	0.355458	0.0128779	0.00451092	0.430291	0.0109212	0.0149688	0.212614	0.0627125	0.00822947	0.138175	0.0530521
0.451481	0.352941	0.305173	0.476223	0.371358	0.305933	0.470043	0.433395	0.394034	0.41653	0.410411	0.368728	0.00834492	0.354659	0	0.0056953	0.467675	0	0.207692	0.0595294	0	0.220594	0.0908304	0
0.00860585	0.141382	0.27283	0.00686275	0.108042	0.284706	0.0300334	0.0296626	0.264348	0.0266711	0.0278261	0.250247	0.352621	0.00296736	0	0.247226	0.0029304	0	0.524805	0.435297	0.573	0.400193	0.365797	0.519961
0.0895285	0.12308	0.0137837	0.103217	0.135314	0.0144544	0.221836	0	0.0971625	0.141347	0	0.111111	0.0648629	0	0.246991	0.0384362	0	0.189326	0.315949	0.128405	0.389245	0.253185	0.114409	0.350077
0.173463	0.0726332	0.269036	0.167992	0.0779619	0.242741	0.0826813	0.00260824	0.289305	0.0752969	0.00237135	0.289786	0	0.234035	0.0866842	0	0.208965	0.0544288	0	0.742609	0.0188768	0	0.47019	0.0224888
0.0341386	0.118387	0.451359	0.0273338	0.0971176	0.440537	0.162171	0	0.321128	0.132107	0	0.334798	0.233888	0.110065	0.30658	0.158879	0.0757727	0.302509	0.342823	0.173216	0.409588	0.275274	0.116678	0.488249
0.582926	0.509865	0.600502	0.62597	0.545911	0.602266	0.430007	0	0.00555881	0.385829	0	0.00611916	0	0.216068	0.0168157	0	0.254025	0.0160191	0.606956	0.0471653	0.0132275	0.574132	0.052381	0.0112663
0.135737	0	0.130183	0.0780964	0	0.102959	0.192213	0.022541	0.0962126	0.149363	0.016799	0.100318	0.377918	0.276144	0.0314178	0.419974	0.317669	0.0303502	0	0	0.295567	0	0	0.199905
0.215173	0.396777	0.462944	0.137731	0.237397	0.495273	0.42591	0.0224733	0.173972	0.342581	0.0180137	0.174577	0.0948998	0.565846	0.0143513	0.107502	0.640069	0.0143719	0.208277	0.00388514	0.00393082	0.214137	0.00452044	0.00347343
0.464531	0.0988365	0.154236	0.514765	0.11441	0.14765	0	0.00309872	0.0132581	0	0.00197461	0.0135642	0.301039	0.0254777	0.134519	0.229491	0.0225185	0.116024	0.0558316	0.335893	0.00298364	0.0533863	0.357844	0.00267795
0.471425	0.458846	0.57164	0.54402	0.497775	0.608078	0.242023	0.0333824	0.38504	0.213235	0.0341365	0.331747	0.320318	0.0529451	0.0720189	0.186945	0.0472255	0.0471224	0.741644	0.375344	0.347589	0.591686	0.40021	0.260078
0.413027	0.293856	0.215195	0.416573	0.331455	0.192423	0.607727	0.0351549	0.119148	0.547507	0.0303121	0.12449	0.26818	0.567292	0.154064	0.217333	0.443416	0.159733	0.227899	0.0377358	0.0136833	0.21066	0.0399282	0.0119538
0.113572	0.0421316	0.0798746	0.135802	0.0466704	0.0862206	0.128159	0.0258724	0.648588	0.106713	0.0212977	0.656062	0.199767	0.179641	0.0181207	0.214963	0.201756	0.0173617	0.101634	0.0794178	0.585381	0.0678139	0.0636773	0.487136
0.0856517	0.298586	0.30584	0.0847068	0.234904	0.384464	0.48826	0.138467	0.221357	0.424242	0.111513	0.238824	0.0117175	0.0647549	0.169714	0.00900474	0.0639854	0.131991	0	0.0141747	0.548421	0	0.00652632	0.505237
0.340577	0.732738	0.211016	0.27255	0.68528	0.180562	0	0	0.465753	0	0	0.412816	0.00199715	0.349501	0	0.00210147	0.613113	0	0	0.0584822	0.166385	0	0.0473239	0.183323
0.0180128	0	0.729703	0.0120108	0	0.581558	0.314683	0.312019	0.116713	0.342682	0.293593	0.135074	0.354902	0.522549	0.139028	0.360737	0.446399	0.165421	0.509384	0.385977	0.29659	0.444805	0.331912	0.301175
0.0685972	0.119532	0.28026	0.0497913	0.17224	0.141175	0.385547	0.174615	0.081129	0.293986	0.153548	0.0703497	0.0329575	0.279175	0.0309622	0.0404017	0.386628	0.027407	0.0892272	0.0555035	0.0599312	0.0721318	0.0479854	0.0560394
						0.0972321	0	0.0657133	0.104981	0	0.0739464	0.0695474	0.220788	0.518903	0.0516668	0.14805	0.574888	0.0963009	0	0	0.0699595	0	0
						0.214656	0.260018	0.195312	0.261233	0.289583	0.213425	0	0.0157104	0	0	0.00977476	0	0	0.0623886	0.0735776	0	0.0272798	0.0697812
						0.319581	0.0569745	0.310473	0.306533	0.0537535	0.315641	0.0634552	0.204488	0.34555	0.0499619	0.10851	0.512719	0.250383	0.0673813	0.328084	0.201935	0.0692913	0.257308
						0.523697	0.457741	0.239255	0.416065	0.415115	0.209602	0.00371885	0.107847	0.0823216	0.00333111	0.085875	0.0926049	0.392489	0.077125	0.617272	0.338205	0.072665	0.564544
						0	0.337146	0.117819	0	0.345545	0.144708	0.451505	0.136866	0.299467	0.320724	0.101218	0.287646	0.0894089	0.365271	0.0137912	0.0644989	0.417394	0.00870647
						0.269841	0.026644	0.09118	0.270762	0.0280095	0.0870307	0.197292	0.0705996	0	0.0620249	0.0435042	0	0.297207	0.0363887	0.213621	0.20693	0.0324732	0.166667
						0.000180636	0.600795	0	0.000234962	0.833166	0	0.0836197	0.318824	0.169674	0.0927966	0.346401	0.173305	0.0460358	0	0.572443	0.0304363	0	0.36811
						0.0400749	0	0.158976	0.0399552	0	0.153099	0.335165	0.473277	0.201034	0.284684	0.349825	0.231014	0	0.214715	0.133953	0	0.178375	0.132719
						0	0.139192	0	0	0.0877246	0	0.152738	0	0	0.116058	0	0	0.0977715	0.00782975	0.135604	0.0711572	0.00814877	0.0948276
						0.0247032	0.222449	0.137288	0.0294244	0.260132	0.139837	0.0368464	0.270482	0.10629	0.0286675	0.211935	0.105541	0.250834	0.016233	0	0.234755	0.0227627	0
						0.365371	0.0212509	0.282255	0.25263	0.0170477	0.243279	0.57299	0.0997938	0.162837	0.488916	0.0746338	0.185785	0.352273	0.115865	0.162046	0.324574	0.111756	0.154794
						0.438153	0.431446	0.28653	0.465716	0.430681	0.305095	0.430478	0.0165339	0.266256	0.350527	0.0176371	0.203244	0.167777	0.52231	0.0120632	0.149649	0.538062	0.0104448
						0.0532915	0.0197044	0.598017	0.0505523	0.0198288	0.563721	0.523366	0.0825448	0.129303	0.603188	0.0848548	0.144966	0.246797	0.0361718	0	0.146927	0.034188	0
						0.111871	0.421143	0.0132686	0.0926871	0.398382	0.0116213	0.564428	0.3972	0.134615	0.4976	0.350733	0.1344	0.217159	0.00169656	0	0.209689	0.00132626	0
						0.281824	0.143688	0.370506	0.316743	0.1656	0.361313	0.326073	0.444176	0.399098	0.285694	0.428016	0.362878	0.0528302	0	0.631773	0.0369556	0	0.528377
						0.252147	0.0107362	0.0149606	0.420891	0.0137795	0.0194572	0.0774674	0.474674	0.108663	0.0657188	0.508225	0.0860979	0.617715	0	0.0623188	0.439204	0	0.046892
						0.189261	0	0.156551	0.186982	0	0.153243	0.0801927	0.207424	0.184978	0.0447643	0.18574	0.115312	0.618725	0.138466	0.0264901	0.676326	0.162583	0.0246609
						0.160564	0.756603	0.227113	0.159701	0.680799	0.251045	0.600542	0.351762	0.17253	0.505628	0.364334	0.140249	0.000246488	0.614247	0.038149	0.000322893	0.562528	0.0545689
						0.0550688	0.0125156	0	0.0365297	0.00899685	0	0.0483913	0.40701	0.144618	0.0379955	0.368895	0.125282	0.214257	0.378734	0.19823	0.165538	0.336637	0.172308
						0.487978	0.286009	0.144079	0.493516	0.323659	0.128763	0.377744	0.334652	0.238082	0.381438	0.33811	0.237951	0.160061	0.0571646	0.162561	0.125074	0.0436469	0.166369
						0.205206	0.107411	0.249542	0.239333	0.119801	0.260941	0.773463	0.0522927	0.0688	0.671751	0.04288	0.072869	0.385197	0.52189	0.131362	0.337007	0.47114	0.127308
						0.126246	0.0626483	0.370088	0.126007	0.0628721	0.368072	0.136092	0.394744	0.10323	0.101999	0.299714	0.101902	0.00534759	0	0.310467	0.00501475	0	0.180236
						0.367823	0.0856893	0.216728	0.340162	0.0830743	0.206739	0.390328	0.000936037	0.433852	0.303126	0.000764721	0.412406	0.168191	0.0141372	0	0.187529	0.0223464	0
						0.00201005	0.305025	0.0873902	0.00175747	0.288293	0.0808436	0.0331187	0.23919	0.0903602	0.026973	0.162399	0.108392	0.168944	0.00956284	0.0354397	0.117368	0.00702106	0.0335337
						0.0527086	0.0427259	0.0512582	0.0489675	0.0299161	0.0680104	0.0538137	0.0442517	0.691468	0.0523583	0.0434213	0.685634	0.453145	0	0	0.088449	0	0
						0.284651	0.411788	0.126439	0.275667	0.471442	0.106955	0.256523	0.264416	0.0600504	0.159531	0.168813	0.0584947	0.202977	0	0.324671	0.161002	0	0.362075
						0.0124367	0.0287886	0.198701	0.0151643	0.0324675	0.214827	0.0680136	0.230246	0.206148	0.0691479	0.324591	0.148668	0.206967	0.64959	0.355408	0.127622	0.583149	0.244124
						0.0101572	0.275695	0.0610194	0.00953462	0.272793	0.0578888	0	0	0.463681	0	0	0.283284	0.0122271	0.698253	0.201327	0.00728977	0.442201	0.189534
						0.389868	0.404657	0.39878	0.31076	0.373511	0.344369	0.293616	0	0.0111769	0.180634	0	0.00714136	0.0866725	0	0.344508	0.0658504	0	0.319656
						0.245593	0.0427964	0.23977	0.254024	0.0382069	0.277792	0.394542	0.55241	0.340541	0.252119	0.377681	0.318286	0.534016	0.0254098	0.175745	0.459288	0.0212402	0.180825
						0.0283346	0.044009	0.204936	0.030264	0.0436799	0.220541	0.0779558	0.286055	0.0959425	0.0644468	0.279163	0.0812746	0.449334	0.0997831	0.00985389	0.475254	0.109412	0.00950508
						0.0985207	0.285191	0.0790894	0.0853594	0.272873	0.0716173	0.273329	0.571945	0.165105	0.182329	0.370804	0.16988	0.16	0.195185	0	0.159351	0.167142	0
						0.0362319	0.0740009	0.552561	0.0432503	0.081816	0.596592	0.306935	0.208743	0.132212	0.320583	0.178369	0.161607	0.454637	0.00236088	0.000286205	0.327343	0.00200343	0.000242836
						0.043261	0	0.184689	0.0443307	0	0.187418	0.1019	0.291211	0.0519706	0.0733961	0.236862	0.0460222	0.421672	0.121531	0.200902	0.406949	0.141861	0.166102
						0.0466978	0.365132	0.242528	0.0463883	0.350555	0.250939	0.084609	0.269134	0.229067	0.0723465	0.289175	0.182294	0.478413	0.105632	0.0364078	0.454129	0.11699	0.0312045
						0.464072	0.310753	0.431734	0.442594	0.241892	0.528971	0.188418	0.287487	0	0.166271	0.362451	0	0.30555	0.232911	0.515685	0.279033	0.198506	0.552552
						0.462444	0.0218297	0.0645865	0.418944	0.0207113	0.0616706	0.177707	0.366561	0.00670103	0.158074	0.296649	0.00736544	0.172906	0.171429	0.0295625	0.152146	0.13717	0.0325098
						0.00209864	0.239769	0	0.00275577	0.293607	0	0.253902	0.344747	0.0150376	0.30575	0.397422	0.0157083	0	0.151261	0.0193695	0	0.12989	0.0169042
						0.0559059	0.11545	0.0140015	0.0481663	0.14031	0.00992582	0.124915	0.0142566	0.138728	0.0848513	0.0134875	0.099608	0.294795	0.115115	0.464613	0.185278	0.0701647	0.479081
						0.118776	0.00186133	0.00505121	0.125569	0.00224498	0.0044275	0.124299	0.0419205	0.265758	0.121169	0.0442501	0.245426	0	0.100917	0.150902	0	0.100152	0.0840376
						0.418835	0.112129	0.0446943	0.284682	0.0882353	0.0386052	0.200472	0.664246	0.134287	0.229331	0.637949	0.15995	0	0	0.130585	0	0	0.133121
						0.0844289	0.101081	0.569392	0.0745229	0.109632	0.463383	0.177766	0.0310952	0.359333	0.129771	0.0376667	0.216553	0.161681	0.393694	0.218063	0.103306	0.235209	0.233213
						0.134788	0	0.11394	0.0928557	0	0.0930616	0.391338	0.507688	0.298462	0.370631	0.543932	0.263835	0.036864	0	0	0.0280522	0	0
						0.122375	0.0238179	0.250523	0.141731	0.0223544	0.309145	0.0582745	0.518552	0.32598	0.0492497	0.465278	0.307041	0.258911	0.222543	0.00511876	0.202677	0.189189	0.00471342
						0.185963	0.0754346	0.0514706	0.132508	0.0805322	0.0343538	0.0925926	0.0176078	0.397969	0.0600394	0.0143635	0.316339	0.186827	0.151045	0.331388	0.130459	0.139209	0.251078
						0.257813	0.421875	0.301214	0.21285	0.355083	0.29546	0.475225	0.00585586	0.0506143	0.442348	0.00638821	0.0431866	0	0.0307329	0.0672434	0	0.0204483	0.0769577
						0.177229	0.310018	0.573367	0.17434	0.296231	0.590274	0.206053	0.00845572	0.0464936	0.198372	0.00736149	0.0514139	0	0.260351	0.000616618	0	0.292739	0.000491219
						0.117016	0.0317062	0.530969	0.115359	0.0347153	0.478075	0.328462	0.42079	0.449405	0.241987	0.342803	0.406411	0.397004	0.228464	0.530605	0.385455	0.274878	0.428182
						0.285234	0.270894	0.450199	0.240962	0.267596	0.385009	0.103	0.0353784	0.263045	0.102473	0.0339274	0.272889	0	0.125515	0.0264942	0	0.107959	0.022616
						0.132427	0.246231	0.598181	0.134535	0.236715	0.632132	0	0.00554977	0.494769	0	0.00372007	0.513514	0.599143	0.110286	0.131688	0.598801	0.107014	0.135637
						0.0597484	0.0757576	0.343615	0.0496673	0.0763909	0.28327	0.509944	0.0225586	0.25254	0.420872	0.0275762	0.170505	0	0.372819	0	0	0.300396	0
						0.173427	0.234615	0.0197007	0.145882	0.167332	0.0232353	0.168527	0	0.134222	0.128785	0	0.0965885	0.535387	0.00524246	0.000279877	0.363353	0.00447803	0.00022237
						0.3672	0.0244	0.302439	0.290414	0.0212544	0.274597	0.21372	0.265611	0.549132	0.141856	0.185087	0.523059	0.411983	0.288843	0.575995	0.41559	0.295936	0.567111
						0.000365364	0.114359	0.263911	0.000438982	0.124404	0.291484	0.0621943	0.0419287	0.276639	0.0627202	0.0403361	0.289993	0.0153959	0.370601	0.236211	0.0112994	0.291943	0.22007
						0.414819	0.256509	0.0787145	0.427739	0.26766	0.0777846	0.000896861	0.269656	0.281968	0.000790097	0.265763	0.252041	0.00480336	0.0234164	0.122964	0.00403429	0.0259222	0.093293
						0.218871	0.195721	0.174406	0.163608	0.150648	0.169376	0.0512693	0.260329	0.380801	0.0487459	0.237944	0.396119	0.0457471	0.0124138	0.338093	0.0433268	0.0124367	0.319617
						0.0370599	0.716492	0.0935659	0.043181	0.546783	0.142857	0.088419	0.0211437	0	0.0983169	0.03611	0	0	0.339708	0.000263089	0	0.257038	0.000249501
						0.0293823	0.162938	0.0683051	0.0318841	0.155761	0.0775362	0.198066	0.0218341	0.467902	0.137446	0.018802	0.377056	0.215499	0.222291	0	0.172303	0.144869	0
						0.329093	0.334114	0.241065	0.318742	0.33648	0.231842	0.275481	0.162773	0.416399	0.252233	0.156582	0.396333	0.0464814	0.251883	0.0598533	0.0389978	0.229477	0.0551198
						0.389462	0.253532	0.517408	0.355277	0.228887	0.522814	0.554654	0.200348	0.0293415	0.419058	0.235756	0.018839	0.403812	0.496011	0.564627	0.222195	0.23366	0.659512
						0.00193986	0	0	0.00137033	0	0	0.447569	0.405708	0.115497	0.450234	0.508344	0.0927265	0.277979	0.171415	0.489665	0.230458	0.158515	0.438993
						0.161948	0.243957	0.453715	0.143887	0.215134	0.457125	0.618803	0.169299	0.278504	0.440638	0.118114	0.284257	0.128412	0.00233949	0.311299	0.103218	0.00205855	0.284371
						0.0891286	0.0766392	0.646792	0.0853725	0.0817191	0.581022	0.543548	0.0665323	0.0765472	0.503173	0.0671824	0.0701754	0.709677	0	0.0410754	0.549878	0	0.0364964
						0.125288	0.418612	0.347851	0.130838	0.364756	0.416896	0.0705128	0.0236378	0.480014	0.0537405	0.0201572	0.429008	0.109884	0.393752	0.232813	0.101695	0.340713	0.249003
						0.204512	0	0.0444444	0.199291	0	0.048227	0.241955	0.0494839	0.261136	0.166388	0.0384162	0.231315	0.394521	0.355773	0.518207	0.263323	0.247011	0.498171
						0.0314664	0.000301114	0.127929	0.0256631	0.000219998	0.142805	0.371865	0.0457814	0.228091	0.381432	0.0447608	0.239295	0.200211	0.0041075	0.0982383	0.175587	0.00428187	0.0826472
						0.301948	0.05549	0.316214	0.321193	0.0607235	0.307378	0.00495786	0.165923	0.0852874	0.00574053	0.230805	0.0709912	0.349473	0.0613299	0.101472	0.350908	0.0551898	0.113224
						0.0617425	0.0198948	0.180983	0.0708475	0.0235008	0.175807	0.125129	0.0265738	0.539935	0.0916824	0.0237765	0.442155	0.167113	0.0791263	0.392957	0.164303	0.0895522	0.34137
						0	0.0253705	0.294127	0	0.0168741	0.336938	0.384722	0.00810485	0	0.437966	0.0123978	0	0	0.249095	0.272174	0	0.114143	0.332582
						0.100601	0	0.0413551	0.08522	0	0.0450267	0.460881	0.197617	0.559158	0.306703	0.151604	0.485039	0.197101	0.064418	0.30825	0.206757	0.0586367	0.355232
						0.0582458	0.00114207	0.143728	0.0701899	0.00108885	0.181668	0.601168	0.0471592	0.00900712	0.558406	0.0439883	0.00896955	0.260176	0.296887	0.241701	0.136402	0.192946	0.194979
						0.0536998	0.0241015	0.451212	0.0594569	0.0354257	0.339888	0.114023	0.0197536	0.429355	0.117706	0.0277092	0.31597	0.349816	0.126539	0.244656	0.307051	0.139192	0.195224
						0.152711	0	0.352768	0.111014	0	0.288811	0.0195867	0.715024	0.0519335	0.0136493	0.530841	0.0487476	0	0.585005	0.00144851	0	0.556887	0.00143043
						0	0.0133125	0.547896	0	0.0123367	0.58618	0.223775	0.0203431	0.364344	0.15009	0.0142075	0.34991	0.228342	0.220297	0.216632	0.187595	0.182752	0.21454
						0.0105562	0.270131	0.130237	0.0112684	0.216087	0.173794	0.0431314	0.0082477	0.501507	0.0327515	0.00680728	0.461396	0.0420146	0.672756	0.0829364	0.0350915	0.722331	0.0645161
						0.119173	0.0341182	0.559709	0.127179	0.036864	0.552821	0.428682	0.0912876	0.130919	0.408703	0.104594	0.108939	0.0878567	0.000199071	0.163588	0.0724368	0.000180495	0.148758
						0.174205	0.000248509	0.0388373	0.198303	0.000238265	0.0461103	0.193831	0.0220744	0.0316847	0.175906	0.0188047	0.0337541	0.115104	0.0427083	0	0.0731546	0.0220846	0
						0.139072	0	0.0198401	0.153896	0	0.0143408	0.183055	0.0136016	0.0229618	0.16342	0.0139515	0.0199848	0.43782	0.304145	0.0613651	0.390474	0.306669	0.0542786
						0.171347	0.221408	0.154387	0.175746	0.225166	0.155709	0.0267909	0.029703	0.231369	0.0181904	0.0292364	0.159601	0.165049	0.309695	0.750096	0.110203	0.210743	0.736002
						0.114638	0.190476	0.231309	0.106732	0.133829	0.306513	0.0997288	0.0135614	0.274514	0.0795473	0.0127726	0.232485	0	0.249518	0	0	0.35667	0
						0.174165	0.0944488	0.460639	0.159981	0.0807467	0.494925	0.00541674	0.424428	0.258672	0.00485095	0.360065	0.273062	0.320177	0.00189454	0.0365252	0.294596	0.00148075	0.0429983
						0.186379	0.0189045	0.148655	0.194388	0.0174888	0.167594	0.0770138	0.39518	0.052563	0.0776023	0.50934	0.0410936	0.103489	0.163779	0.0381166	0.0909091	0.257848	0.0212677
						0.183083	0.0155155	0.361841	0.176306	0.0142385	0.379699	0.179863	0.0307738	0.417705	0.111234	0.0225137	0.353104	0.596068	0.0159139	0.16186	0.587408	0.0152023	0.166974
						0.100822	0.025641	0.0505584	0.101377	0.0209137	0.0623279	0.0711307	0.025509	0.561224	0.0633603	0.0235828	0.540747	0.00192753	0.406322	0.151436	0.0012133	0.275196	0.140743
						0.38577	0.15731	0.0800311	0.330005	0.146594	0.0734665	0.357909	0.409501	0.209722	0.348417	0.447942	0.18664	0.00160214	0	0.668323	0.00120361	0	0.512538
						0.178436	0.292456	0.226498	0.156071	0.249412	0.232299	0.182818	0.00265504	0.019466	0.164057	0.00241171	0.0192308	0.451277	0.428402	0.600775	0.289278	0.349322	0.472291
						0.0283733	0.000126103	0.467413	0.0298092	0.00013009	0.47602	0.124772	0.00951995	0.644558	0.092897	0.00888133	0.514402	0.407673	0.155022	0.021339	0.35877	0.132569	0.0219599
						0.0193111	0.0135699	0.67393	0.0173668	0.0131746	0.624267	0.109739	0.25395	0.0971834	0.0670528	0.164895	0.0914516	0.398154	0.0410959	0.0257323	0.34029	0.0377772	0.0239247
						0.104739	0.00700054	0.369227	0.0969108	0.00686197	0.34853	0.187284	0.136604	0.600442	0.208836	0.163857	0.558181	0.0041645	0.247267	0.0346143	0.00212709	0.139337	0.0313746
						0.476897	0.03	0.267708	0.369984	0.0331302	0.188068	0	0.0237723	0.108291	0	0.0205584	0.145108	0.227943	0.0835165	0	0.247528	0.070557	0
						0.0468333	0.012133	0.351865	0.0432832	0.0115821	0.340659	0.0987037	0.0274074	0.38562	0.103155	0.0238594	0.462938	0.199306	0.281606	0.131094	0.103688	0.205128	0.0936291
						0.249335	0.382431	0.130473	0.253667	0.383196	0.132476	0.0362538	0.525491	0.00924001	0.0371733	0.642874	0.00774443	0.168582	0	0	0.118883	0	0
						0	0	0.497516	0	0	0.497022	0.362465	0.27789	0.504265	0.277264	0.218009	0.491682	0.195918	0	0	0.115787	0	0
						0.292406	0.463888	0.26102	0.340543	0.485739	0.290315	0.129807	0.396411	0.135905	0.0957538	0.440331	0.0902527	0.125701	0	0.155399	0.0858862	0	0.145241
						0.155844	0.021645	0.447094	0.152101	0.0202257	0.466978	0.022408	0.179599	0.0221296	0.0196596	0.172226	0.0202465	0.0115975	0.462402	0.0563945	0.00819672	0.380894	0.0483871
						0.0991189	0.182544	0.225737	0.0949868	0.158879	0.248549	0.259175	0.410374	0.183896	0.335941	0.456293	0.214376	0.137206	0.65307	0.276059	0.119056	0.476119	0.328566
						0.270045	0.183761	0.316799	0.285684	0.166513	0.36986	0.176324	0.0741202	0.001396	0.209903	0.0970219	0.00126957	0	0.562657	0.0051573	0	0.463125	0.00409668
						0	0	0.0877046	0	0	0.0540331	0.355232	0.279681	0.133715	0.186683	0.117717	0.166954	0	0.397839	0.338664	0	0.300995	0.376829
						0.40193	0	0.0837175	0.307292	0	0.0748698	0.388295	0.0419246	0.0394465	0.330697	0.0307724	0.0457704	0.340733	0.216883	0.0631723	0.366766	0.253543	0.058167
						0.170743	0.285278	0.25625	0.200497	0.291587	0.294394	0.0595903	0.0540037	0.469337	0.047513	0.0411202	0.491463	0	0.0204583	0.142257	0	0.0123487	0.192513
						0.396769	0	0.0993289	0.261054	0	0.0786565	0.226528	0.0119636	0.213255	0.239747	0.0135493	0.199284	0.159543	0.058075	0	0.181313	0.0699961	0
						0.0636523	0.0803336	0.570076	0.066529	0.084507	0.566414	0.404604	0.347942	0.625374	0.371092	0.294162	0.678441	0.036379	0.549069	0.47353	0.0108751	0.189822	0.409459
						0.0168318	0.0841591	0.208377	0.0188078	0.0808977	0.242227	0.142013	0.648859	0.0933673	0.130071	0.616582	0.0899926	0.0817669	0.166353	0.557611	0.0747851	0.132717	0.639255
						0.18071	0.215971	0.00617433	0.176612	0.201695	0.00646142	0.183881	0.0611394	0	0.186079	0.0480874	0	0.000800961	0.413696	0.00897187	0.000427168	0.250485	0.00790261
						0.538647	0.314595	0.696247	0.411188	0.261384	0.639693	0.294264	0.0194967	0.190869	0.259134	0.0164972	0.198642	0.389366	0.180006	0.0519777	0.36739	0.164807	0.0535668
						0.0850989	0.0148305	0.354936	0.0834969	0.0135193	0.38203	0.0150531	0.0365998	0.450761	0.0113459	0.0248199	0.501001	0	0.199917	0.0526172	0	0.131952	0.0540162
						0.046489	0.0943167	0.126288	0.0600912	0.101109	0.152273	0.393411	0.111487	0.188512	0.361894	0.123569	0.156455	0.92956	0.207547	0.21494	0.227105	0.0795181	0.137062
						0.146278	0.468506	0.273309	0.141348	0.411335	0.300805	0.111467	0	0.147	0.0796703	0	0.100962	0.0446174	0.0547341	0	0.0422916	0.0422592	0
						0.191268	0.334904	0.511301	0.177691	0.311347	0.510947	0.360999	0.164892	0.464437	0.17683	0.0825216	0.454578	0	0.413191	0.0418967	0	0.315362	0.0420332
						0.27609	0.088927	0.502143	0.296189	0.103744	0.461761	0.0282458	0.222498	0.109087	0.0258621	0.177787	0.125	0.57781	0	0	0.507434	0	0
						0.271982	0	0.13104	0.237105	0	0.0905548	0.140293	0.170206	0.453799	0.113669	0.133443	0.468977	0.378132	0.36573	0.162319	0.310216	0.465378	0.104651
						0.220911	0.267791	0.0519965	0.269104	0.174199	0.0973706	0.327072	0.342589	0.22864	0.279679	0.336542	0.199022	0.103526	0.147436	0	0.110844	0.22439	0
						0.184195	0.0340426	0.296122	0.18264	0.0329025	0.303797	0.0503548	0.453651	0.259199	0.0491071	0.45869	0.25	0.310673	0.213933	0.106568	0.250777	0.220322	0.0835276
						0.286349	0.392619	0.514443	0.339697	0.486589	0.492429	0.0397041	0.44291	0.232008	0.0335137	0.425189	0.203997	0.206349	0.589832	0.127199	0.207112	0.653581	0.115216
						0.269858	0.0707596	0	0.285714	0.0790391	0	0.125065	0.119875	0.322997	0.0941774	0.11938	0.244236	0.385354	0.15202	0	0.342767	0.185003	0
						0.446643	0.104385	0.362007	0.428518	0.0964158	0.376024	0.195197	0.221768	0	0.13366	0.198627	0	0.0181197	0.62359	0.00847458	0.015398	0.618305	0.00726322
						0.491567	0.0762474	0.103767	0.487456	0.0771144	0.101742	0.679412	0.397059	0.53168	0.501738	0.309917	0.503041	0.221621	0.0788361	0.377496	0.156343	0.0574316	0.365557
						0	0.0403139	0.227599	0	0.0352794	0.239173	0.119234	0.18342	0.213608	0.121724	0.166733	0.239893	0	0.278478	0.039463	0	0.155818	0.0312232
						0.0646048	0.123711	0.635434	0.0538373	0.102215	0.640893	0.485851	0.0735742	0.00877193	0.467337	0.0741228	0.00837521	0.101124	0.00216076	0.432432	0.0687831	0.00281532	0.22575
						0.307376	0.521368	0.286181	0.330948	0.48945	0.328221	0.0633699	0.415526	0.324397	0.0516605	0.338308	0.324815	0	0.0508827	0.0885794	0	0.0272981	0.105753
						0.00579019	0.0027248	0.573191	0.00487945	0.00266756	0.493398	0.0877581	0	0.0013459	0.056	0	0.00141176	0	0.216777	0.120467	0	0.191747	0.0858841
						0.109407	0.219621	0.0488127	0.129479	0.239226	0.0530339	0.0974388	0.0300668	0.176866	0.0718391	0.0201493	0.194581	0.189819	0.374222	0.251705	0.162006	0.277176	0.290039
						0.228497	0.22893	0.109014	0.235942	0.204032	0.126302	0.0934272	0.576526	0.0970067	0.0923434	0.68071	0.0812065	0.219043	0.268663	0.575483	0.139681	0.175834	0.560718
						0	0.180269	0.0364029	0	0.186025	0.0322404	0.00455182	0.0652428	0.0501768	0.00330424	0.0534264	0.0444802	0.0429505	0.34267	0.321667	0.0377049	0.288635	0.335246
						0.00340589	0.0598253	0.312913	0.00307035	0.0468732	0.360032	0.18396	0.336089	0.0917749	0.126925	0.234632	0.0907017	0.000276472	0.0414708	0.0518531	0.000219154	0.0249294	0.0683761
						0.104974	0.668904	0.0697043	0.124098	0.661436	0.0833333	0.15968	0.165332	0.135086	0.180128	0.159112	0.158342	0	0.0404071	0.00721266	0	0.03141	0.0126221
						0.471802	0.174128	0.518343	0.416474	0.177219	0.449577	0.15463	0.413889	0.169732	0.192618	0.469785	0.186275	0	0	0.616741	0	0	0.519556
						0.146717	0.488372	0.201998	0.136624	0.356554	0.257643	0.531928	0.0483997	0.000368936	0.603971	0.057185	0.000354547	0.0781056	0.22911	0.205009	0.0746799	0.22686	0.197961
						0.0829876	0.168972	0.40188	0.0845666	0.168042	0.411792	0.00543478	0.372036	0.184155	0.00382542	0.226398	0.213006	0.0423756	0.1313	0.0104657	0.0361545	0.214024	0.00547795
						0.260854	0.228899	0.0800608	0.178173	0.166962	0.0749703	0.339666	0.651889	0.196634	0.299795	0.530311	0.213341	0.171308	0.0522859	0.0387127	0.165147	0.0464086	0.0420466
						0.539749	0.12373	0.31341	0.481857	0.128213	0.270011	0.0106909	0.0202322	0.338923	0.00787202	0.0156975	0.321652	0.171752	0	0.237295	0.171752	0	0.14936
						0	0.3791	0.116935	0	0.304216	0.169652	0.0351901	0.412872	0.151332	0.03112	0.426765	0.129472	0.0908123	0.517843	0.0129355	0.0778894	0.498079	0.0115349
						0	0.0284846	0.292119	0	0.027115	0.36282	0.669559	0.0833648	0.20396	0.528588	0.0729373	0.184038	0.0268533	0.00642965	0.000992063	0.0192412	0.00421627	0.00108401
						0.180448	0	0.0393082	0.175099	0	0.0296443	0.314924	0.31865	0.104049	0.235806	0.264028	0.0940269	0	0.0399543	0.00206044	0	0.0721154	0.00148148
						0.564408	0.074731	0.029031	0.646138	0.100824	0.0246338	0.100672	0.280995	0.337863	0.112965	0.278132	0.383023	0.717466	0	0	0.373219	0	0
						0.173783	0	0.142465	0.154342	0	0.108267	0.027824	0.312723	0.194755	0.017849	0.253567	0.154081	0.202091	0.0864111	0.257624	0.135387	0.0331728	0.44958
						0.0225967	0.459594	0.270862	0.0245017	0.410397	0.328904	0.00216638	0.454073	0.0751536	0.0016116	0.330235	0.0768735	0	0.152717	0.00758342	0	0.105157	0.00592183
						0	0	0.285011	0	0	0.170093	0	0.0397668	0.23945	0	0.0292049	0.23043	0.114006	0.0392277	0.657973	0.0965732	0.0379372	0.576324
						0.271429	0.528571	0.230312	0.263408	0.492125	0.240058	0.00224147	0.31211	0.0377233	0.00170209	0.264422	0.0338118	0.211258	0.00855005	0.0807922	0.181346	0.0075448	0.0785933
						0.014059	0.745578	0.148578	0.011236	0.502599	0.176151	0.0171539	0.0393815	0.226059	0.0109737	0.0290139	0.196291	0.155093	0.302686	0.0694548	0.167801	0.311426	0.0730366
						0.430063	0.00173974	0	0.400778	0.00163773	0	0	0.191554	0.325771	0	0.146925	0.370726	0.181601	0.534964	0.138216	0.114501	0.361156	0.129086
						0.332201	0.0207201	0.411249	0.288496	0.022279	0.332153	0.27732	0.178122	0.397379	0.158962	0.127772	0.31754	0.448785	0.0062934	0.0102994	0.447038	0.00553118	0.0116732
						0.0480969	0.00207612	0.0709103	0.0710271	0.00197889	0.109862	0.184158	0.0914087	0.526786	0.148798	0.0699918	0.55588	0.0280177	0.153631	0.360108	0.0244698	0.136571	0.353793
						0.320513	0.360301	0.084188	0.298969	0.348291	0.0812371	0.0833333	0.246065	0.138128	0.0713366	0.217205	0.133954	0.0647653	0.1531	0.000312207	0.0695597	0.241336	0.000212721
						0.0629597	0.0305972	0.497268	0.076374	0.0568306	0.324768	0.324364	0.353718	0.0993461	0.266426	0.363682	0.0793651	0.0146746	0.0684024	0.208928	0.0151478	0.0615811	0.239555
						0.00368098	0.0241309	0.219971	0.00367347	0.0170767	0.310204	0.322316	0.0262223	0.135945	0.282567	0.0210411	0.148527	0	0.33719	0.000277239	0	0.274744	0.000250438
						0	0	0.100599	0	0	0.0849602	0.2135	0.000489117	0.0835621	0.197645	0.000609942	0.0620331	0.477065	0.148766	0.196426	0.467167	0.157236	0.181989
						0.258204	0.14994	0.348306	0.230243	0.14237	0.327104	0.365229	0.174505	0.149311	0.190621	0.114104	0.119181	0.304362	0.0279242	0.316795	0.250716	0.025846	0.28194
						0	0.0225344	0.0096911	0	0.0233192	0.0103326	0.526933	0.0822943	0.324768	0.391804	0.0712589	0.27888	0	0	0.185618	0	0	0.163382
						0.220428	0.1009	0.380354	0.195646	0.0928041	0.367043	0.176858	0.529957	0.22159	0.140612	0.586199	0.159273	0.00125681	0.0121491	0.429216	0.00074813	0.00653742	0.474813
						0.900069	0.04204	0.0662483	0.692838	0.0425384	0.0503979	0.00521691	0.161724	0.0890367	0.00412595	0.126368	0.0901194	0	0.0375518	0.180108	0	0.0459976	0.155774
						0.0933375	0	0.213473	0.0664876	0	0.155362	0.134398	0.0782698	0.510519	0.106901	0.0633201	0.501946	0.0730823	0.0527197	0.0311428	0.0783962	0.0498812	0.0353082
						0.346473	0.0764671	0.471736	0.299207	0.0740316	0.420783	0.517397	0.335969	0.477721	0.468878	0.318552	0.456593	0	0.278071	0	0	0.328981	0
						0.281671	0	0.0280691	0.251444	0	0.0218961	0.225665	0.550424	0.0419958	0.129508	0.391476	0.0338869	0.189605	0.0352692	0	0.147666	0.0349724	0
						0.287131	0.109327	0.313778	0.250412	0.102889	0.290774	0.530102	0.0318516	0.0553107	0.494611	0.0401058	0.0409863	0.350137	0.264599	0.0385387	0.316495	0.258409	0.0356701
						0.0876481	0	0.0472813	0.0648473	0	0.0400601	0.632258	0.366764	0.200373	0.551125	0.388325	0.164963	0.454989	0	0.00575766	0.427857	0	0.00458716
						0	0.0578931	0.149326	0	0.0587669	0.152559	0.365714	0.104202	0.313966	0.404311	0.0989625	0.365478	0.116641	0.00125589	0.0466172	0.100965	0.00121084	0.0418535
						0.000553097	0.0956858	0.135839	0.000651572	0.112575	0.136016	0.514762	0	0.0998919	0.317478	0	0.0801437	0.232723	0.194368	0.00286716	0.227688	0.179197	0.0030426
						0.481503	0.397399	0.493069	0.45719	0.388967	0.478321	0.00699373	0.141417	0.368261	0.00622711	0.110318	0.42033	0.230167	0.427685	0.0438008	0.188503	0.462734	0.0331551
						0.0203548	0.330038	0.0848773	0.0174956	0.284176	0.0847288	0.121313	0.0704879	0.260444	0.1356	0.0907138	0.226208	0	0.00399436	0.0280609	0	0.00186342	0.0365819
						0	0	0.485806	0	0	0.509842	0	0.0505172	0.180646	0	0.0406211	0.161502	0.215781	0.00925645	0.302273	0.168783	0.00806238	0.271454
						0.65782	0.218182	0.107834	0.527197	0.171611	0.109874	0.256053	0.495476	0.356964	0.183491	0.390291	0.324746	0.00453048	0.787479	0.123467	0.00183854	0.545195	0.0723717
						0.000759013	0.195066	0.0681342	0.000812348	0.134696	0.105605	0.172149	0	0.256257	0.152798	0	0.229197	0.00249128	0.119831	0.0941149	0.00233754	0.112331	0.0942029
						0.0101455	0.135069	0.557446	0.00940403	0.126199	0.553025	0.40948	0.0920693	0.214322	0.416543	0.086104	0.233123	0.200481	0	0.0859107	0.156679	0	0.0657524
						0.128097	0.0056101	0.421725	0.122321	0.00697067	0.324107	0.119277	0.0322289	0.589548	0.0842195	0.0271436	0.494258	0.232492	0.297716	0.402248	0.197624	0.300927	0.338273
						0.383115	0.0717806	0.0914798	0.392019	0.0600897	0.111818	0.0334347	0.139541	0.352941	0.0208981	0.121248	0.253886	0.895769	0	0.00162362	0.608036	0	0.00135585
						0.232701	0.0181362	0.201039	0.195775	0.017779	0.172535	0.278666	0.000275634	0.241494	0.214695	0.000215332	0.238161	0.0398273	0.591651	0.263002	0.0300616	0.521353	0.225281
						0.385129	0.485215	0.142775	0.414791	0.48974	0.15235	0.576092	0.0622803	0.0143136	0.585652	0.0537844	0.0168496	0.600762	0.169504	0.102375	0.578703	0.182091	0.0917993
						0.00151057	0.167976	0.351611	0.00149432	0.157151	0.371787	0.569302	0.0900439	0.28884	0.45301	0.0740666	0.279417	0.0127534	0.06017	0.537186	0.00970391	0.0492242	0.499627
						0.163063	0.120191	0.120393	0.222278	0.161179	0.122378	0.109661	0.0106812	0.36924	0.108604	0.0132081	0.295722	0.0877419	0.808774	0.149476	0.0709516	0.698151	0.140025
						0.15006	0.0558575	0.177445	0.193536	0.0747777	0.17095	0.20938	0.0487445	0.109128	0.229045	0.0495868	0.11735	0.269471	0.209913	0.0454362	0.159007	0.101777	0.0552961
						0.3287	0.232432	0.45	0.364129	0.28758	0.402908	0.154484	0.0492988	0.360927	0.115838	0.0512141	0.260516	0.122825	0.40174	0.361842	0.10176	0.344298	0.349799
						0.0370889	0.504782	0.0116883	0.0402736	0.562078	0.0113982	0.0637675	0.0301938	0.0199949	0.0605348	0.0343502	0.0166845	0.44183	0.0516824	0	0.450045	0.0738065	0
						0.258765	0.00734558	0.196124	0.191974	0.0063639	0.167946	0	0.0047043	0.152165	0	0.00294241	0.153422	0.185032	0.393032	0.0027689	0.185223	0.324388	0.00335831
						0.208149	0.00166297	0.185271	0.167746	0.00139828	0.177574	0.0178616	0.0391962	0.307567	0.0154805	0.0286025	0.365298	0.317073	0.00357724	0.1325	0.194922	0.00229167	0.127149
						0.0747236	0.126318	0.271326	0.0716986	0.151686	0.216803	0.0687797	0.120127	0.490397	0.0560289	0.0945373	0.507617	0.140467	0.297132	0	0.128773	0.252596	0
						0.138624	0.0669779	0.302321	0.143457	0.060318	0.347406	0.254137	0.343048	0.169074	0.225906	0.345867	0.149067	0.020643	0.153299	0.0727666	0.0149144	0.10879	0.0740831
						0.531103	0.175763	0.103756	0.441679	0.157342	0.0963885	0.0838294	0.697917	0.0689582	0.0755476	0.597072	0.0726419	0.209816	0	0.185877	0.128	0	0.163657
						0	0	0.00463201	0	0	0.00468506	0.043744	0.367642	0.268353	0.0296684	0.237039	0.282286	0.34545	0.25662	0.15663	0.293037	0.294475	0.115785
						0.342254	0.172887	0.211488	0.221715	0.142443	0.166286	0.145052	0.123504	0.00673239	0.129429	0.148834	0.00498487	0.0878853	0.0418065	0.126368	0.0659341	0.0356957	0.111035
						0.169643	0.00892857	0.0910764	0.140741	0.00766636	0.088	0.298944	0.414297	0.280533	0.279317	0.445707	0.243643	0.193845	0.00459851	0	0.124235	0.00404103	0
						0.16088	0.000771605	0.296285	0.121362	0.000629723	0.273865	0	0.104423	0.163934	0	0.0727947	0.165615	0.185443	0.0113924	0.16561	0.131567	0.00760456	0.176022
						0.0271539	0.118002	0.430694	0.0238025	0.1006	0.442845	0.272857	0.0928495	0.284286	0.183055	0.0669059	0.264678	0.15739	0.0108225	0	0.158567	0.0110167	0
						0.119836	0	0.252966	0.122083	0	0.275417	0.0924015	0.558865	0.124776	0.0986974	0.533826	0.139529	0.375638	0.340561	0.403233	0.304865	0.227137	0.490683
						0.510721	0.449375	0.235203	0.51486	0.388317	0.274392	0.346089	0.0239697	0.147791	0.358293	0.021166	0.173269	0	0.475713	0.0324183	0	0.309804	0.0286838
						0.100671	0.116534	0.114215	0.122494	0.105642	0.153304	0.0837142	0.55484	0.171073	0.0782828	0.475478	0.186674	0	0.185346	0.0931953	0	0.117075	0.124858
						0.0940776	0.0971947	0.00341556	0.0947759	0.130171	0.00256923	0.0623272	0.223423	0	0.0598456	0.365693	0	0.319605	0.219464	0.0427046	0.326231	0.230724	0.0414627
						0	0.00191571	0.471425	0	0.00111514	0.54373	0.187209	0.0110123	0.00612602	0.1531	0.0075846	0.00727399	0.0440212	0	0.00259909	0.0286527	0	0.00162569
						0.192483	0.405905	0.200409	0.248156	0.354377	0.295942	0.151971	0.214245	0	0.170732	0.264706	0	0.216746	0.3173	0.171439	0.180783	0.281574	0.161136
						0.00701993	0.158741	0.115652	0.00488805	0.13906	0.0919268	0.29823	0.059292	0.429864	0.13575	0.0275607	0.420947	0.285026	0.0652314	0.0472147	0.234594	0.0689538	0.0367628
						0.184881	0.516023	0.251532	0.190087	0.461878	0.288933	0.37915	0.0982167	0.3213	0.333951	0.1071	0.259525	0.591318	0.0622822	0.218426	0.497618	0.0517991	0.221014
						0.224732	0.210333	0.668768	0.192503	0.173903	0.692866	0.105188	0.0723465	0.150905	0.114567	0.061167	0.194401	0.000246548	0.204389	0	0.000250125	0.366166	0
						0.0436707	0	0.049233	0.0478345	0	0.0446025	0.082691	0.253329	0.181901	0.0658115	0.220293	0.166481	0.089592	0.178562	0	0.0926385	0.252895	0
						0.167019	0.257022	0.457857	0.170469	0.22627	0.530826	0.128046	0.379265	0.320905	0.118007	0.358609	0.312781	0.37409	0.158672	0.0522463	0.396955	0.187027	0.0470348
						0.0589708	0	0.0447223	0.0491082	0	0.0430855	0.00908841	0.378408	0	0.00914381	0.595837	0	0.10319	0.0867569	0.0651982	0.0966719	0.0632599	0.0837673
						0.186567	0.00124378	0.225843	0.169899	0.00131019	0.195243	0.035266	0.0334728	0.0918762	0.0260831	0.0541586	0.0419982	0.101338	0.00157463	0.247997	0.0761494	0.00169944	0.172667
						0.00155328	0	0.213716	0.00197941	0	0.265241	0.143175	0.468605	0.251367	0.116153	0.406883	0.234861	0.304159	0.0198812	0.284427	0.270638	0.0230616	0.218178
						0.466187	0.0705036	0.338374	0.382188	0.0658602	0.296963	0.00679579	0.0557255	0.403338	0.00468384	0.040857	0.379157	0.569706	0.251572	0.0916492	0.563943	0.252101	0.0905318
						0.0123161	0.255217	0.100482	0.0109008	0.239871	0.0946253	0.0256748	0.209348	0.060808	0.0372315	0.26489	0.0696897	0.327886	0.231745	0.681597	0.265933	0.22362	0.572899
						0.060416	0.145457	0.0660377	0.0606759	0.118049	0.0817204	0.562178	0.0364852	0.0325012	0.525817	0.0449835	0.0246561	0.296417	0	0	0.162849	0	0
						0.0887005	0.252436	0.103992	0.0960142	0.249656	0.11382	0.0141268	0.173129	0.149959	0.0160794	0.156479	0.188847	0.116368	0	0.149912	0.106226	0	0.132296
						0.0438998	0.0155478	0.294019	0.0428801	0.0143218	0.311774	0.566049	0.208624	0.109381	0.529245	0.243186	0.0877342	0.0588526	0.0276954	0.0246962	0.0442215	0.0219522	0.0234114
						0.15564	0.0881236	0.193258	0.165609	0.0811486	0.223312	0.0696154	0.127115	0.126505	0.0626406	0.126314	0.114553	0.348854	0	0.0431655	0.236236	0	0.0305603
						0.161463	0.154199	0.61037	0.16461	0.168196	0.570482	0.544411	0.0893214	0.0160395	0.605438	0.110426	0.0144284	0	0.279412	0.0309785	0	0.229694	0.0307808
						0.384615	0.419688	0.144733	0.56129	0.366727	0.24172	0	0	0.132806	0	0	0.190283	0.114173	0.511519	0.387556	0.0916004	0.375669	0.423374
						0.0408333	0	0.537273	0.0343498	0	0.487557	0.0586118	0.0104113	0.41169	0.0450726	0.00857687	0.384304	0.0215558	0.329428	0.340127	0.0177127	0.318388	0.28918
						0.0912469	0.1891	0.0374415	0.0798699	0.142902	0.0433683	0.022017	0.346591	0.200585	0.0215128	0.356921	0.190319	0.351196	0.492471	0.135737	0.287736	0.294804	0.185776
						0.578821	0	0.140095	0.502076	0	0.107161	0.002079	0.159044	0.20842	0.00120265	0.0795218	0.24113	0.0745266	0	0.52172	0.0494728	0	0.477291
						0.0360991	0.164871	0.14534	0.0315889	0.147755	0.141914	0.071511	0.51656	0.162403	0.0719735	0.498173	0.169486	0	0	0.681053	0	0	0.590569
						0.0308115	0.04759	0.200061	0.0267125	0.0472155	0.174821	0.0515707	0.327487	0.343669	0.0372542	0.248658	0.326967	0.181622	0.02	0.109958	0.110092	0.0174611	0.0763434
						0.46873	0.335268	0.166596	0.473821	0.331492	0.170324	0.123552	0.0500552	0.115071	0.122673	0.058015	0.0985761	0.590384	0.274416	0.226025	0.458516	0.255344	0.188652
						0	0.260623	0.0868082	0	0.209249	0.101868	0.00582605	0.659176	0.057483	0.00631769	0.538776	0.0762635	0.185304	0.32036	0.00516296	0.171968	0.355921	0.00431267
						0	0	0.15853	0	0	0.0928656	0	0.0170316	0.132628	0	0.0142831	0.162648	0.0300353	0	0.143417	0.0159774	0	0.091792
						0.0422833	0.497181	0.0424514	0.0380469	0.421824	0.0450222	0.302821	0.317456	0.186597	0.205378	0.249843	0.160801	0.0154265	0.411978	0	0.0061706	0.149539	0
						0.30218	0.26049	0.389747	0.388169	0.295244	0.441722	0.0502003	0.0912091	0.317273	0.0426085	0.0737002	0.333267	0.0273526	0.178928	0.288546	0.028669	0.186133	0.290727
						0.0888133	0.118292	0.0899225	0.0779695	0.0970543	0.0962177	0.00141614	0.265628	0.218709	0.00115151	0.191316	0.246916	0.0815047	0.00458163	0.571517	0.0649875	0.00392724	0.531629
						0.0790483	0	0.223789	0.0794753	0	0.183642	0.858275	0	0.0450879	0.554222	0	0.0429049	0.252181	0.0821841	0.0421995	0.238679	0.0746803	0.0439531
						0	0.0482315	0.0641212	0	0.0306033	0.0853706	0.148682	0.376976	0.247788	0.0938211	0.261447	0.225451	0.189586	0.37152	0.116681	0.145561	0.51246	0.0649478
						0	0	0.697382	0	0	0.672004	0.604981	0.0150467	0.0302368	0.444021	0.0105647	0.031607	0	0.0115553	0.297619	0	0.0102436	0.229505
						0	0.0959032	0.265048	0	0.104198	0.193358	0	0.114092	0.234776	0	0.0897436	0.239119	0.418986	0.224652	0.190464	0.390549	0.234258	0.170257
						0.00146092	0.296932	0.386303	0.0013089	0.270279	0.380236	0	0.245724	0.275782	0	0.215554	0.284934	0.118715	0.681564	0.0396902	0.109044	0.629881	0.0394484
						0.107006	0.199045	0.0640371	0.0865088	0.145012	0.0710608	0.119449	0.197839	0.0394398	0.110882	0.215838	0.0335582	0.170523	0.514725	0.0698795	0.126302	0.410162	0.0649528
						0.259792	0.321743	0.139284	0.380785	0.394801	0.166374	0.356339	0.276746	0.478154	0.255543	0.239077	0.396927	0.267957	0.209577	0.189351	0.185261	0.191146	0.143537
						0.216207	0	0.275204	0.176253	0	0.287585	0.477413	0.314737	0.107878	0.473903	0.31987	0.105366	0.0339059	0.0219567	0.53982	0.0246498	0.0174212	0.494625
						0.00413092	0.00158881	0.060843	0.0040932	0.00169952	0.0563602	0.324342	0.103433	0.268228	0.329633	0.122137	0.230856	0.332995	0	0	0.238719	0	0
						0.548902	0.0385895	0.27345	0.462703	0.0307366	0.2894	0.106866	0.085033	0.454945	0.0864111	0.0618858	0.505459	0.327439	0.148741	0.186027	0.222159	0.116983	0.16048
						0.00505526	0.00717141	0.0370084	0.00504221	0.00786589	0.0336538	0.117715	0.462163	0.26426	0.0675991	0.271412	0.258408	0.226133	0.198552	0.0453621	0.184936	0.190425	0.0386814
						0.0670066	0.0546249	0.181793	0.0743935	0.0611413	0.180323	0.00458321	0.286737	0.178751	0.0033389	0.252014	0.148164	0.0366684	0.0897314	0.00120369	0.0255939	0.0819848	0.00091954
						0.463191	0.0257133	0.149551	0.400183	0.0242606	0.136945	0.0101675	0.200718	0.0234097	0.00898805	0.205662	0.0201967	0.319973	0.0023577	0	0.225653	0.0018196	0
						0.253047	0.0369903	0.16211	0.171169	0.0240569	0.16861	0.178603	0.38992	0.015377	0.118789	0.4375	0.00911497	0.454355	0.216348	0.606831	0.381278	0.238572	0.461794
						0.029442	0.00136939	0.227827	0.0293215	0.00131883	0.235595	0.107106	0.0171924	0.103349	0.0861636	0.0193584	0.0738386	0.224927	0.00963611	0.191883	0.198901	0.00901863	0.181298
						0.291382	0.0529785	0.205173	0.323619	0.0739455	0.16326	0.425313	0.00625	0.194642	0.35591	0.0109349	0.0930962	0.137555	0.546178	0.258605	0.124157	0.437285	0.291542
						0.0252101	0	0.350471	0.0226537	0	0.330906	0.493529	0.00512821	0.00150376	0.494616	0.00631579	0.00122369	0.430739	0.203647	0.443173	0.35403	0.178966	0.414484
						0.022626	0.0428522	0.232069	0.0209524	0.0380691	0.241905	0.146511	0.806059	0.219486	0.126203	0.695075	0.219251	0.268762	0.150622	0.20679	0.191097	0.115161	0.192308
						0.228452	0	0.119162	0.167518	0	0.0820991	0.556385	0.124248	0.193842	0.468764	0.132068	0.153645	0	0.00033389	0.603345	0	0.000249626	0.4569
						0	0	0.0464119	0	0	0.0466817	0.561461	0.275552	0.150449	0.547072	0.242011	0.16691	0.521681	0.0883383	0.117118	0.467648	0.084243	0.110092
						0.0123371	0.411046	0.265426	0.0171612	0.467051	0.32494	0.436914	0.211157	0.0313657	0.40546	0.211065	0.0291203	0.1973	0.00606228	0.379237	0.154543	0.00521451	0.345349
						0.0832045	0	0.22926	0.0915901	0	0.175009	0.311686	0.0651534	0.00640312	0.332362	0.0863029	0.00515464	0.656189	0.0414974	0.0368224	0.636519	0.0439252	0.0337444
						0.0687184	0.214587	0.27377	0.0576379	0.188309	0.261669	0.264017	0.011119	0.141509	0.256081	0.0123166	0.12391	0	0.183569	0	0	0.115672	0
						0.317816	0.127299	0.167311	0.358974	0.142811	0.168452	0.217876	0.393077	0.0127406	0.19789	0.449444	0.0101206	0.0584668	0.177584	0.518178	0.0481518	0.156544	0.484116
						0.175621	0.00333457	0.164154	0.164812	0.00301508	0.170376	0	0.00262861	0.66099	0	0.00158946	0.667507	0.19726	0.650837	0.306015	0.141361	0.53584	0.266361
						0	0.0115607	0.0447193	0	0.0123692	0.061039	0.323067	0.0121232	0.375468	0.20516	0.0072849	0.396796	0.28016	0.366899	0.166629	0.258629	0.336457	0.16774
						0.203073	0.50789	0.154452	0.188077	0.481875	0.150769	0.0167224	0.173305	0.0498887	0.00975523	0.105712	0.047712	0.211768	0.0857021	0.222657	0.183047	0.0637825	0.2586
						0.026173	0.34759	0.116499	0.0273151	0.354377	0.119254	0.252036	0.174114	0.0992599	0.232063	0.172181	0.0924199	0.598253	0.0393013	0.121183	0.541264	0.0392632	0.109745
						0.190532	0.146714	0.457659	0.18322	0.141137	0.457487	0.213576	0.636235	0.426623	0.18335	0.516711	0.450964	0.000828043	0.00110406	0.0982687	0.000587659	0.000975372	0.0789422
						0.268868	0.116981	0.533172	0.254996	0.149578	0.395467	0.655846	0.0977831	0.0590735	0.558615	0.104972	0.0468697	0.288171	0.391109	0.26968	0.276677	0.313601	0.322917
						0	0.0330907	0.0340999	0	0.0396511	0.04679	0.0445652	0.0152174	0.511524	0.0345773	0.0113223	0.533418	0.254666	0	0	0.275578	0	0
						0.0196205	0.220971	0.139144	0.0273053	0.27469	0.155774	0.40944	0.0737571	0.0266705	0.465779	0.0849398	0.0263459	0.200382	0	0.085195	0.120327	0	0.0574199
						0.0479323	0.320019	0.216883	0.0498778	0.28458	0.25379	0.122966	0.393535	0.202056	0.090561	0.255653	0.229066	0.195491	0.0140895	0.149103	0.119586	0.0101087	0.127128
						0.210752	0.53568	0.0892256	0.209456	0.473906	0.100236	0.0910187	0.458559	0.260452	0.057788	0.365569	0.207424	0.515345	0.0764066	0.0655938	0.608991	0.0973722	0.0608236
						0.0153411	0.270085	0.0158445	0.017094	0.2	0.0238417	0.000321543	0.367524	0.242097	0.000188076	0.286754	0.181493	0.0447609	0.228891	0.225668	0.0347277	0.207246	0.19337
						0.0102512	0.0917478	0.538641	0.0117302	0.0833333	0.678592	0.344495	0.245434	0.447055	0.296798	0.203877	0.463665	0	0.322782	0.0410687	0	0.193641	0.0413058
						0.160969	0	0.091277	0.147385	0	0.0804279	0	0.311681	0	0	0.387776	0	0.178115	0.100485	0	0.166906	0.165059	0
						0.100604	0.046925	0.0779523	0.104159	0.0383944	0.0986382	0	0.29229	0.22356	0	0.190269	0.291681	0.296225	0.0283722	0.0290087	0.2758	0.0269529	0.0284307
						0.469102	0.0882239	0.189443	0.601995	0.111988	0.191521	0.195183	0.0491721	0.275415	0.214798	0.0508299	0.293208	0.156888	0.281617	0.387157	0.0792014	0.135536	0.406099
						0.135023	0.183529	0.600109	0.0939902	0.137734	0.556633	0.247541	0.17377	0.0179562	0.162716	0.111962	0.018319	0.169896	0.00804769	0	0.118923	0.010329	0
						0.0663452	0.0702908	0.446846	0.0634433	0.0702395	0.427613	0.143307	0.107762	0.0195014	0.135445	0.0963008	0.0206251	0.309655	0.45973	0.202467	0.250912	0.390897	0.192947
						0.368634	0	0.00880392	0.345094	0	0.0088518	0.427709	0.0152526	0.00792254	0.311863	0.0105634	0.00834106	0.530756	0.0464381	0.128537	0.602041	0.0667132	0.101489
						0	0.0184348	0.507998	0	0.0121115	0.600486	0.111247	0.494361	0.117059	0.106074	0.415471	0.13281	0.247932	0.168046	0.443353	0.194364	0.134536	0.434131
						0.111873	0.57168	0.152277	0.0993284	0.571479	0.135249	0.243574	0.228918	0.285135	0.212378	0.202027	0.281709	0	0	0.387793	0	0	0.324981
						0.146914	0.166049	0.0284974	0.175905	0.174223	0.0325203	0.234624	0.210706	0.0517169	0.237967	0.232412	0.0475549	0.120035	0.672369	0.146629	0.097965	0.651404	0.123521
						0.382435	0.00924499	0.108696	0.340373	0.00869565	0.102852	0.248447	0.00877602	0.0498712	0.28825	0.00969957	0.0523518	0.50065	0	0	0.329157	0	0
						0.410434	0.10308	0.309809	0.386276	0.0893733	0.336291	0.187271	0.415341	0.0347088	0.199565	0.392595	0.0391304	0.226954	0.012938	0	0.113692	0.00716204	0
						0.0112835	0	0.0679705	0.0107556	0	0.0570046	0.600702	0.186752	0.0697115	0.672908	0.18129	0.0804438	0.354191	0.28423	0.0567524	0.414371	0.285152	0.0661804
						0.0276134	0.1051	0.0893056	0.0270569	0.0832775	0.110436	0.315754	0.00954762	0.250363	0.27166	0.0122129	0.168394	0.116675	0.105745	0.280255	0.0830769	0.0946315	0.222986
						0.325511	0.324641	0.230739	0.282642	0.29514	0.220377	0.187973	0.00118371	0.247849	0.144023	0.00107573	0.208961	0.493947	0	0.154498	0.35	0	0.13848
						0.0397331	0.0051562	0.60669	0.0367358	0.00490196	0.590017	0.375677	0.172322	0.303603	0.379701	0.208237	0.25393	0.000489237	0	0.249665	0.00054407	0	0.202938
						0.0442045	0.102952	0.286462	0.0424796	0.0959345	0.29542	0.125726	0.183434	0.475375	0.119106	0.184154	0.448586	0.157997	0.0282835	0	0.152975	0.0300207	0
						0.456473	0.286273	0.314923	0.462312	0.284987	0.32039	0.416146	0.107037	0.063899	0.448838	0.124546	0.0592304	0.0809696	0.076328	0	0.0385655	0.0511934	0
						0.466035	0.0650869	0.23562	0.412126	0.060146	0.225482	0.382167	0.368319	0.109649	0.349633	0.332456	0.111136	0.100352	0.474168	0.107354	0.109698	0.470478	0.118273
						0.452621	0.0547715	0.0230527	0.43564	0.0569333	0.0213454	0.0476948	0.304716	0.0281481	0.0522143	0.425926	0.022046	0.42872	0.0601348	0.0305457	0.227135	0.0344009	0.0282889
						0.386453	0.306914	0.118649	0.400175	0.32636	0.115541	0.270451	0.0834725	0.368861	0.284111	0.0870777	0.371449	0.604494	0.25008	0.276706	0.559917	0.238445	0.268808
						0.0054535	0.576349	0.0873984	0.00546291	0.510163	0.0989074	0.213373	0.221829	0.0172267	0.157338	0.239898	0.0117459	0.139831	0.55685	0.237522	0.0888689	0.395535	0.212522
						0.167238	0.056032	0.201721	0.150308	0.0674699	0.150565	0.404771	0.510683	0.185864	0.364495	0.485664	0.175992	0.00237883	0.46179	0.130129	0.00248062	0.475505	0.131783
						0	0.104938	0.170495	0	0.10212	0.15497	0.127912	0.360205	0.00568505	0.117033	0.439454	0.00426348	0.491648	0.0327547	0.000310849	0.514217	0.0310849	0.000342583
						0.499361	0.698595	0.22475	0.115852	0.165908	0.219556	0.225641	0.0928775	0.310787	0.191675	0.0720601	0.340271	0.221656	0.0494901	0.0333835	0.235051	0.0496241	0.0353053
						0	0.258017	0.353307	0	0.182646	0.443641	0.248837	0.345349	0.248562	0.230355	0.353501	0.224794	0.497258	0.00833516	0	0.542864	0.0122423	0
						0.230431	0.140135	0.576207	0.242817	0.139034	0.611986	0.317668	0.439404	0.171967	0.244233	0.43434	0.133755	0.113636	0.212933	0.0423419	0.102115	0.205698	0.0393873
						0.4375	0.180147	0.0778146	0.349886	0.146026	0.0767723	0.0508433	0.00635541	0.303266	0.0316254	0.00593743	0.201916	0	0.0950806	0.236178	0	0.0585987	0.29096
						0.0227697	0.45726	0.204515	0.0225342	0.406707	0.227558	0.00104657	0.379644	0.120254	0.000954426	0.297763	0.139823	0.298489	0	0.0670691	0.153564	0	0.0431965
						0.0388128	0.135972	0.397757	0.039261	0.127893	0.427765	0.169324	0.288837	0.128506	0.168539	0.28612	0.129124	0.628621	0	0	0.390334	0	0
						0.123922	0.155541	0.511927	0.120722	0.14893	0.520846	0.318022	0.629376	0.390861	0.321716	0.72221	0.344576	0.340257	0.0339035	0.142594	0.33615	0.040899	0.116777
						0	0.235719	0.170925	0	0.198297	0.189226	0.151155	0.2638	0.0225106	0.140807	0.217691	0.0254111	0.185544	0	0.0587891	0.286646	0	0.0771297
						0.019848	0.203125	0.178315	0.020189	0.215502	0.170962	0.0074723	0	0.684405	0.00466463	0	0.535789	0	0.0662898	0.636747	0	0.030232	0.747044
						0.155164	0.0697183	0.436771	0.138371	0.0653178	0.415742	0.0023399	0.0360837	0.149252	0.00199141	0.0329547	0.139084	0.189421	0.316297	0.294773	0.196515	0.27374	0.353356
						0.257254	0.124163	0.50699	0.27721	0.138242	0.490679	0.282937	0.212873	0.0543912	0.210737	0.158433	0.054432	0.36252	0	0.0144262	0.387557	0	0.0125571
						0.00262566	0.0573893	0.110102	0.00181818	0.0434166	0.100779	0.279485	0.280081	0.28897	0.232646	0.260095	0.259024	0.500498	0	0.0128859	0.383969	0	0.0122137
						0.0969072	0	0.158203	0.107131	0	0.131879	0.00561632	0.163464	0.114079	0.00449279	0.12517	0.119177	0.65495	0.239016	0.54215	0.433922	0.205957	0.416845
						0.0791108	0.354037	0.000388048	0.0701653	0.420256	0.000289939	0.482275	0.367553	0.487799	0.447362	0.353708	0.470199	0	0.112257	0.213918	0	0.0543041	0.29863
						0.00425351	0.525308	0.154914	0.00477099	0.463241	0.197042	0.198616	0.452249	0.0128667	0.112903	0.336336	0.00983478	0.364468	0.121669	0	0.353433	0.141826	0
						0	0	0.372182	0	0	0.29269	0.39937	0.143069	0.345309	0.440515	0.134636	0.404742	0.085199	0.0561774	0.461112	0.0846201	0.0536315	0.47972
						0	0	0.0588895	0	0	0.0584633	0.432258	0.0232258	0.115863	0.265557	0.0131579	0.125644	0.2494	0.230482	0.296506	0.290774	0.408404	0.195092
						0.313861	0.298984	0.11602	0.264042	0.247671	0.117827	0	0.237043	0.0842612	0	0.251881	0.0681763	0.0679276	0.0105756	0.317097	0.0584018	0.0102544	0.281168
						0.160626	0.116749	0.656979	0.155122	0.125256	0.591378	0.393602	0.00834492	0	0.496782	0.010863	0	0.000640615	0.000640615	0.522491	0.000580552	0.000692042	0.438316
						0.371963	0.100878	0.0924545	0.397661	0.137554	0.0724874	0.563577	0.00141959	0.00862069	0.66388	0.00262369	0.00549451	0.0557594	0.25055	0	0.04062	0.230977	0
						0.428984	0.245381	0.302486	0.44813	0.254567	0.304584	0.310069	0.332978	0.0152284	0.231965	0.317259	0.011957	0	0	0.108134	0	0	0.104975
						0	0.0420858	0.0187661	0	0.0322622	0.0216746	0	0.232245	0	0	0.263158	0	0.318477	0.359631	0.710638	0.249332	0.329939	0.606417
						0.139503	0.36543	0.594724	0.0904678	0.257554	0.54722	0.662394	0.194873	0.280187	0.681859	0.223149	0.251874	0.0806707	0.723663	0.0517039	0.0699973	0.537603	0.0603898
						0.0834398	0.214985	0.591852	0.0671233	0.194081	0.527397	0.0412541	0.15484	0.502307	0.0357824	0.152782	0.441555	0.112815	0.222138	0.196064	0.0865967	0.183402	0.182284
						0.191643	0.226353	0.0383783	0.160159	0.270813	0.0268078	0.0117349	0.435775	0.404074	0.00943396	0.325438	0.434982	0.323431	0.707827	0.319535	0.240353	0.540114	0.311192
						0.086326	0.349793	0.172095	0.103434	0.374907	0.192387	0.164501	0.0824089	0.389292	0.148796	0.0725042	0.400229	0.146655	0.376221	0.344801	0.133249	0.389079	0.302929
						0.274702	0.090596	0.0767255	0.26713	0.109791	0.0615662	0.580629	0	0.116356	0.327807	0	0.0817336	0	0.0234937	0.235274	0	0.0209083	0.251442
						0.339689	0.22846	0.165563	0.354851	0.214238	0.184434	0.527116	0.0944947	0.24689	0.503335	0.110048	0.202432	0.0880226	0	0.145185	0.067731	0	0.118529
						0.458876	0.0730769	0.443439	0.399125	0.0745098	0.378281	0.380713	0.00548446	0.293603	0.333333	0.00656096	0.214886	0.10383	0.209657	0	0.0693333	0.15359	0
						0.017793	0.0997484	0.356348	0.0176534	0.106444	0.331312	0	0.177587	0.0651319	0	0.108553	0.0798898	0.0216093	0.475974	0	0.0216895	0.51907	0
						0	0.0734951	0.218915	0	0.0541005	0.32714	0.114697	0.179677	0.000459137	0.137985	0.189164	0.000524659	0.204879	0.165789	0.0924924	0.178761	0.140739	0.0950653
						0.0500147	0.0656075	0.188296	0.0469095	0.0579974	0.199779	0.22087	0.446522	0.208043	0.189058	0.42142	0.188686	0	0.3241	0.265471	0	0.299536	0.458565
						0.345164	0.00665484	0.169601	0.287722	0.00644053	0.14608	0.232932	0.13012	0.178571	0.138822	0.0732369	0.189086	0.302469	0	0.00181752	0.307789	0	0.0020938
						0.430634	0.0919718	0.0876082	0.405012	0.0826638	0.0916734	0.00841346	0.0414663	0.454872	0.00685602	0.0353846	0.434378	0	0.212414	0.0922217	0	0.245459	0.0601458
						0.572941	0.156466	0.137188	0.477835	0.135593	0.132028	0.562583	0.188748	0.0830245	0.523544	0.210156	0.0693928	0.388025	0.179627	0.0434153	0.214716	0.111433	0.0387263
						0.247971	0.0515422	0.427683	0.178707	0.0395023	0.402164	0	0.128264	0.00262352	0	0.169655	0.00229973	0.328633	0.0535252	0.0951865	0.237274	0.0403296	0.0912113
						0.586282	0.383302	0.392982	0.556734	0.330833	0.432361	0	0.172264	0.105397	0	0.115573	0.0935635	0.0918535	0.26335	0.383003	0.0882894	0.271693	0.356836
						0.612435	0.136949	0.0684284	0.527607	0.139082	0.0580462	0.536729	0.155323	0.238074	0.496332	0.148739	0.2299	0.398467	0.122768	0	0.395	0.156931	0
						0.399482	0.464193	0.495008	0.385352	0.447587	0.495214	0.292114	0.0334482	0.29334	0.211974	0.0259802	0.274051	0.486325	0.115083	0	0.589432	0.126188	0
						0.182367	0.161836	0.385091	0.195427	0.165568	0.403365	0.117671	0.0131302	0.594536	0.088397	0.0118907	0.493186	0.442972	0.53629	0.446179	0.355607	0.440502	0.436069
						0.0543085	0.220854	0.172921	0.0521014	0.190744	0.192081	0.00392765	0.106386	0.00766833	0.0039927	0.108544	0.00764036	0	0	0.527223	0	0	0.42706
						0.1196	0.310141	0.00804568	0.0954628	0.177005	0.0112523	0.319047	0.400585	0.182592	0.274362	0.3706	0.169723	0.139991	0.332193	0.000251036	0.14213	0.365759	0.000231481
						0.144284	0.0317367	0.0982879	0.185703	0.0342422	0.117247	0.398017	0.17245	0.253708	0.372062	0.190086	0.215161	0.00209448	0.168024	0.435247	0.00205526	0.137707	0.521124
						0.653256	0.277532	0.477607	0.603465	0.284815	0.429921	0.172686	0.0508656	0.108616	0.124231	0.0485913	0.0817958	0.00095057	0.448669	0.123634	0.00116777	0.442086	0.154146
						0.394947	0.0239362	0.297502	0.213132	0.013626	0.282024	0.269653	0.0649566	0.185588	0.168918	0.0512279	0.147414	0.247879	0.0272727	0.227326	0.212578	0.0353357	0.150468
						0.318372	0.393958	0.200898	0.329757	0.358586	0.228608	0.144059	0.296787	0.272313	0.119627	0.230358	0.29134	0.18965	0	0.419854	0.139249	0	0.315836
						0.0111498	0.066899	0.278797	0.0100851	0.0749707	0.225024	0.291002	0.374146	0.106563	0.313689	0.415911	0.103335	0.24363	0.317836	0.410601	0.243276	0.347338	0.375181
						0.0746227	0.0237563	0.362308	0.0702817	0.02105	0.385101	0.496687	0.368323	0.164145	0.576821	0.404732	0.173479	0.00765306	0.200255	0.0104644	0.00582298	0.171136	0.00931677
						0.169795	0.188285	0.261372	0.178832	0.185561	0.279322	0.286032	0.4196	0.431063	0.236447	0.379906	0.393568	0.0733496	0.662592	0.064693	0.0918635	0.693348	0.0774278
						0.0885957	0.583883	0.0855765	0.135349	0.49779	0.153348	0.255006	0.215842	0.645384	0.197222	0.168351	0.639945	0.502991	0	0.0838593	0.447942	0	0.0900726
						0.300272	0.463215	0.278473	0.254739	0.279789	0.391123	0.177361	0.0087269	0.00835556	0.123459	0.00604444	0.00839736	0.0885544	0.102834	0	0.0793336	0.136177	0
						0.0247104	0.0501931	0.592698	0.0144796	0.0308203	0.565611	0.457208	0.0806423	0	0.42048	0.090495	0	0.146631	0.12267	0	0.16108	0.121329	0
						0.122037	0.0612139	0.413055	0.145621	0.0733974	0.411065	0.196018	0.192364	0.285202	0.115401	0.111064	0.290815	0.0173616	0.372221	0.062509	0.0193435	0.408546	0.0634525
						0.0824168	0.521019	0.0882542	0.0751787	0.444873	0.0942826	0.105128	0.0289377	0.609406	0.0886897	0.0314866	0.472497	0	0.309886	0.128075	0	0.244099	0.0892112
						0	0	0.134762	0	0	0.135296	0.133174	0.0582292	0.216026	0.117657	0.0858148	0.129503	0.346873	0.0320684	0.296826	0.329776	0.0373367	0.242378
						0.0974782	0.54402	0.378251	0.0909967	0.527151	0.3644	0.410743	0.161829	0.0262923	0.297961	0.157754	0.0195656	0.187401	0.00474433	0.205834	0.158954	0.00495322	0.167226
						0.0244969	0	0.229194	0.020241	0	0.167229	0.206513	0.265443	0.0172365	0.121336	0.192412	0.0139711	0.267884	0.4778	0.339018	0.245368	0.440427	0.336873
						0.115423	0.400746	0.062389	0.122849	0.408572	0.0651311	0.0441579	0.492575	0.15525	0.0356805	0.45563	0.135617	0.0160481	0.894684	0.0672451	0.00706402	0.483731	0.0547461
						0.10708	0.0403745	0.54564	0.0952381	0.0352355	0.556076	0.0610169	0.191337	0.375884	0.0668593	0.179632	0.438712	0.157882	0.618178	0.269327	0.134935	0.470075	0.302703
						0.388595	0.156073	0.372284	0.377207	0.157463	0.358183	0.371381	0.00391025	0.162632	0.338481	0.00427177	0.135681	0.194895	0.272992	0.347809	0.148144	0.255121	0.282898
						0.210807	0.207352	0.143186	0.238451	0.189764	0.176972	0.592621	0.0426888	0.0269753	0.539192	0.0422805	0.0247803	0.122965	0.409685	0.00216506	0.0992539	0.418377	0.00171127
						0.181239	0.242562	0.0191765	0.177626	0.225324	0.0202321	0.148559	0.113127	0.165757	0.147771	0.0997178	0.187049	0.460867	0.455479	0.127567	0.376441	0.455595	0.104171
						0.591946	0.491086	0.520883	0.605149	0.553931	0.472088	0.00720721	0.0788288	0.230936	0.00627328	0.0633943	0.249951	0.385813	0.263844	0.2003	0.235009	0.182524	0.176367
						0.130166	0.0581306	0.573231	0.115609	0.0513214	0.576672	0.270214	0.341755	0.277127	0.251405	0.336419	0.261927	0.158953	0.00793441	0.12012	0.130369	0.00600601	0.130152
						0.356233	0.0447704	0.209896	0.303818	0.0356484	0.224819	0.100557	0.054575	0.512492	0.0918346	0.0510537	0.500318	0.0954479	0.216908	0.0643162	0.0880248	0.22094	0.0582318
						0	0.182124	0.06956	0	0.112663	0.079809	0.456598	0.0229838	0.00178955	0.531534	0.0200429	0.00238892	0.0307735	0.184641	0.0477548	0.0213708	0.158232	0.0386985
						0.00232919	0.463898	0.0528667	0.00248859	0.444899	0.0588967	0.0908088	0.695956	0.0483042	0.0915154	0.64851	0.0522416	0.655848	0.120325	0.0970745	0.685419	0.134752	0.0905895
						0.0639764	0.324475	0.139685	0.069395	0.277965	0.176868	0.0823651	0.46205	0.123456	0.0715915	0.395556	0.125346	0.695521	0.185426	0.0928655	0.580027	0.154905	0.0927037
						0.0745628	0.459724	0.0058004	0.116822	0.470266	0.00888409	0.228322	0.0835664	0.6481	0.146874	0.05456	0.638552	0	0.507853	0.00572207	0	0.422888	0.00500596
						0.0349669	0.22462	0.175298	0.0373923	0.216677	0.194329	0.00221784	0.194184	0.151636	0.00176332	0.157223	0.148903	0.231696	0.292867	0.0405079	0.116758	0.15746	0.0379672
						0.00799467	0	0.176423	0.00613811	0	0.111765	0	0.257675	0.100289	0	0.191599	0.1181	0.16548	0.650189	0.105957	0.0842577	0.280144	0.125213
						0.349847	0.541163	0.475698	0.364285	0.526286	0.509331	0.597923	0	0.0517284	0.391427	0	0.0398414	0.125126	0.000505221	0	0.0915363	0.000378215	0
						0.18785	0.0931255	0	0.150112	0.0887619	0	0.131863	0.487089	0.120822	0.111891	0.532329	0.0938098	0.142248	0.163331	0.569077	0.156339	0.208214	0.490627
						0	0.103347	0.153739	0	0.0863033	0.159768	0.0114911	0.321477	0.217831	0.00762804	0.208259	0.223211	0.230942	0.588341	0.35909	0.237109	0.563211	0.385129
						0.0105747	0.297011	0.162529	0.00722589	0.18649	0.176877	0.140757	0	0.074267	0.0606823	0	0.0465138	0	0.563564	0.0026018	0	0.439443	0.00287356
						0.00123305	0.317715	0.219587	0.00093838	0.197144	0.269315	0.0892308	0.142974	0.0556475	0.103448	0.144187	0.0639715	0.0319171	0.051152	0.0714757	0.0304743	0.0532219	0.0655903
						0.488931	0.165209	0.304194	0.45458	0.157977	0.295769	0.52691	0.046875	0.343538	0.394412	0.0317928	0.379142	0.287795	0.235363	0.100292	0.269063	0.235569	0.0936819
						0	0.136773	0.327247	0	0.110955	0.429731	0.0114224	0.473707	0.00596949	0.0107114	0.485961	0.00545675	0.43828	0.247326	0.26113	0.406573	0.288987	0.207317
						0.146776	0.425409	0.132994	0.165491	0.500283	0.127509	0	0.0419501	0.0975861	0	0.0229008	0.0823898	0.21135	0.340758	0.471034	0.1783	0.295402	0.458389
						0.084643	0.0791288	0.174451	0.0808746	0.0788462	0.167281	0.193811	0	0.233747	0.154845	0	0.155345	0.0199846	0.53651	0.0717281	0.0209087	0.6162	0.0653398
						0.214808	0.0699376	0.172903	0.189666	0.0545278	0.19581	0.289321	0.205843	0.0709041	0.2247	0.141389	0.0801708	0.036007	0.00468384	0.105693	0.028095	0.00435849	0.0886249
						0.460267	0.306926	0.214251	0.49413	0.309256	0.228281	0.243308	0.122739	0.363283	0.163084	0.0825495	0.362049	0.644396	0.296597	0.561494	0.533747	0.259067	0.532454
						0.112309	0.0121521	0.208856	0.122305	0.014152	0.195304	0.19823	0.10531	0.170163	0.195065	0.0924631	0.190711	0.278085	0.0310773	0.465063	0.260794	0.0282427	0.479922
						0.0450401	0.142028	0.345932	0.0391357	0.148298	0.287875	0.179446	0.00556342	0.322072	0.143516	0.00541712	0.264542	0.272254	0.133388	0.0990525	0.20195	0.139822	0.0700935
						0.123228	0.373132	0.174744	0.106418	0.328573	0.171372	0.294518	0.299433	0.651952	0.231914	0.288946	0.532004	0.379343	0.490091	0.379985	0.289193	0.39541	0.359047
						0.570258	0.00385635	0.227558	0.478463	0.00286687	0.256825	0.0394352	0.516066	0.163564	0.0368349	0.469858	0.167804	0	0.670413	0	0	0.509235	0
						0.0967582	0.401881	0.180887	0.110671	0.395904	0.21002	0.132019	0.251536	0.123149	0.108954	0.231294	0.110528	0.104867	0.0357928	0.574643	0.0708528	0.0361331	0.384599
						0.119196	0.368251	0.218944	0.123433	0.35561	0.234787	0	0	0.320736	0	0	0.305915	0.277423	0.204733	0.17123	0.300999	0.222722	0.170776
						0.582578	0.278174	0.144793	0.450088	0.283967	0.109582	0.461565	0.0710364	0.314258	0.406099	0.0669253	0.293478	0.31838	0.383338	0.324915	0.212151	0.373439	0.222244
						0.153191	0.0388298	0.314476	0.142893	0.0360672	0.315803	0.0733406	0.17062	0.465315	0.0838517	0.1915	0.473999	0.196201	0.102578	0.282635	0.160453	0.116379	0.203728
						0.0114609	0.067937	0.15523	0.0134631	0.0610498	0.20292	0.0932075	0.410943	0.471292	0.0836438	0.37218	0.466983	0.202066	0.0051656	0.00030012	0.157434	0.00510204	0.000236742
						0.43886	0.0969617	0.25097	0.44335	0.0911817	0.26961	0.726967	0.237905	0.315447	0.676056	0.350806	0.198944	0.26247	0.323245	0.0330033	0.260389	0.440594	0.0240211
						0.222121	0.34093	0.368845	0.209396	0.323064	0.366944	0.410878	0.556046	0.321552	0.398148	0.524255	0.330484	0.209174	0.197615	0.23071	0.196823	0.205691	0.208564
						0.383641	0.0448323	0.19829	0.310957	0.0414951	0.173648	0.00296384	0.0951393	0.00708645	0.00196117	0.0649929	0.00686409	0.335085	0.279279	0.0430633	0.278205	0.259777	0.0384376
						0.16751	0.358159	0.135485	0.150857	0.326307	0.133927	0.263342	0.1531	0.158082	0.185003	0.106387	0.159818	0	0.000204583	0.537419	0	0.000260756	0.418307
						0.500447	0.261401	0.353165	0.429741	0.257034	0.308421	0.510802	0.537551	0.398882	0.57069	0.530996	0.451149	0.0380726	0.0996431	0.138393	0.0290645	0.0650233	0.161898
						0.227835	0.161273	0.359219	0.219241	0.149695	0.372405	0.466273	0.188085	0.409455	0.352963	0.145635	0.400298	0.314337	0.305066	0.0356461	0.329072	0.28623	0.0397727
						0.270594	0.0828757	0.280706	0.236733	0.0802708	0.253549	0.65213	0.158722	0.204103	0.600093	0.16465	0.181055	0.198519	0.067037	0.376614	0.180047	0.0649211	0.352704
						0.198339	0.387189	0.190681	0.213374	0.413269	0.19219	0	0.140156	0.124085	0	0.138536	0.119614	0.417101	0.0548488	0.239866	0.42203	0.0549519	0.242245
						0.0504854	0.00420712	0.125754	0.042728	0.00412829	0.108463	0.163173	0.525965	0.219642	0.120747	0.43456	0.196721	0.17495	0.119284	0	0.0944611	0.0697674	0
						0.314946	0.430912	0.185847	0.325433	0.450257	0.183785	0.00803893	0.0389253	0.431827	0.00695589	0.0352355	0.412777	0.0159753	0.0177789	0.407363	0.0153808	0.0167111	0.417266
						0.299143	0.0839214	0.205196	0.343461	0.146631	0.134838	0.353982	0.000632111	0.115189	0.222487	0.000363372	0.125944	0.0103032	0.0942008	0	0.00771775	0.101749	0
						0.0383586	0.73595	0.0875285	0.0334804	0.626107	0.0898002	0	0.0470653	0.225412	0	0.0451887	0.173628	0.598028	0.0458237	0.0593631	0.507882	0.0402548	0.0573892
						0.370968	0.369446	0.539221	0.369842	0.352702	0.563107	0.059135	0.187114	0.00437743	0.0763968	0.206226	0.00513113	0.212779	0.560311	0.146451	0.195411	0.533541	0.141245
						0.275965	0.455044	0.606092	0.262621	0.378574	0.693292	0.0125565	0.0411853	0.513712	0.0109075	0.0401567	0.457679	0.149944	0.127396	0.633647	0.150282	0.125069	0.646893
						0.155632	0.314088	0.0722148	0.121957	0.268725	0.0661421	0.0326597	0.0916734	0.480877	0.0297496	0.0771744	0.520324	0.270059	0.234518	0.748406	0.181967	0.185083	0.63897
						0.0760336	0.325508	0.514628	0.0825723	0.308843	0.589041	0.650229	0	0	0.617264	0	0	0.319075	0	0.130269	0.179342	0	0.125859
						0.0431183	0.399448	0.214235	0.0453885	0.410057	0.21968	0.189763	0.354557	0.461139	0.167278	0.34046	0.423331	0.196429	0.05	0.00496614	0.205443	0.0442438	0.0058698
						0	0.268205	0.0023015	0	0.237342	0.00250078	0.17082	0.293717	0.199374	0.135565	0.23991	0.193712	0.0520416	0.397118	0.314294	0.0414277	0.281898	0.352454
						0.098389	0.0316456	0.423333	0.0994764	0.0270736	0.500291	0.505781	0.512614	0.292987	0.441843	0.429284	0.305632	0	0	0.135943	0	0	0.0971366
						0.0250696	0	0.155902	0.0232799	0	0.162959	0.558368	0.18863	0.207813	0.551114	0.187276	0.206596	0.1431	0	0	0.0864768	0	0
						0.488108	0	0.0596482	0.349975	0	0.0578349	0.0665302	0.37871	0.162558	0.0484713	0.285054	0.157345	0.231831	0	0.0150943	0.115649	0	0.0156035
						0.34466	0.357224	0.423522	0.379799	0.38117	0.437382	0.32861	0.107239	0.480487	0.23449	0.087418	0.420607	0	0.0391398	0.194427	0	0.0284909	0.15666
						0	0.150337	0.243423	0	0.114605	0.274744	0.470999	0.423322	0.67468	0.441629	0.54052	0.495444	0.0622794	0.0653934	0.154426	0.0755668	0.118644	0.103275
						0.0647773	0.441296	0.236986	0.0623229	0.410616	0.245042	0	0.00309076	0.211131	0	0.00280827	0.179198	0.10462	0	0.151936	0.0942051	0	0.107281
												0.316776	0.318519	0.0109012	0.193197	0.177083	0.0119585	0.0850398	0.202787	0.00220459	0.0752012	0.314374	0.00125755
												0.112099	0.25041	0.266766	0.0976157	0.199888	0.291013	0.177256	0.225415	0.00233973	0.130824	0.260646	0.00149343
												0.330649	0.189911	0.0265899	0.347439	0.198538	0.0267261	0.00137788	0.843266	0.0222946	0.00103977	0.613226	0.0231349
												0.200978	0.309868	0.180151	0.196425	0.36608	0.149033	0.239706	0.576437	0.38879	0.213353	0.501596	0.397678
												0.17849	0.0394101	0.131559	0.181021	0.0381867	0.1377	0.0321722	0.586115	0.0383082	0.0294118	0.536537	0.0382574
												0.212816	0.481013	0.139706	0.16823	0.406417	0.130707	0.367929	0.0212766	0.164209	0.178995	0.0118531	0.143398
												0.368171	0.393621	0.541872	0.28628	0.31746	0.522427	0.147924	0.0865692	0	0.13269	0.0677275	0
												0.0630335	0.141169	0.69513	0.0540084	0.13599	0.618284	0.134983	0.107424	0.0849725	0.107792	0.0751377	0.0970132
												0.00475964	0.274631	0.0232211	0.00353294	0.245846	0.0192545	0.177621	0.378599	0.134974	0.163787	0.377062	0.124969
												0.270224	0.226377	0.506759	0.209707	0.191544	0.464785	0.331928	0.0684739	0.212698	0.327262	0.0676587	0.212235
												0.145429	0.734347	0.136857	0.118173	0.72392	0.112809	0.288739	0.0902117	0.221275	0.236076	0.0759101	0.215003
												0.00888701	0.514388	0.137892	0.0073209	0.396704	0.14729	0.554364	0.211848	0.0675872	0.541558	0.210514	0.0664444
												0.501666	0.0438645	0.0835403	0.425143	0.0436103	0.0712101	0.433573	0.281055	0.564701	0.379832	0.239967	0.579412
												0.22323	0.00486138	0.000131666	0.175299	0.00487163	0.000103178	0.262207	0.0166667	0.343993	0.223713	0.0291103	0.168035
												0.0290155	0	0.250732	0.019767	0	0.136075	0.166491	0.0524463	0.65727	0.151943	0.0552671	0.569226
												0.238598	0.507972	0.139482	0.249322	0.517861	0.142968	0.236891	0.00801974	0.152663	0.224627	0.0074053	0.156771
												0.468552	0.303661	0.0489774	0.43822	0.327413	0.0424837	0.125281	0.305326	0.25641	0.106732	0.381801	0.174691
												0.207301	0.390265	0.0164524	0.181992	0.461697	0.0122091	0.000711238	0.0810811	0.170492	0.000408497	0.0533958	0.148693
												0.393447	0.461042	0.361393	0.310464	0.355622	0.369707	0.013079	0.053951	0.0228824	0.012333	0.0397431	0.0292909
												0.305249	0.422342	0.201446	0.274842	0.391174	0.195831	0	0	0.0342311	0	0	0.0282216
												0.32872	0.370047	0.516905	0.295451	0.35292	0.487136	0.307997	0.108472	0	0.117843	0.0692269	0
												0.333925	0.156463	0.00492514	0.189445	0.104216	0.00419498	0.134171	0.18341	0.0411765	0.104693	0.125566	0.0469314
												0.56538	0.103113	0.356868	0.379916	0.0759215	0.32569	0.00632701	0.026307	0.00484193	0.00431524	0.0225007	0.003861
												0.0260437	0.0795229	0.501074	0.0222034	0.0781403	0.434746	0.389016	0.00953471	0.110779	0.299559	0.00829187	0.098091
												0.320341	0.431994	0.31776	0.278996	0.394512	0.303041	0.151573	0.220645	0.157407	0.147114	0.313181	0.107635
												0.368747	0.346832	0.416492	0.334197	0.382353	0.342401	0.0808644	0.164039	0.317636	0.0726052	0.1421	0.329225
												0	0.132685	0.125744	0	0.0923917	0.141715	0.345748	0.0117302	0.274888	0.25636	0.0105625	0.226354
												0.00319285	0.194125	0	0.00209118	0.164547	0	0.482817	0.134272	0.200536	0.438737	0.147514	0.16587
												0.134106	0.318313	0.0312755	0.144308	0.346248	0.0309397	0.222181	0.440856	0.0442216	0.229815	0.544563	0.03703
												0.301804	0.0269728	0.0885936	0.30219	0.0273164	0.0875912	0.208816	0.253785	0.0708548	0.134	0.163511	0.0705714
												0	0.463921	0.0201803	0	0.414259	0.0177142	0.141719	0.0215732	0.126941	0.103792	0.0219446	0.0913952
												0.0770945	0.0300538	0	0.0916065	0.052189	0	0.34402	0.199137	0.0446336	0.351976	0.168288	0.054037
												0.221429	0.105628	0.369505	0.192946	0.0791565	0.429649	0	0	0.765055	0	0	0.755116
												0.336617	0.507495	0.1065	0.310059	0.463978	0.107298	0.306181	0.135841	0.107052	0.28674	0.131098	0.103882
												0.131575	0.498801	0.0277108	0.164637	0.608778	0.0284101	0.0060006	0.30153	0.128558	0.00402091	0.191977	0.135304
												0.00420329	0.0138199	0.706634	0.00403201	0.0123253	0.760034	0.247969	0.263989	0.0650484	0.214607	0.221885	0.0669791
												0.521222	0.0241158	0.234025	0.534983	0.0202211	0.286469	0.327586	0.516284	0.100863	0.33472	0.581446	0.0915097
												0.348245	0	0.126464	0.288294	0	0.107893	0.595847	0.00273848	0.0886981	0.613343	0.00429185	0.058257
												0.259541	0.019387	0.278248	0.232824	0.0216058	0.223972	0.27573	0.267771	0.11852	0.249814	0.234874	0.12242
												0.375491	0.365672	0.054464	0.310692	0.320924	0.0513487	0.629825	0.196366	0.302512	0.483827	0.14261	0.319985
												0.197612	0.161062	0.0999631	0.121353	0.121911	0.0811013	0.0905857	0.143941	0.355285	0.0538028	0.0677531	0.44831
												0.216928	0.673775	0.238873	0.196203	0.569577	0.255576	0.330818	0.127684	0.00947982	0.19401	0.106952	0.00663717
												0.381917	0.435999	0.213793	0.29519	0.369231	0.195126	0.00480497	0.070944	0.519599	0.00334185	0.0546603	0.469039
												0.0228046	0.17631	0	0.0175439	0.123099	0	0.0290723	0.497221	0.14313	0.0264129	0.444487	0.145465
												0.458027	0.158567	0.355919	0.348915	0.12724	0.337883	0.0892449	0.0371854	0.00118568	0.0758017	0.0308276	0.00121477
												0.0586526	0.0830761	0	0.0461363	0.105366	0	0.0216743	0.202655	0.0654873	0.0159649	0.232154	0.0421074
												0.0485362	0.521572	0	0.0500596	0.606903	0	0.106293	0.277296	0.0147818	0.108071	0.292586	0.0142437
												0.193745	0.166667	0.180523	0.157178	0.163895	0.148927	0.391918	0.385183	0.272705	0.292765	0.298015	0.263297
												0.28952	0.0753712	0.0416461	0.245956	0.0710288	0.0375427	0.344354	0.232197	0.00701262	0.282908	0.256101	0.00522357
												0.0920318	0.050043	0.386816	0.0936612	0.0488367	0.403388	0.0155608	0.443922	0.119341	0.0115519	0.31546	0.124673
												0.365249	0.144417	0.223008	0.370558	0.172695	0.189202	0.0501406	0.223524	0.431123	0.0254368	0.136325	0.358612
												0.168056	0.319172	0.0928224	0.115527	0.18643	0.109242	0.534503	0.284404	0.214861	0.469928	0.359194	0.14957
												0.191825	0.162724	0.304846	0.14332	0.146091	0.253693	0.398103	0	0.115096	0.279064	0	0.0949324
												0.0897561	0.126829	0.059183	0.0765179	0.125442	0.0510119	0.227716	0.0164817	0.240151	0.184519	0.0154428	0.207686
												0.0609756	0.302241	0.31914	0.0593805	0.402546	0.233349	0.161972	0.0041425	0.539525	0.133584	0.00431965	0.426717
												0.110623	0.686813	0.257561	0.112115	0.55594	0.322485	0.271649	0.0498221	0.443147	0.161041	0.0426396	0.306962
												0.181958	0.309946	0.0352213	0.105498	0.191337	0.03308	0.00796813	0.24834	0.257911	0.00750939	0.243173	0.248227
												0	0.16653	0.585354	0	0.0965288	0.657234	0.0877891	0.223576	0.0234534	0.0652616	0.16602	0.0234794
												0.0546123	0.0181098	0.74504	0.0580189	0.0251424	0.570119	0.467145	0.00315638	0.277093	0.334223	0.00347551	0.180045
												0.126856	0.0112461	0.285516	0.116819	0.0115687	0.255592	0.230617	0.0658906	0.133186	0.217077	0.0510291	0.161877
												0.0167416	0	0.299438	0.0116089	0	0.261317	0.405081	0.00544341	0.0486646	0.335714	0.00543232	0.0404135
												0.261111	0.182143	0.401493	0.264363	0.190377	0.388911	0.253248	0.0562407	0.506242	0.275936	0.0576923	0.537717
												0.102501	0.0883721	0.318634	0.110106	0.0902572	0.335124	0.063012	0.0340265	0.607671	0.0618238	0.0326185	0.621947
												0.0585823	0.666667	0.272931	0.0500501	0.636465	0.244244	0.366053	0.0336961	0.120341	0.364831	0.0335207	0.120567
												0.455167	0.136778	0.171091	0.244191	0.0758534	0.165512	0.126906	0.350737	0.140963	0.0945504	0.315655	0.116696
												0.15998	0.255871	0.348921	0.15998	0.313549	0.284736	0.124528	0.372503	0.186055	0.126277	0.395415	0.177737
												0.0482456	0.193444	0.0050439	0.0355624	0.156548	0.00459418	0.484989	0.0139385	0.134133	0.303444	0.00835655	0.139982
												0.00970597	0.465458	0.234354	0.00630213	0.287845	0.246061	0	0.435567	0.0331955	0	0.474041	0.0291949
												0.573929	0.200357	0.0787132	0.562281	0.191992	0.0804759	0.281346	0.0389908	0.0465595	0.211921	0.0420272	0.0325367
												0	0.43036	0.0174029	0	0.245426	0.0159967	0.455712	0.179291	0.0552029	0.314834	0.16202	0.042203
												0	0.406083	0.0182306	0	0.298302	0.01593	0.0283887	0.106385	0.175687	0.0274088	0.129466	0.139383
												0.579827	0.382709	0.385642	0.524778	0.421855	0.316641	0.441103	0.63274	0.486689	0.391442	0.606826	0.450339
												0.19431	0	0.0497076	0.122271	0	0.0519651	0.0706601	0.195355	0.00749176	0.0620039	0.239437	0.00536366
												0.480705	0.279406	0.0831797	0.482675	0.308543	0.0756334	0.183307	0.29694	0.0836952	0.172223	0.309477	0.0754488
												0.211559	0.0861505	0.348294	0.176524	0.0945542	0.264786	0.0548831	0	0.245937	0.0475244	0	0.123057
												0.129709	0.0162136	0.317266	0.0936156	0.0122302	0.303562	0.190899	0.0161551	0	0.193822	0.0192184	0
												0.665419	0.233638	0.330123	0.631614	0.208025	0.351935	0.0142369	0.498292	0.112009	0.0105175	0.336798	0.122423
												0.001673	0.0926236	0.100188	0.00101289	0.0634904	0.0884899	0.147366	0.0206544	0	0.141931	0.016872	0
												0.0408778	0.609079	0.0947469	0.0376089	0.540783	0.0981789	0.133109	0.524377	0.410483	0.113495	0.494534	0.371118
												0.0905394	0.0909675	0.538541	0.0759425	0.0875927	0.46912	0.277717	0.369512	0.163717	0.232617	0.283713	0.1786
												0.00349345	0.238079	0.137571	0.00256641	0.180124	0.133581	0.0940662	0.240908	0.424894	0.0823163	0.266808	0.335726
												0.293402	0.363757	0.296458	0.235213	0.378587	0.228354	0.190149	0.0765306	0	0.245441	0.0853392	0
												0.117525	0.339334	0.424834	0.112788	0.320187	0.432089	0.0327654	0	0.0876532	0.0339305	0	0.0757329
												0.0289707	0.364582	0.359773	0.0289442	0.344449	0.380453	0.0615543	0.165406	0.373353	0.0427004	0.115265	0.37166
												0.155965	0	0.0749186	0.120329	0	0.0551937	0.543647	0.132671	0.228036	0.429205	0.171796	0.139031
												0.0180909	0.399191	0.00210526	0.014383	0.353053	0.00189251	0	0.217571	0	0	0.193676	0
												0	0.26069	0.0325291	0	0.190435	0.0296195	0.353597	0.27153	0.370429	0.226036	0.158925	0.404577
												0.0615512	0.177753	0.12837	0.0414729	0.137783	0.111586	0.00660066	0.30418	0.0345745	0.00628272	0.294149	0.0340314
												0.139718	0.0909091	0.323523	0.10944	0.0844253	0.272876	0.233871	0.540899	0.397448	0.162368	0.435731	0.342531
												0.279134	0.043298	0	0.242352	0.0329593	0	0.105698	0.505367	0.14725	0.0986133	0.442836	0.15678
												0.22442	0.465666	0.0570733	0.199434	0.553963	0.0426349	0.540727	0.272665	0.29651	0.561663	0.310942	0.270076
												0	0	0.168102	0	0	0.146515	0.525206	0.0971368	0.133517	0.466313	0.0894967	0.128665
												0.333835	0.28055	0.04723	0.352625	0.296931	0.047136	0.329102	0.219482	0.640402	0.257645	0.210194	0.523509
												0.286211	0.279954	0.0120582	0.271488	0.251143	0.0127501	0.0138691	0.128321	0.382337	0.00977973	0.105465	0.328032
												0.187532	0.352417	0.0255783	0.168188	0.260485	0.0310361	0	0.415129	0.069732	0	0.343212	0.0741943
												0.638	0.15625	0.167282	0.527273	0.135781	0.159091	0.342064	0.149049	0.013273	0.262943	0.144193	0.0105465
												0.302548	0.0411738	0.0625477	0.286947	0.0345156	0.0707659	0.551951	0.588996	0.466302	0.527883	0.565922	0.464151
												0.0513162	0.000666445	0.366437	0.0364842	0.000492854	0.352286	0.165284	0.00170177	0.0842339	0.11597	0.00221668	0.0453731
												0.452308	0.259882	0.167934	0.414714	0.219776	0.182075	0.0291511	0.427239	0.371091	0.0205187	0.304724	0.366218
												0.157363	0.0939631	0.570562	0.139843	0.086774	0.549046	0.082838	0.406328	0.00456621	0.0763521	0.460752	0.00371156
												0.584376	0.165881	0.0199601	0.510295	0.134564	0.0214861	0.681619	0.0283094	0.0494633	0.683253	0.0298884	0.0469624
												0.212737	0.402876	0.389474	0.188435	0.412865	0.336636	0.202515	0.495959	0.201169	0.125732	0.391181	0.15835
												0.045774	0	0.615791	0.0402344	0	0.571994	0.0246829	0	0.153254	0.0207987	0	0.139453
																		0.24968	0.305668	0.172731	0.242114	0.313422	0.163353
																		0.067991	0.649601	0.166507	0.0519562	0.607081	0.13615
																		0.00116932	0.0070159	0.100271	0.00113662	0.00739098	0.092521
																		0.437241	0.243833	0.203764	0.365244	0.244474	0.169767
																		0.743347	0	0.00140902	0.64003	0	0.00132551
																		0.707267	0.0140897	0.0298913	0.713084	0.0158863	0.026729
																		0.188737	0.239136	0.0523995	0.126902	0.157707	0.0534232
																		0.231319	0.217471	0.0596052	0.23199	0.27126	0.0479243
																		0.59773	0	0.00857366	0.377788	0	0.0068632
																		0.000200321	0.0657051	0.0999454	0.000176647	0.0597124	0.0969793
																		0.249565	0	0.0393679	0.295349	0	0.0243693
																		0.227111	0.528566	0.103756	0.20963	0.51089	0.0990829
																		0.188464	0.250838	0.102651	0.156808	0.22364	0.0957961
																		0.119987	0	0.178652	0.0758937	0	0.157779
																		0.215898	0.135715	0.448982	0.156794	0.124682	0.354923
																		0.16701	0.0526948	0.293156	0.169838	0.0619826	0.253447
																		0.237594	0.188964	0.036393	0.173529	0.192479	0.0260945
																		0.438939	0.0705986	0.00112013	0.465365	0.0901708	0.0009298
																		0.148998	0.097561	0.18426	0.0941697	0.0847849	0.134005
																		0.735058	0.0567732	0.111733	0.640448	0.0715677	0.0772272
																		0.0407661	0.000273598	0.388735	0.0313816	0.000252589	0.324136
																		0.150724	0.0563599	0.249827	0.099863	0.0377424	0.247174
																		0.122075	0	0.0283311	0.0759374	0	0.02025
																		0.105127	0.450941	0.270698	0.0998773	0.37907	0.30594
																		0.236666	0	0.0690017	0.147959	0	0.059949
																		0.0677535	0.0630204	0.104502	0.0886468	0.0615371	0.140023
																		0.270468	0.134623	0.329256	0.24753	0.109256	0.371295
																		0.0106033	0.128702	0.536295	0.0105244	0.110138	0.622029
																		0.0765912	0.0523193	0	0.0665105	0.0488542	0
																		0.0607296	0.506009	0.251081	0.0565661	0.463626	0.255247
																		0.0407221	0	0.224995	0.0174178	0	0.184593
																		0.173918	0	0.082453	0.127765	0	0.0840273
																		0.0671091	0.449731	0.0916091	0.0604966	0.406749	0.0913093
																		0.174358	0	0.0183246	0.155792	0	0.0178533
																		0.455334	0.157646	0.163434	0.388304	0.121212	0.181268
																		0.672425	9.49217e-05	0.00275251	0.591171	0.000119674	0.00191939
																		0.168278	0.643866	0.299272	0.13798	0.556555	0.283885
																		0.120892	0.455064	0.324901	0.123522	0.512365	0.294843
																		0.0177515	0.386306	0.450492	0.0158461	0.31588	0.491794
																		0.373275	0.0432873	0.0146737	0.248279	0.0302234	0.0139787
																		0.158509	0.214955	0.0454908	0.14211	0.205906	0.042577
																		0	0.0131617	0.128979	0	0.0106888	0.116224
																		0.361082	0.122529	0.0163507	0.28177	0.111611	0.0140073
																		0.386224	0.263892	0.0328789	0.415549	0.333868	0.0279609
																		0.0733021	0.0318501	0.557409	0.0687459	0.0296587	0.561388
																		0.0187172	0.166708	0.363084	0.0149224	0.135195	0.356944
																		0.263929	0.0351331	0.30653	0.229286	0.0256491	0.36476
																		0.00045106	0	0.162198	0.000320924	0	0.132649
																		0.406379	0.395157	0.349706	0.301094	0.280856	0.364551
																		0.170815	0.0176991	0.069998	0.147673	0.0188494	0.0568218
																		0.0201187	0.012533	0.156289	0.0114189	0.00793982	0.140022
																		0.161368	0.313825	0.0163675	0.164943	0.343981	0.0152634
																		0.364619	0.100847	0.00634518	0.376669	0.151015	0.00437733
																		0.465296	0	0.0907377	0.45298	0	0.0725199
																		0.528774	0.628023	0.335381	0.306947	0.420553	0.290729
																		0.454565	0.313663	0.310821	0.491674	0.289692	0.364015
																		0.264719	0.0167572	0.201038	0.191577	0.0120071	0.203048
																		0.389269	0.0599684	0.396267	0.3379	0.0494792	0.416895
																		0.220261	0.155398	0.107392	0.187989	0.197322	0.0721831
																		0.319495	0.579358	0.434345	0.306019	0.507943	0.474517
																		0.115705	0.423856	0.434446	0.0870233	0.338084	0.409649
																		0.0360185	0.406494	0.102691	0.0381794	0.437297	0.101185
																		0.246908	0.0756422	0.374426	0.150741	0.0561639	0.307871
																		0.48947	0.230696	0.047249	0.470697	0.224744	0.0466401
																		0.0324729	0	0.292841	0.0140591	0	0.162942
																		0.013757	0.0386505	0	0.00956066	0.0261583	0
																		0.422172	0.456561	0.379255	0.341633	0.404085	0.346759
																		0.563363	0.327376	0.211966	0.544562	0.344444	0.194739
																		0.0241652	0.363796	0.116759	0.0202653	0.416709	0.0854827
																		0.185018	0.416792	0.12704	0.103081	0.29418	0.10028
																		0.250586	0.0203938	0	0.302405	0.0296625	0
																		0.150489	0.0229496	0.389669	0.0605785	0.0145204	0.247918
																		0.141046	0.618242	0.278639	0.106376	0.598407	0.217114
																		0.416767	0.30187	0.137968	0.436513	0.267647	0.162982
																		0.36398	0.405122	0.641773	0.336307	0.385383	0.623351
																		0	0.116251	0.0792933	0	0.0784717	0.0761642
																		0.512382	0.16812	0.220084	0.431171	0.201674	0.154388
																		0.301306	0.00326493	0.117756	0.1719	0.00184405	0.118946
																		0.17714	0.285997	0.152006	0.153516	0.445988	0.0844768
																		0.33455	0.330443	0.428344	0.288242	0.384289	0.317342
																		0.33202	0.493103	0.349901	0.271555	0.497515	0.283642
																		0.289287	0.125604	0.630016	0.220346	0.118245	0.50974
																		0	0.372803	0.0594469	0	0.312484	0.061317
																		0.433111	0.253473	0.111318	0.388197	0.353879	0.0714651
																		0.000319013	0.149936	0.169847	0.000290501	0.179389	0.129273
																		0.0127326	0.201273	0.430834	0.0124581	0.217001	0.390992
																		0.437554	0	0.0532378	0.30177	0	0.0413766
																		0.436897	0.056023	0.004	0.442988	0.0606667	0.00374532
																		0.639881	0.0162338	0.0152234	0.448511	0.0149738	0.0115684
																		0.0795376	0.2343	0.149164	0.075611	0.22709	0.146301
																		0.119338	0.223785	0.00233706	0.127825	0.280966	0.0019938
																		0.191537	0.0604264	0.00518031	0.192649	0.0751146	0.00419152
																		0.504321	0.262328	0.436711	0.395929	0.210012	0.428258
																		0.628543	0.0269906	0.0212766	0.652083	0.0303951	0.019601
																		0.204932	0	0.302566	0.0948819	0	0.201969
																		0.153943	0.560343	0.143416	0.133962	0.579922	0.120588
																		0	0.0777814	0.0567784	0	0.0592796	0.0561325
																		0.322636	0.407253	0.112278	0.255995	0.349555	0.103791
																		0.055833	0.0167677	0.447549	0.0462197	0.0150088	0.41391
																		0.130725	0.408715	0.159866	0.119581	0.429766	0.139075
																		0.529306	0.582776	0.426568	0.499515	0.557688	0.42067
																		0.200464	0.0899333	0.472561	0.169321	0.0859202	0.41779
																		0.32873	0.252911	0.341958	0.365333	0.326573	0.294312
																		0	0	0.219878	0	0	0.115319
																		0.129903	0	0.0257857	0.0973583	0	0.0136344
																		0.489175	0.0321826	0.00698385	0.339423	0.024007	0.00649614
																		0.0500311	0.570272	0.106761	0.0513859	0.625313	0.1
																		0.819629	0	0.014541	0.673336	0	0.0164422
																		0.358871	0.0201613	0.271198	0.399379	0.0223138	0.272696
																		0.282986	0.342593	0.648517	0.214286	0.262063	0.641981
																		0.0452813	0.193566	0.000666578	0.0407792	0.230236	0.000504694
																		0	0.0488827	0.087222	0	0.0457915	0.080289
																		0.384148	0.046543	0.395693	0.241467	0.0319518	0.362307
																		0	0.00665281	0.020664	0	0.00371488	0.0246674
																		0.376504	0	0	0.375972	0	0
																		0.0828853	0.532258	0	0.071401	0.651673	0
																		0.296683	0.163713	0.269034	0.309186	0.213215	0.215278
																		0.0803467	0	0.201433	0.0434177	0	0.153038
																		0.183998	0.312239	0.000405762	0.1448	0.227227	0.000438789
																		0.576	0.224571	0.202475	0.426072	0.207871	0.161806
																		0.218012	0.0197249	0	0.274062	0.0254436	0
																		0.224505	0.18737	0.296042	0.220067	0.184724	0.294346
																		0.00588965	0	0.0796656	0.0043123	0	0.0735361
																		0	0.0597729	0.300554	0	0.0461681	0.272157
																		0.195246	0.176929	0.00119348	0.192322	0.180613	0.00115163
																		0.00532319	0.0278834	0.413255	0.0046491	0.0281474	0.357538
																		0.183012	0.279772	0.00495663	0.216693	0.395911	0.00414723
																		0.307482	0.0919049	0	0.324097	0.0961715	0
																		0.0018222	0.0343616	0.259584	0.00127307	0.0222428	0.280167
																		0.0516739	0	0.193374	0.0369215	0	0.148726
																		0.282544	0.617584	0.0942823	0.282303	0.488109	0.11919
																		0.544162	0.0335025	0.0854503	0.465682	0.030485	0.0803649
																		0.00762389	0.0752859	0.694987	0.00492106	0.0477149	0.707812
																		0.00135685	0.176052	0.0400733	0.000997009	0.135935	0.0381356
																		0.434438	0.347494	0.607694	0.400209	0.300662	0.647013
																		0.0593656	0.243463	0.096311	0.0561183	0.281258	0.0788088
																		0.345046	0.221083	0.00992282	0.349827	0.249724	0.00890648
																		0.198658	0.00161074	0.0575392	0.154779	0.00154123	0.0468521
																		0.110078	0.274189	0.526693	0.0949491	0.236762	0.526122
																		0.42881	0.209121	0.223266	0.290834	0.112155	0.282346
																		0.0260237	0.401837	0.028633	0.0216492	0.323276	0.0296084
																		0	0.119	0.225057	0	0.0943052	0.212427
																		0.30204	0.0785788	0.25533	0.327399	0.0807569	0.269303
																		0.49454	0.24805	0.0383349	0.421543	0.224365	0.0361259
																		0.125139	0.0139353	0.508415	0.0872353	0.0107193	0.460754
																		0.372027	0.0159372	0.0032344	0.344039	0.0127473	0.00373955
																		0.509744	0.232319	0.281499	0.423812	0.179922	0.302203
																		0.41086	0.0980298	0.12334	0.337012	0.129032	0.0768624
																		0.215732	0.164136	0.0317487	0.193944	0.141609	0.0330824
																		0.426336	0	0.00744681	0.100584	0	0.00430637
																		0.179581	0.306618	0	0.12231	0.253715	0
																		0.774269	0.0176029	0.0678181	0.525382	0.017272	0.0468997
																		0.353312	0.364879	0.372678	0.241033	0.284426	0.32616
																		0	0.104033	0.231201	0	0.103271	0.20489
																		0.315441	0.122615	0.493034	0.273791	0.113813	0.461029
																		0.595088	0.0800743	0.0192264	0.526619	0.0872498	0.015615
																		0.427218	0.199308	0.00741037	0.411909	0.219107	0.00649921
																		0.231702	0.206275	0.175226	0.208052	0.17728	0.183075
																		0	0.0470852	0.545715	0	0.0200842	0.541058
																		0.183287	0.0609418	0.138663	0.182152	0.0487445	0.172287
																		0.40809	0.00691244	0.0466667	0.291834	0.00545455	0.0422922
																		0.134622	0.00687848	0.190311	0.111959	0.00726644	0.149823
																		0.226387	0.402699	0.238583	0.224169	0.371713	0.255938
																		0.162655	0.638233	0.179429	0.132546	0.560665	0.166444
																		0.010086	0.236132	0.577839	0.00682868	0.156662	0.589677
																		0.522308	0.261749	0.26835	0.55001	0.308555	0.239716
																		0.185152	0.0691711	0.00300752	0.136035	0.0498389	0.00306681
																		0.23675	0.043	0.00028777	0.191236	0.0494964	0.000201939
																		0.445178	0.10568	0.261321	0.243717	0.0544774	0.277527
																		0.0128391	0.0111434	0.443167	0.0119585	0.0097914	0.469765
																		0.663527	0.237349	0.140129	0.574109	0.208988	0.137699
																		0.167438	0.313673	0.378037	0.157895	0.300701	0.371869
																		0.0206471	0.049923	0.238941	0.0176921	0.0471478	0.216794
																		0.510976	0.0737871	0.121922	0.457549	0.0674536	0.119425
																		0.0170044	0.118747	0.392212	0.0115075	0.112908	0.279152
																		0	0.243896	0.0866917	0	0.217666	0.0693273
																		0.0186722	0.317427	0.0551443	0.0162945	0.339748	0.0449608
																		0.0686512	0.405581	0.320489	0.0693479	0.409774	0.320428
																		0.184004	0.201651	0.445215	0.173866	0.178415	0.475475
																		0.0722772	0.29802	0.443182	0.0528794	0.201203	0.480261
																		0.177597	0.0825948	0.267805	0.15009	0.0621499	0.300779
																		0.393637	0.32669	0.186278	0.334782	0.32669	0.158427
																		0	0	0.270796	0	0	0.220697
																		0.046601	0.701657	0.0213158	0.0343484	0.598688	0.0184136
																		0	0.441618	0.112798	0	0.446545	0.111417
																		0.309197	0.234765	0.00665616	0.252294	0.182869	0.00697248
																		0.208026	0.190362	0.376143	0.196756	0.207206	0.326845
																		0.325426	0.099121	0.0114836	0.327962	0.0959705	0.011953
																		0.00210653	0	0.677518	0.0014059	0	0.710584
																		0.229828	0.0678707	0.0301479	0.239964	0.0662685	0.0322384
																		0.174094	0.00220372	0.0421687	0.106677	0.00169428	0.0336084
																		0.140456	0.120642	0.463638	0.136386	0.110346	0.492207
																		0.105531	0.0170354	0.115193	0.0913268	0.0166415	0.102049
																		0.134955	0.216556	0.189581	0.104242	0.181998	0.174242
																		0	0.119176	0.254662	0	0.144855	0.168091
																		0.110071	0.0093617	0.0269402	0.0849015	0.0081562	0.0238512
																		0.23637	0.103623	0.568779	0.202907	0.0846942	0.597384
																		0.460397	0.373774	0.294614	0.413674	0.506814	0.195227
																		0.322623	0.264737	0.0821236	0.270691	0.22749	0.0801863
																		0.00313234	0	0.258744	0.00161095	0	0.23238
																		0.346861	0.692377	0.303627	0.32283	0.64	0.305718
																		0.573658	0.0543864	0.218172	0.501758	0.0434454	0.238883
																		0.274156	0.343468	0.0932228	0.250648	0.394495	0.0742049
																		0.022846	0.191123	0.165525	0.0180543	0.172968	0.144537
																		0	0.139355	0.436683	0	0.0773778	0.406604
																		0.0203376	0.394143	0.00772291	0.0215378	0.453546	0.00710747
																		0.09891	0.00968914	0.254485	0.108696	0.0113314	0.23913
																		0.126482	0.145455	0.154549	0.106988	0.12445	0.152792
																		0.321101	0.00199442	0.185516	0.221275	0.00223514	0.114074
																		0	0.197758	0.195385	0	0.121257	0.192363
																		0.0177091	0.273926	0.00884956	0.0162293	0.338612	0.00656077
																		0.0134144	0.0871935	0.14625	0.011947	0.0784018	0.144857
																		0.344555	0.0147291	0.0728417	0.301843	0.0125899	0.0746544
																		0.38677	0.0458994	0.1043	0.323394	0.0338	0.118427
																		0.0997001	0.0374813	0.541	0.0829436	0.0340252	0.49579
																		0.262358	0.0601487	0.053112	0.242495	0.0534032	0.0552916
																		0.211155	0.0974697	0.259983	0.245749	0.118707	0.248445
																		0.426726	0.487524	0.265075	0.367274	0.431406	0.257822
																		0.411929	0.221342	0.313367	0.421354	0.299496	0.236892
																		0.399757	0.471842	0.180089	0.435283	0.502955	0.183962
																		0.534151	0.168126	0.292757	0.519149	0.167539	0.285532
																		0.371377	0.483356	0.292938	0.339088	0.375429	0.344361
																		0.00267857	0.0733631	0.445936	0.00161334	0.0405995	0.485346
																		0.368275	0.0927002	0.0647847	0.315243	0.0745329	0.068973
																		0.0379888	0.315084	0.225782	0.0283333	0.215103	0.246667
																		0.389006	0.310447	0.391751	0.328999	0.290902	0.35358
																		0.0198864	0.119318	0	0.0131868	0.101368	0
																		0.247251	0.261314	0.0121359	0.258833	0.248058	0.0133833
																		0.00183505	0.196554	0.0178206	0.00164129	0.19746	0.0158658
																		0.235577	0.431381	0.0416157	0.243451	0.402693	0.0460705
																		0.00381134	0	0.285444	0.00324412	0	0.183698
																		0	0.806234	0.00176445	0	0.684605	0.00178333
																		0.1327	0.425095	0.109923	0.133973	0.412394	0.114395
																		0.347695	0.205003	0.197511	0.256318	0.159632	0.186988
																		0.0650376	0.0819549	0.596703	0.0649399	0.0876558	0.557057
																		0.462369	0.268675	0.24633	0.373937	0.185152	0.289086
																		0.11866	0	0.301273	0.107323	0	0.179293
																		0.282784	0.246116	0.702884	0.238971	0.221787	0.659139
																		0.0784558	0.0929846	0.271362	0.068615	0.0909275	0.242694
																		0.212801	0.367415	0.209733	0.205871	0.380706	0.195818
																		0	0.0648926	0.178853	0	0.0781777	0.184455
																		0.108127	0.110193	0	0.0784216	0.0898876	0
																		0.454933	0.326133	0.355529	0.312913	0.290844	0.274211
																		0.248759	0.557083	0.0883702	0.253996	0.582087	0.0863548
																		0.386303	0.476926	0.13796	0.413437	0.452737	0.155539
																		0.389859	0.0199874	0.116326	0.374343	0.0190533	0.117172
																		0.740593	0.0881943	0.0436137	0.594724	0.0920042	0.0335731
																		0	0.501792	0.0571928	0	0.30561	0.0447023
																		0.609047	0.437845	0.562751	0.510953	0.415605	0.497377
																		0.107843	0.20915	0.177003	0.0752332	0.159348	0.162073
																		0.0845633	0.611919	0.0209543	0.0852444	0.464024	0.0278555
																		0.30614	0.0234298	0.375118	0.235735	0.0156338	0.432888
																		0.075627	0.0397074	0.354376	0.0657357	0.0382294	0.319936
																		0.0918197	0.00563439	0.496591	0.0847131	0.00613636	0.420678
																		0.255302	0.328358	0.169236	0.217391	0.306902	0.154181
																		0.152607	0.310401	0.447743	0.1103	0.274439	0.366022
																		0.375283	0.272404	0.242588	0.378508	0.325599	0.204699
																		0.195603	0.769901	0.463747	0.121269	0.373758	0.592244
																		0.00465598	0.0212106	0.154142	0.00312772	0.021031	0.104431
																		0.149854	0.502529	0.357986	0.160628	0.365537	0.527532
																		0.151463	0.795736	0.179296	0.108142	0.570971	0.178407
																		0.0727413	0.0421745	0.551712	0.0633957	0.0386731	0.524364
																		0.145535	0.31833	0.0506051	0.142124	0.616612	0.025513
																		0.239255	0.0912335	0.463658	0.242224	0.0814066	0.526076
																		0.0124398	0.123997	0.196588	0.0106019	0.119814	0.173393
																		0.0633616	0.429188	0.0513174	0.0685757	0.425162	0.0560663
																		0.508634	0.178022	0.000438308	0.463519	0.12426	0.000572246
																		0.196866	0.0597453	0.150038	0.11512	0.0348439	0.150439
																		0.20624	0.078352	0.186377	0.16845	0.0687422	0.173507
																		0	0.00874636	0.118443	0	0.00952512	0.091863
																		0.0666236	0.713825	0.0572566	0.053442	0.607579	0.0539596
																		0.0481928	0.127816	0.131774	0.0409982	0.0951267	0.150624
																		0.43018	0.122852	0.0443452	0.44861	0.185119	0.03069
																		0.679216	0.21405	0.243148	0.576227	0.258374	0.170892
																		0.216479	0.00085042	0.0192626	0.229375	0.000932063	0.0186223
																		0.110426	0.348139	0.000617411	0.106106	0.348426	0.000592768
																		0.0855295	0.304763	0.313062	0.0614016	0.248889	0.275201
																		0.0325414	0.00119784	0	0.0167765	0.000657102	0
																		0.180238	0.00388206	0.057087	0.191383	0.00455828	0.0516243
																		0.0506984	0.0354371	0.0356365	0.0430296	0.0271233	0.039517
																		0.271038	0.108852	0.725937	0.215278	0.0962505	0.652083
																		0.0132492	0.144479	0.138487	0.00921861	0.127364	0.109306
																		0.395483	0.137733	0.205137	0.353104	0.107949	0.233689
																		0.159545	0.374545	0.101493	0.144059	0.356633	0.0962446
																		0.407324	0.20852	0.427404	0.352143	0.195378	0.394357
																		0.0611111	0.630556	0.467122	0.0357375	0.369466	0.466212
																		0.313162	0.238729	0.000927859	0.243874	0.18302	0.000942507
																		0.371631	0	0.00043554	0.292345	0	0.000446329
																		0.00123153	0.283251	0.308202	0.000959509	0.200698	0.338898
																		0.392582	0.25693	0.380633	0.319078	0.206456	0.385001
																		0.0623819	0.0323251	0	0.0544824	0.0273951	0
																		0.503336	0.0346122	0.311169	0.233915	0.0242053	0.206783
																		0.407311	0.0902012	0.326353	0.344682	0.0823785	0.302398
																		0.20034	0.663605	0.526528	0.117401	0.393585	0.520231
																		0	0.000653509	0.169296	0	0.000435882	0.170515
																		0.137778	0.342609	0.000754527	0.122509	0.445926	0.000515464
																		0.390721	0.00875401	0.1319	0.319723	0.00871586	0.108405
																		0.375457	0.171123	0.0601766	0.345954	0.141264	0.067168
																		0.26405	0.450323	0.365315	0.237761	0.3811	0.388694
																		0.415557	0.0660086	0.126931	0.3797	0.0575547	0.133015
																		0.110877	0.316432	0.0246523	0.0953501	0.475348	0.0141125
																		0.00215002	0.010989	0.0594738	0.00174014	0.0101702	0.0520108
																		0.111596	0.329177	0.39818	0.111666	0.300341	0.436681
																		0.580488	0.161672	0.108089	0.364073	0.161785	0.0677448
																		0.0524223	0.0939986	0.00584354	0.0322437	0.0490104	0.00689348
																		0.0521445	0.142701	0.228197	0.0499	0.164771	0.189125
																		0.357866	0.191582	0.139192	0.366204	0.197862	0.137915
																		0.3461	0.0121093	0.115709	0.302188	0.0121059	0.101057
																		0.228903	0.00953763	0.225821	0.181073	0.00814087	0.209283
																		0.296182	0.30234	0.0690404	0.167479	0.2132	0.0553621
																		0.0022194	0.305644	0.0799787	0.00121296	0.170952	0.0781494
																		0.0932685	0.25953	0	0.0727081	0.251243	0
																		0.146228	0.587122	0.340407	0.131666	0.522643	0.344324
																		0.337184	0	0.0108939	0.343617	0	0.00791557
																		0	0.195175	0.1626	0	0.157941	0.15914
																		0.0262056	0.15899	0.302973	0.0197074	0.12322	0.293986
																		0.269599	0.559669	0.482498	0.249195	0.511138	0.488325
																		0.596517	0.379353	0.229047	0.52831	0.461422	0.166777
																		0.0244233	0.18408	0.395817	0.0178277	0.15763	0.337405
																		0.194304	0.324034	0.0137433	0.203265	0.386909	0.0120408
																		0.0901596	0.123528	0.698103	0.106855	0.123909	0.824829
																		0.467771	0.174985	0.0521369	0.408938	0.153573	0.0519343
																		0.417378	0.0236062	0.0198151	0.360052	0.0206957	0.0194974
																		0.201664	0.136539	0.000748316	0.188866	0.167872	0.000570017
																		0.693374	0.0801233	0.417217	0.54678	0.0763023	0.345484
																		0.0290762	0.131763	0.136864	0.0294118	0.123109	0.148176
																		0.172194	0.513403	0.094705	0.1475	0.683812	0.0609068
																		0.127008	0	0.315963	0.0700503	0	0.215782
																		0.500722	0.138173	0.00874525	0.500619	0.127376	0.00948454
																		0.0383244	0.378119	0.159862	0.0341744	0.344709	0.156368
																		0.0771377	0.059398	0.000443754	0.0776018	0.0661194	0.000401043
																		0.105814	0.000615195	0.148159	0.0882504	0.000598623	0.126988
																		0	0	0.399055	0	0	0.430865
																		0.363019	0.381132	0.485435	0.32253	0.370869	0.443228
																		0.0962883	0.153039	0.278596	0.100902	0.178314	0.250564
																		0.0028082	0.0600955	0.520556	0.00219587	0.0425025	0.575538
																		0.0454253	0.0497107	0.240538	0.0399472	0.0410329	0.256265
																		0.430697	0	0	0.399564	0	0
																		0.250242	0.486312	0.530333	0.244263	0.430077	0.585351
																		0.0142126	0.1444	0.135516	0.0115154	0.0894051	0.177338
																		0.311103	0.0312167	0.00345483	0.279968	0.0304025	0.00319234
																		0.183911	0.12168	0.535088	0.192992	0.124097	0.550571
																		0.0210626	0.410772	0.0380073	0.0204601	0.458426	0.0330822
																		0.449619	0.3116	0.0287796	0.205774	0.134062	0.0306142
																		0.230813	0.0659466	0.158697	0.153613	0.0609564	0.114264
																		0.257831	0.0546202	0.128421	0.203712	0.0443985	0.124826
																		0.156874	0.240521	0.354239	0.151228	0.193031	0.425502
																		0.00265076	0.340623	0.0306122	0.00178253	0.201727	0.0347594
																		0	0.282773	0.0455187	0	0.237474	0.0454225
																		0.0453521	0.197465	0	0.0385352	0.162758	0
																		0.0434783	0.265288	0.0280626	0.0424724	0.270013	0.0269337
																		0.374069	0.30924	0.390476	0.346805	0.292769	0.382383
																		0.0260244	0.123108	0.328002	0.0244834	0.142248	0.26706
																		0.317848	0.267024	0.583455	0.313491	0.281675	0.545526
																		0	0.0574113	0.0194682	0	0.0261159	0.0169282
																		0	0.221876	0.248037	0	0.119813	0.281921
																		0.0150215	0.218884	0	0.0132475	0.178822	0
																		0.00128966	0.0273407	0.380298	0.000995619	0.0242841	0.330546
																		0.0362715	0.270719	0	0.0319073	0.394916	0
																		0.11748	0.459137	0.155853	0.0744337	0.270569	0.167566
																		0.464337	0.340877	0.0662233	0.301189	0.22293	0.0656819
																		0.412445	0.0425026	0	0.307712	0.0327826	0
																		0.00320677	0.553874	0.136476	0.00283994	0.465854	0.143701
																		0.205947	0.0166394	0.354714	0.169017	0.0139238	0.347884

## Sheet: S1C - S2
X_2L/X overlap	X_2R/X overlap	2L_2R/2R overlap	X_2L/2L overlap	X_2R/2R overlap	2L_2R/2L overlap	X_3L/X overlap	X_3R/X overlap	3L_3R/3R overlap	X_3L/3L overlap	X_3R/3R overlap	3L_3R/3L overlap	3L_3R/3L overlap	2L_3L/3L overlap	2L_3R/3R overlap	3L_3R/3R overlap	2L_3L/2L overlap	2L_3R/2L overlap	2L_3L/3L	2L_2R/2R	3L_2R/2R	2L_3L/2L	2L_2R/2L	3L_2R/3L	2L_3R/3R overlap	2L_2R/2R overlap	3R_2R/2R overlap	2L_3R/2L overlap	2L_2R/2L overlap	3R_2R/3R overlap
0.00962336	0	0.140745	0.00825858	0	0.0962552	0.0148166	0.0451552	0.177686	0.0116667	0.0283353	0.222963	0.457105	0.080046	0.168848	0.380945	0.0580556	0.146944	0.0215272	0.605708	0	0.019877	0.571263	0	0	0.557541	0.00130776	0	0.478847	0.00149738
0.101285	0.124165	0.203701	0.058483	0.0744796	0.196081	0.319912	0.0894967	0.128484	0.244155	0.108574	0.0808283	0.206188	0.0908916	0.183753	0.17433	0.0747708	0.178786	0.0176014	0.201981	0	0.0140496	0.1573	0	0.00452219	0.547187	0.0431518	0.00436782	0.561149	0.045817
0.202119	0.630155	0.129425	0.169237	0.480189	0.142214	0.509282	0.00185644	0.0826217	0.245159	0.000640478	0.115282	0.612736	0.0607245	0.0981414	0.686871	0.0606029	0.0873735	0	0.124147	0.125057	0	0.150745	0.140953	0	0.184373	0.127485	0	0.315358	0.19195
0.447034	0.226271	0.256747	0.324117	0.194748	0.216283	0.0389988	0.0537447	0.207547	0.0292321	0.0454471	0.183973	0.48979	0.011448	0.152464	0.406314	0.0108061	0.173481	0.134022	0.0727336	0.0388688	0.134774	0.0662217	0.0351912	0.351967	0.132243	0.0194418	0.38986	0.14822	0.0196728
0.0384717	0.317326	0.336035	0.0143125	0.164308	0.241437	0.260393	0.140831	0.684812	0.21779	0.146841	0.549326	0.178814	0.0353446	0.162725	0.186376	0.045528	0.201105	0.000782473	0.229241	0	0.000560538	0.181054	0	0.3115	0.0958807	0.174242	0.312973	0.0765885	0.138528
0.410074	0.00689972	0.245017	0.224644	0.00427107	0.216833	0.0698933	0.0638433	0.301255	0.0654735	0.0762647	0.236242	0.00344493	0.164603	0.0991027	0.00422275	0.157111	0.0771681	0	0.000870322	0.0826806	0	0.000948767	0.0827166	0.0700499	0.121589	0.553377	0.0651604	0.0925963	0.453047
0.228925	0.134487	0.506657	0.101158	0.0676869	0.444833	0	0.0083982	0.417557	0	0.00497814	0.552184	0.499092	0.0455371	0.142521	0.442422	0.042844	0.151268	0.00787402	0.135067	0.0921341	0.00473934	0.127666	0.144685	0.0316823	0.00948685	0.114705	0.0351311	0.0108857	0.118697
0.10862	0.00425203	0.387412	0.0896189	0.00536716	0.253229	0.332526	0.145682	0.503948	0.281469	0.167673	0.370623	0.282689	0.239923	0.165301	0.21456	0.254161	0.230714	0.0400701	0.256021	0.126257	0.03108	0.212704	0.135237	0.0909091	0.00415312	0.0229325	0.0636679	0.00380354	0.0299882
0.0473592	0.348974	0.186118	0.0243875	0.21303	0.157002	0.0353618	0.621711	0.161863	0.0215	0.440175	0.139	0.51013	0.160058	0.226254	0.394825	0.155599	0.284187	0	0.181219	0	0	0.181347	0	0.489099	0.119132	0.104742	0.531399	0.0927286	0.075038
0.755603	0.0334985	0.00432277	0.429414	0.0227346	0.00361979	0.281543	0.0389329	0.122458	0.145383	0.0160309	0.153574	0.551657	0.0170884	0.0182068	0.527372	0.0161728	0.0180247	0	0.378042	0	0	0.400659	0	0.143512	0.163842	0	0.0953015	0.154461	0
0.234544	0.732875	0.220048	0.185963	0.500402	0.255524	0.0474148	0.199428	0.445416	0.0302202	0.135569	0.417616	0.262309	0.0169935	0.108276	0.243823	0.018729	0.128382	0.328796	0.255521	0.0932853	0.311972	0.281669	0.108377	0.760961	0.700464	0.753082	0.630348	0.657338	0.853153
0.0869035	0.37338	0.0641256	0.0821444	0.400622	0.0564923	0.102621	0.11583	0.121897	0.0738844	0.0847332	0.119971	0.156597	0.257632	0.00750952	0.126119	0.223937	0.00810481	0	0.0222389	0.0944528	0	0.0285165	0.0974981	0.213341	0.0710946	0	0.177293	0.0692525	0
0.428805	0.0506205	0.330969	0.19697	0.0314147	0.244974	0.0515291	0.10222	0.476502	0.0332343	0.0551288	0.569846	0.069636	0.123001	0.162969	0.0491341	0.129425	0.243035	0.0763473	0.371267	0	0.0235675	0.212569	0	0.0644585	0.0842363	0.491611	0.0787698	0.0956349	0.45673
0.0301932	0.297705	0.311083	0.0247198	0.234501	0.323336	0.332837	0.10017	0.083789	0.171752	0.0830834	0.0521291	0.220512	0.167369	0.110637	0.234295	0.207588	0.12915	0	0.158795	0	0	0.156652	0	0.120293	0.0836576	0.508755	0.131917	0.0862069	0.478062
0.0421797	0.457592	0.070633	0.0281155	0.272616	0.0790274	0.167452	0.195361	0.549728	0.169207	0.194044	0.559261	0.181073	0.234539	0.124756	0.198051	0.197213	0.0959089	0.263421	0.0634962	0.0360596	0.225248	0.0546805	0.0363158	0.010331	0.276652	0.112748	0.011706	0.293085	0.105414
0.00104548	0.180345	0.459647	0.000490677	0.0997975	0.389843	0.0936154	0.0943987	0.0307427	0.0655154	0.083247	0.0243969	0.346469	0.362376	0.288415	0.364801	0.429878	0.324946	0.0699374	0.294528	0.000536481	0.0542071	0.222087	0.000521921	0.388646	0.075004	0.00569549	0.370737	0.0811421	0.00645924
0.559678	0.306046	0.245111	0.412173	0.225844	0.244615	0.354873	0.531502	0.228113	0.395558	0.480058	0.281513	0.536221	0.10654	0.225325	0.52739	0.100711	0.216563	0	0.459335	0	0	0.390786	0	0.0128957	0.335844	0.0937435	0.0141062	0.411644	0.105041
0.087802	0.276959	0.565543	0.0338559	0.125736	0.480345	0.360702	0.148068	0.54733	0.33927	0.146837	0.519124	0.397434	0.0361304	0.218017	0.419035	0.0368061	0.210646	0.107657	0.0620994	0.0364611	0.0744293	0.0524913	0.0445786	0.133499	0.502367	0.00511364	0.122402	0.43232	0.00479957
0	0.185285	0.457337	0	0.12317	0.412693	0.382775	0.0526316	0.435045	0.231111	0.036002	0.384	0.583578	0.0503306	0.0775455	0.714093	0.0549539	0.0691937	0.178479	0.202154	0.136603	0.173269	0.183903	0.128007	0.404753	0.247581	0.124521	0.394518	0.239788	0.12373
0.0226415	0	0.198577	0.0241287	0	0.430295	0.0766807	0.122549	0.120711	0.0465018	0.10723	0.0836607	0.00361613	0.0297636	0.243831	0.00262945	0.0220869	0.248839	0	0.0828919	0.234029	0	0.0933825	0.365717	0.0448464	0.400375	0.0458047	0.0352483	0.374489	0.0545094
0.563967	0.0369718	0.559035	0.311558	0.0323409	0.353056	0.18706	0.153305	0.323355	0.144252	0.111749	0.342082	0.0615878	0.200665	0.442655	0.0592872	0.173525	0.39764	0.000672495	0.365213	0	0.000521376	0.406152	0	0.181343	0.00162488	0.0250696	0.196065	0.00158299	0.0225894
0.028333	0.168782	0.000427168	0.0242019	0.20739	0.000296956	0.259338	0.228874	0.396015	0.222475	0.16715	0.465174	0.33306	0.159967	0.078483	0.213853	0.129611	0.0990362	0.0179505	0.125512	0.00431313	0.0170149	0.12535	0.00454442	0.0893099	0.00819794	0.127143	0.0596421	0.00994036	0.230853
0.033549	0.00287563	0.566514	0.0403575	0.00365297	0.536466	0.00819156	0.0173733	0.0772441	0.00554168	0.0157925	0.0574874	0.703501	0	0.0383048	0.524042	0	0.0367666	0.0139373	0.151972	0.142305	0.0091659	0.18011	0.256446	0	0.0986334	0.214894	0	0.104534	0.196701
0.258521	0.115095	0.326553	0.153563	0.0714678	0.312385	0	0.00997299	0.101877	0	0.00874795	0.105134	0.399804	0.183694	0.192007	0.341252	0.164613	0.201585	0	0.107143	0.128061	0	0.107969	0.131242	0.0443946	0.432324	0	0.0364238	0.454194	0
0.675711	0.0387597	0.335996	0.532858	0.0532623	0.192817	0.114386	0.00760104	0.493758	0.079654	0.0058832	0.444229	0.588975	0.10735	0.11875	0.45675	0.0941742	0.134333	0.23871	0.544241	0	0.067029	0.398913	0	0.0582939	0	0.0893188	0.0588636	0	0.0758497
0.278061	0.017948	0.193997	0.296233	0.0186215	0.199201	0.346171	0.204193	0.113347	0.230781	0.140858	0.109541	0.315893	0.280079	0.168966	0.34977	0.291802	0.158988	0	0.179078	0.00886525	0	0.204144	0.00958543	0.058186	0.0708029	0.0260341	0.0600707	0.057126	0.0203461
0.218182	0.283298	0.535002	0.124939	0.226581	0.383051	0.458211	0.0458557	0.293594	0.322416	0.037477	0.25277	0.377358	0.0895017	0.139297	0.436791	0.0750736	0.100943	0.127587	0.274879	0.00306883	0.119052	0.249652	0.00298699	0.206827	0.118488	0.00121972	0.166576	0.122988	0.00157197
0.192504	0.0614993	0.217653	0.13488	0.044264	0.211882	0.0614932	0.235467	0.0808257	0.0715217	0.244367	0.0905833	0.347073	0.103168	0.283686	0.277104	0.0796726	0.274397	0.0702905	0.202338	0.0170863	0.0441956	0.265174	0.0356139	0.0305233	0.184083	0.437619	0.0307467	0.182389	0.43044
0.0262384	0.907713	0.228547	0.0114252	0.385199	0.234512	0.259897	0.0447301	0.244658	0.210889	0.0334937	0.265123	0.208314	0.210801	0.240736	0.207576	0.211101	0.241935	0.00716127	0.135857	0	0.00528318	0.110735	0	0	0.114739	0	0	0.116567	0
0.297628	0.461538	0.220307	0.138554	0.245977	0.192436	0.19404	0.058633	0.0692025	0.194575	0.0578552	0.0703265	0.141044	0.250237	0.289895	0.185324	0.29936	0.263941	0	0.497291	0	0	0.502738	0	0.0602155	0.432246	0.0215778	0.0502468	0.441467	0.0264103
0.515359	0.00747198	0.215123	0.311935	0.00562412	0.17299	0.543508	0.112483	0.0687023	0.372471	0.101145	0.0523602	0.278027	0.0714851	0.366361	0.254712	0.0850863	0.475981	0.0465555	0.310224	0.0866013	0.0318691	0.286176	0.116703	0.00951684	0.0895948	0.165649	0.00728836	0.0822276	0.198511
0.549164	0.606283	0.321463	0.428253	0.357555	0.425072	0.290722	0.29235	0.244206	0.349436	0.25287	0.339353	0.261457	0.170066	0.481366	0.18672	0.108767	0.431089	0.000237361	0.250232	0	0.000174672	0.188646	0	0.366923	0.12381	0.176905	0.384764	0.0912761	0.124372
0.0335227	0.548295	0.083486	0.0144078	0.252552	0.0778999	0.103053	0.0103599	0.160601	0.0709459	0.00432211	0.265015	0.252215	0.174674	0.10311	0.24644	0.176797	0.10681	0.00858984	0.272641	0.0886559	0.00847458	0.201977	0.0665712	0	0.0507407	0.204325	0	0.0452406	0.227015
0.00992155	0.102677	0.44513	0.00755048	0.0722403	0.481475	0.16138	0.201824	0.242389	0.109704	0.14618	0.227493	0.165545	0.112129	0.188526	0.155893	0.128073	0.228665	0	0.698338	0.00681721	0	0.564394	0.00531915	0.0225217	0.206115	0.25033	0.0257937	0.20657	0.219057
0.279016	0.376973	0.596478	0.133407	0.210308	0.51121	0.28711	0.0507132	0.0208707	0.330445	0.0626121	0.0194558	0.0944695	0.0283646	0.504143	0.0867859	0.0264644	0.512014	0.00920528	0.0755627	0	0.00727096	0.0797382	0	0.220132	0.186617	0.189576	0.25841	0.185255	0.160316
0.28526	0.361144	0.0491525	0.222498	0.220097	0.0629067	0.0601957	0.183558	0.36928	0.0433306	0.149751	0.325829	0.473241	0.194512	0.280981	0.365276	0.160971	0.301259	0.021815	0.446588	0.179123	0.0175193	0.385249	0.192408	0.116697	0.293782	0.0581048	0.078869	0.268353	0.0785321
0.161125	0.156475	0.127632	0.104085	0.123238	0.104686	0.464314	0	0.348315	0.170998	0	0.183107	0.461082	0.0385884	0.172165	0.360309	0.0259539	0.148181	0.426616	0.106806	0.00775006	0.319052	0.0836019	0.00811153	0.0588835	0.102873	0.0421025	0.0510441	0.0858469	0.0405302
0.0015015	0.000938438	0.00946919	0.00103869	0.000666844	0.00921838	0.699236	0	0.0209064	0.473874	0	0.0243214	0.118063	0.109738	0.31391	0.146617	0.109904	0.253158	0.053075	0.0159196	0.0205279	0.0360549	0.0144983	0.0275204	0.00982768	0.0466466	0.00208865	0.0166743	0.0918228	0.00242326
0.276232	0.0440307	0.106993	0.192578	0.0264196	0.124313	0.177854	0.00763121	0.192184	0.174059	0.00878451	0.16339	0.125501	0.101461	0.510448	0.10597	0.0776795	0.462829	0	0.385872	0.0124252	0	0.355372	0.0130782	0.0806758	0.167192	0.246758	0.0775831	0.174151	0.267274
0.0711959	0.00930665	0.0369832	0.0918919	0.00415541	0.106907	0.228844	0.0194949	0.198253	0.170575	0.0123996	0.232332	0.213921	0.194501	0.419824	0.225248	0.216152	0.443094	0	0.0213376	0	0	0.0144459	0	0.207508	0.139905	0.435627	0.218416	0.122712	0.36301
0.160723	0.0341964	0.259062	0.164254	0.026616	0.340156	0.210678	0	0.0688684	0.125781	0	0.06875	0.668863	0	0	0.650194	0	0	0.0316694	0.147465	0.0494009	0.0343356	0.155189	0.0479513	0.0337195	0.113479	0.22623	0.031455	0.120224	0.25693
0.467113	0.0441119	0.0205832	0.449924	0.038422	0.0227618	0.796716	0	0.00306212	0.652971	0	0.00333452	0.301506	0.0489961	0.0698026	0.29809	0.0466251	0.0671859	0	0.672223	0	0	0.606919	0	0.0892296	0.420557	0.207745	0.0780069	0.399313	0.225629
0.243004	0.193422	0.100532	0.196273	0.123395	0.12728	0.50242	0.0646611	0.291496	0.383377	0.0764513	0.188127	0.186332	0.289548	0.0635579	0.181462	0.299242	0.0674487	0	0	0.146129	0	0	0.194512	0.120737	0.415595	0.00107143	0.122742	0.338998	0.000859681
0.0606231	0	0.01567	0.0408189	0	0.0109946	0.364699	0.0905903	0.494375	0.332889	0.0917703	0.445452	0.369084	0.222479	0.157951	0.384822	0.241149	0.164204	0	0.183447	0.000252334	0	0.16396	0.000187829	0.137692	0.0998921	0	0.148263	0.0842278	0
0.016066	0.264872	0.336336	0.00865598	0.132407	0.362499	0.455301	0.124294	0.232178	0.405565	0.0925743	0.277679	0.0907713	0.000151538	0.104858	0.0838583	0.000162022	0.121355	0	0.115904	0	0	0.0692204	0	0.121533	0.2391	0.223771	0.140248	0.226092	0.183361
0.0398368	0.24934	0.322807	0.0233671	0.123353	0.382742	0.230139	0.156937	0.624205	0.205814	0.144915	0.604535	0.468011	0.163891	0.0550233	0.438544	0.19588	0.0701816	0.000277701	0.169695	0.0311439	0.000231	0.19635	0.0433213	0.00696056	0.226249	0.104799	0.00429389	0.22042	0.165507
0	0.0438226	0.387603	0	0.0309933	0.437975	0.13381	0.0843932	0.183389	0.149033	0.0880321	0.195809	0.0577928	0.339994	0.181552	0.0750699	0.409984	0.168541	0.0207086	0.211818	0	0.012985	0.145807	0	0.482805	0.230875	0.175014	0.456438	0.153242	0.122875
0.200562	0.0629763	0.0289304	0.151126	0.0361918	0.0379326	0.0918394	0.103627	0.00081248	0.106377	0.129997	0.000750188	0.245781	0.105749	0.157552	0.303385	0.105305	0.127101	0.0037831	0.516414	0.00612445	0.00285334	0.400989	0.00630517	0.0162999	0.0777377	0.0348977	0.020114	0.10828	0.0393915
0.382951	0.267644	0.0587968	0.304697	0.221246	0.0565928	0.14619	0.463608	0.244402	0.13498	0.404533	0.258616	0.25025	0.43513	0.103138	0.220101	0.380122	0.102441	0	0.0636685	0.0543204	0	0.0540773	0.0458324	0.364515	0.501084	0.687844	0.377275	0.417419	0.553617
0	0.0847085	0.0172035	0	0.056369	0.0178889	0.22569	0.259448	0.336976	0.149571	0.196368	0.295061	0.236842	0.0565434	0.248797	0.218504	0.0589107	0.280968	0.00791952	0.553679	0.0606629	0.00801733	0.575515	0.062286	0	0.229791	0.0757976	0	0.279219	0.0898749
0.0617696	0.404007	0.0315859	0.0475578	0.212327	0.0462725	0.366744	0	0.115232	0.300548	0	0.122367	0.12977	0.124579	0.135506	0.129353	0.128864	0.140618	0.0428499	0.501868	0	0.0314185	0.399517	0	0.0283702	0.221614	0.0889193	0.0318716	0.256329	0.0915493
0.00833491	0.616973	0.131198	0.00543344	0.457508	0.115337	0.205404	0.106882	0.435256	0.142355	0.0771968	0.417649	0.192493	0	0.0294731	0.309914	0	0.0161606	0.0243249	0.120817	0.183163	0.0289287	0.0840892	0.107194	0.444102	0.508929	0.220077	0.419438	0.361502	0.165517
0.0786315	0.0966387	0.230836	0.0600092	0.0697272	0.244159	0.188441	0.369684	0.274657	0.197395	0.363422	0.292666	0.0631933	0.182226	0.254513	0.0693381	0.175996	0.224028	0	0.378205	0	0	0.319402	0	0.185821	0.0608365	0.0155548	0.0790727	0.0558908	0.0335821
0	0	0.546796	0	0	0.340349	0.194698	0.25457	0.101154	0.116585	0.14945	0.103175	0.37013	0.0214568	0.122355	0.35567	0.0229054	0.135925	0.0662461	0.292486	0	0.0537507	0.292774	0	0.0244011	0.0255036	0.215602	0.0233844	0.0252976	0.223159
0.5101	0.172706	0.00624004	0.527339	0.148699	0.00749243	0.118627	0.00562023	0.234059	0.0934535	0.00549343	0.188646	0.319736	0.185347	0.0910943	0.290303	0.157806	0.0854221	0.0233608	0.29941	0.118363	0.0212918	0.290571	0.126031	0.147696	0.0118937	0	0.160577	0.0123077	0
0.0694784	0.69212	0.0322768	0.0673988	0.602629	0.0359604	0	0.429463	0.192513	0	0.170932	0.226619	0.125017	0.371598	0.163003	0.116339	0.306099	0.144288	0.226821	0.260517	0.124118	0.179979	0.261955	0.157285	0.0942954	0.193146	0.260331	0.0892302	0.189648	0.270126
0.608869	0.322611	0.122735	0.490193	0.203359	0.156758	0.123525	0.0763274	0.446597	0.0862957	0.0572773	0.415765	0.0115516	0.0299291	0.0667777	0.0133253	0.0235173	0.0454874	0.0674919	0.0169426	0	0.0567393	0.0218038	0	0.114321	0.202617	0.0226328	0.113451	0.23292	0.0262172
0.063503	0	0.0915368	0.0355174	0	0.0662906	0.415189	0.39427	0.598561	0.255028	0.271277	0.534358	0.4136	0.108041	0.0965697	0.476261	0.0882094	0.0684702	0.0379589	0.158294	0.00817757	0.0283589	0.125988	0.00871189	0.279576	0.679006	0.118383	0.224163	0.608396	0.132294
0.0617681	0.298737	0.164295	0.0425902	0.165311	0.204718	0	0.120414	0.199448	0	0.0794218	0.188228	0.0473177	0	0.0412034	0.0410726	0	0.0465151	0	0.261926	0	0	0.287333	0	0.00680779	0.0914009	0.0274298	0.00597015	0.0898321	0.0307414
0.235903	0.239989	0.14591	0.214862	0.232454	0.137204	0.385927	0.0580773	0.136716	0.2635	0.0360882	0.150223	0.283795	0.0656412	0.00182055	0.340702	0.122128	0.00282144	0.0805134	0.0239062	0.180424	0.0510733	0.0196151	0.233372	0.0822757	0.315584	0.093817	0.111994	0.321287	0.0701678
0.135345	0.353615	0.0673123	0.121281	0.333069	0.0640387	0.162835	0.443646	0.243442	0.167213	0.364507	0.304262	0.0653911	0.0264326	0.38061	0.0722222	0.0354591	0.462292	0.208718	0.122927	0.0681758	0.181613	0.117307	0.0747691	0.215925	0.249128	0.0792227	0.140065	0.232666	0.11406
0.00587212	0.00500217	0.220897	0.00315642	0.00464834	0.127776	0.177833	0	0.0612613	0.106663	0	0.0457126	0.626157	0.19993	0.327449	0.580729	0.19205	0.339148	0.0993322	0.208838	0.000672948	0.0749842	0.195547	0.000834725	0.114998	0.0198825	0.574785	0.125109	0.0192476	0.51146
0.385127	0.0220191	0.379591	0.2612	0.0139035	0.40772	0.0041841	0	0.100946	0.00300259	0	0.0873482	0.0721993	0.051599	0.0761595	0.0629813	0.0405551	0.0686199	0.113518	0.18601	0.00501882	0.107763	0.210209	0.00597461	0.0385229	0.189286	0.196682	0.0400379	0.224354	0.224299
0.124651	0.0986047	0.254173	0.0346253	0.0570813	0.121964	0.105072	0.089372	0.39948	0.0829559	0.0962915	0.292729	0.0787512	0.140843	0.276333	0.0738636	0.145803	0.304993	0	0.414002	0	0	0.299263	0	0.0772059	0.214938	0.328855	0.0723425	0.19685	0.321429
0.34232	0.371437	0.382785	0.344229	0.297324	0.480868	0.244606	0.103977	0.532846	0.139531	0.0585223	0.540036	0.262363	0.269391	0.155024	0.233929	0.281633	0.181769	0.47642	0.0234877	0	0.282212	0.0201444	0	0.0597738	0.055273	0.581384	0.078149	0.062596	0.503598
0.540704	0.609314	0.260049	0.368014	0.521924	0.20663	0.0488722	0.0560329	0.424805	0.0411083	0.046104	0.434272	0.136995	0.484897	0.0914145	0.126621	0.583092	0.118933	0	0.0839461	0.0597426	0	0.0737749	0.0472957	0.0995708	0.0354645	0.141858	0.154358	0.0472389	0.121888
0.346605	0.271423	0.257788	0.205217	0.213446	0.194089	0.00541098	0.0553981	0.293449	0.00352941	0.0344386	0.307899	0.246295	0.0237609	0.137755	0.189168	0.0271454	0.204904	0.202846	0.346729	0.18412	0.15194	0.366246	0.259643	0.0197579	0.0781063	0.284349	0.0230482	0.108596	0.338911
0.180605	0.0386923	0.359591	0.176119	0.0442144	0.306866	0.352159	0.28129	0.0984133	0.27069	0.291651	0.072959	0.105772	0.423089	0.0750061	0.0855118	0.380177	0.0833673	0.0114226	0.110438	0	0.00828469	0.0858595	0	0.275183	0.266411	0.000547046	0.25326	0.198452	0.000442772
0.000532765	0	0.0475576	0.000282366	0	0.041649	0.0789262	0.118926	0.298586	0.0567787	0.0934796	0.273272	0.0147362	0.113469	0.59901	0.0130276	0.0867117	0.517793	0.115201	0.26506	0.10377	0.0583362	0.235416	0.182004	0.171411	0.263158	0.0343929	0.165373	0.301493	0.0408416
0.0326652	0.512249	0.228888	0.0134187	0.19619	0.245502	0.127203	0.00727969	0.453637	0.0813526	0.00404083	0.522666	0.192552	0.00379147	0.135487	0.159489	0.00278829	0.120295	0.178389	0.12955	0.00670498	0.152009	0.124225	0.00754514	0.179431	0.375201	0.06062	0.135345	0.385286	0.0825258
0.0969932	0.157129	0.0949732	0.0507099	0.0643751	0.121197	0.309804	0.0501089	0.196581	0.207047	0.0364039	0.180839	0.0133659	0.125305	0	0.0159754	0.152989	0	0.0289179	0.254517	0.0232318	0.0275556	0.219111	0.0209888	0.134109	0.413656	0.204843	0.137447	0.365358	0.176531
0.104852	0.591644	0.225512	0.0794202	0.541574	0.186607	0.282633	0	0.064061	0.191957	0	0.043171	0.385679	0.0524817	0.0866343	0.460753	0.0565108	0.0780856	0.126895	0.164959	0	0.0909672	0.102897	0	0.184069	0.141512	0.216826	0.236056	0.197827	0.236358
0.0392252	0.269734	0.279776	0.0322004	0.270783	0.228782	0.150272	0.103802	0.353929	0.109853	0.0893043	0.300735	0.131519	0.000867397	0.0497844	0.1585	0.00113202	0.0539126	0	0.108993	0.0680237	0	0.100475	0.0890088	0.0131209	0.262749	0.124818	0.00598291	0.231197	0.240862
0.347005	0	0.00634308	0.209053	0	0.00502952	0.490539	0.0650863	0.00468516	0.40256	0.0586582	0.00426621	0.0184532	0.157306	0.400595	0.0170169	0.198675	0.54865	0.0153631	0.199016	0.00393701	0.0129412	0.237882	0.00558659	0.0698177	0.22419	0.245798	0.0949979	0.313997	0.253012
0.195186	0	0.157895	0.159706	0	0.190793	0.389098	0.172437	0.167079	0.348801	0.12432	0.207744	0.0720392	0.0671405	0.232685	0.09113	0.0843999	0.231224	0.0145685	0.00544275	0.00544275	0.00822785	0.00548523	0.00971236	0.02625	0.043	0.014	0.0205178	0.0210064	0.00875
0.14596	0.443979	0.130075	0.0838258	0.224168	0.147954	0.205326	0.0408076	0.379623	0.174453	0.0358491	0.367153	0.0850315	0.13246	0.0708698	0.109668	0.139215	0.0577511	0.167647	0.0142558	0.0138365	0.141194	0.0168442	0.0194118	0.0614625	0.451311	0.344195	0.043826	0.385477	0.412293
0.36372	0.00121951	0.446328	0.259348	0.00112994	0.343478	0.322325	0.427245	0.326998	0.284716	0.323353	0.381647	0.275272	0.0366409	0.301172	0.277543	0.0376961	0.30731	0.159543	0.0701434	0.0477184	0.121365	0.0543215	0.0485798	0.0910921	0.157436	0.525512	0.0686386	0.136898	0.606442
0.274729	0.307204	0.113573	0.258609	0.209575	0.156711	0.522837	0.027942	0.0774869	0.419306	0.0217801	0.0797242	0.0751288	0	0.0887998	0.0528979	0	0.115456	0.0381922	0.239234	0	0.0337458	0.239033	0	0	0.0342857	0.0333929	0	0.0544526	0.108911
0.108819	0.417304	0.0273487	0.072699	0.317549	0.0240107	0.15689	0.360639	0.210621	0.168909	0.311731	0.262332	0.512019	0.240184	0.292398	0.574899	0.214184	0.232226	0	0.303849	0.00152944	0	0.250842	0.00135501	0.00740132	0.293263	0	0.00794001	0.195854	0
0.725783	0.526709	0.346644	0.470778	0.319232	0.370986	0.039604	0	0.020061	0.0307585	0	0.0218455	0.0641947	0.2873	0.0489436	0.0680663	0.228577	0.0367249	0.0191681	0.255467	0.000408747	0.0180636	0.225795	0.000383362	0.071385	0.0070922	0	0.0760728	0.00715215	0
0.0883576	0.114865	0.068365	0.0400754	0.0712673	0.0499764	0.359715	0.0408852	0.512973	0.301383	0.0340731	0.515713	0.401336	0.129933	0.208955	0.365395	0.0919903	0.162487	0.00460936	0.354255	0.204641	0.00345185	0.347774	0.268265	0.174031	0.0986667	0.106667	0.294882	0.141329	0.0901713
0.296162	0.108617	0.324095	0.276165	0.110865	0.296084	0.202122	0.0715356	0.197872	0.13801	0.0465437	0.207655	0.253449	0.0104979	0.094575	0.245141	0.0121149	0.112842	0.0251511	0.0830133	0.124077	0.0223848	0.0604821	0.101572	0.0188781	0.276545	0.182402	0.0229583	0.339128	0.183927
0.0320786	0.0301146	0.296305	0.0209805	0.0213804	0.272961	0	0.00687715	0.260311	0	0.00657501	0.31444	0.460463	0	0.13002	0.362537	0	0.147558	0.213167	0.260414	0.0436054	0.176989	0.235618	0.0475179	0.0793438	0.219402	0.30086	0.113181	0.255969	0.246066
0.0185638	0.344406	0.409056	0.0197608	0.268265	0.559022	0.219706	0.039413	0.300292	0.130154	0.0274854	0.255092	0.0936627	0.153881	0.15915	0.0960259	0.188953	0.190613	0.0296783	0.0874471	0	0.0291176	0.0551234	0	0.0516298	0.0575988	0.118688	0.0570888	0.0582231	0.108502
0.305409	0.164193	0.476573	0.243419	0.153057	0.407478	0.0483989	0.027866	0.352705	0.0427738	0.0240913	0.360553	0.465295	0.0208004	0.23426	0.361942	0.0165468	0.239568	0	0.00136395	0.492612	0	0.00125339	0.492948	0.213815	0.134817	0.156729	0.207104	0.105126	0.126172
0.229008	0.0335878	0.136652	0.153178	0.0199095	0.1542	0.0336836	0	0.150988	0.0119426	0	0.111318	0.0679143	0.431432	0.343014	0.0569861	0.437462	0.414507	0	0.447701	0	0	0.269178	0	0.0715041	0.369091	0	0.0728643	0.291457	0
0.310945	0.0256891	0.134198	0.272642	0.0214717	0.140779	0.399867	0.152441	0.0567627	0.381616	0.101774	0.081141	0.110799	0.0578713	0.323444	0.0952579	0.0536629	0.348854	0.00058309	0.130504	0.0546419	0.000516796	0.127132	0.0600583	0.218038	0.235232	0.122359	0.263909	0.208881	0.0897669
0.0738234	0.185789	0.179708	0.0520156	0.179708	0.130906	0.242027	0.00841323	0.314755	0.219677	0.00775613	0.309892	0.278473	0.199389	0.293072	0.277936	0.188094	0.277004	0.0235656	0.0700389	0.498283	0.0199436	0.0663343	0.557633	0.347885	0.439357	0.221285	0.363766	0.390157	0.187926
0.0790861	0.00937317	0.214262	0.0539568	0.0053068	0.258193	0.233763	0.295054	0.288136	0.166641	0.225769	0.268435	0.342529	0.00469765	0.233959	0.304975	0.00374085	0.209249	0.0209887	0.265772	0	0.0151364	0.185421	0	0.0981211	0.0376344	0.361111	0.0934394	0.0500994	0.504802
0.0953678	0.196791	0.0426696	0.0939457	0.237053	0.0348941	0.100879	0.0843585	0.0552576	0.0908659	0.0780107	0.053823	0.199464	0.111997	0.0268998	0.244032	0.145523	0.0285689	0.0535887	0.2738	0.106722	0.0424326	0.15288	0.0752563	0.319666	0.203501	0.483589	0.273022	0.140726	0.391546
0.0770958	0.0385479	0.177468	0.0742342	0.0281652	0.233874	0.141502	0.00329075	0.124226	0.0855371	0.00256604	0.0963024	0.295607	0.144504	0.223501	0.215946	0.124925	0.264498	0.385816	0.208562	0.00205479	0.28967	0.162141	0.00212766	0.161393	0.37851	0.015873	0.134086	0.273465	0.0138034
0.0160167	0.100279	0.315655	0.0119233	0.0734319	0.320892	0.054755	0.000151676	0.426425	0.0476694	0.000148787	0.37845	0.341043	0.115159	0.0916039	0.302091	0.124643	0.111933	0	0.112148	0.0309647	0	0.153034	0.0362875	0.230817	0.0224004	0.00525442	0.201081	0.0145946	0.00392968
0.673559	0.0277167	0.00153728	0.384673	0.0242121	0.00100503	0.120325	0	0.107628	0.0622241	0	0.0649569	0.349517	0.348278	0.512607	0.370601	0.347389	0.482211	0	0.290853	0.0840877	0	0.334246	0.101994	0.103152	0.147213	0.244856	0.109218	0.183664	0.288517
0	0.497746	0.295207	0	0.280683	0.402077	0.0357143	0.218254	0.320901	0.0348408	0.173576	0.39363	0.515058	0.0616045	0.0337872	0.510894	0.0581518	0.0321536	0.128993	0.173614	0.235321	0.154824	0.188824	0.213236	0.0189016	0.00202915	0.516694	0.0259232	0.00269014	0.499465
0.300146	0.398614	0.324248	0.221356	0.342419	0.278375	0.285739	0.565521	0.149646	0.291392	0.452478	0.190732	0.156084	0.0591545	0.27242	0.156336	0.0508568	0.233831	0.0727353	0.50452	0	0.0659077	0.468145	0	0.0488005	0.0378337	0.0270789	0.0406143	0.0336177	0.0289112
0.252509	0.0181932	0.508385	0.192676	0.0190727	0.370034	0.0905335	0.00485001	0.418303	0.0778138	0.00449251	0.388143	0.0446089	0.000845666	0.303449	0.040769	0.000713394	0.280096	0	0.144223	0	0	0.117228	0	0	0.20056	0.00385019	0	0.194732	0.00412371
0.0048951	0.161538	0.202827	0.00377054	0.108834	0.231888	0.196668	0.207639	0.322019	0.145127	0.148245	0.332834	0.108182	0.0287573	0.0038901	0.153659	0.0391517	0.00372873	0.100162	0.0618348	0.0024249	0.077867	0.0414148	0.00208914	0.456223	0.0965169	0.00992839	0.415344	0.110696	0.0125077
0.18143	0.194593	0.259307	0.121083	0.118398	0.284425	0.00302969	0.0175722	0.303108	0.00315657	0.0131261	0.422769	0.200427	0.00792449	0.327169	0.22501	0.00895823	0.329441	0	0.0145999	0.335797	0	0.0155054	0.421779	0	0.233456	0.232537	0	0.2626	0.269939
0.181995	0.359266	0.57035	0.158481	0.325447	0.54827	0.219917	0.0820112	0.208186	0.141633	0.0484255	0.227069	0.303615	0.287971	0.215067	0.299386	0.292954	0.221879	0.00346021	0.446987	0.00111607	0.00239923	0.384357	0.00138408	0.0755712	0.421005	0.137526	0.0491316	0.319698	0.160633
0.221677	0.0171779	0.114423	0.141441	0.00840168	0.149269	0.30802	0.0687088	0.0866957	0.256329	0.0880589	0.0562931	0.490648	0.0100774	0.0835637	0.480689	0.00955584	0.0808807	0.157642	0.228692	0.00049554	0.136983	0.202946	0.000506073	0.0325727	0.0394572	0	0.0346991	0.0307783	0
0.40685	0	0	0.234643	0	0	0.11394	0.0370669	0.107719	0.0898348	0.0360106	0.0874206	0.207856	0.0749134	0.461433	0.199573	0.0702324	0.450554	0.113531	0.41407	0.0075543	0.0774426	0.394867	0.0105611	0.0453476	0.336046	0.127573	0.0525741	0.255412	0.0836341
0.263545	0.10903	0.27451	0.169462	0.0680017	0.283011	0.0175281	0	0.270607	0.0107423	0	0.260432	0.380616	0.233908	0.0969642	0.470208	0.24148	0.0810299	0.00783771	0.210869	0	0.0055756	0.122171	0	0.333774	0.280855	0.328116	0.350676	0.323621	0.359855
0.327694	0.114871	0.229434	0.194195	0.0533278	0.292876	0.214385	0.197543	0.103882	0.182124	0.181702	0.0959434	0.371414	0.562298	0.393168	0.346038	0.350715	0.263208	0	0.0775289	0	0	0.0580217	0	0	0.450646	0	0	0.397356	0
0.12582	0.0231959	0.291976	0.1508	0.0349947	0.231957	0.338773	0.1148	0.0229885	0.16639	0.0521073	0.0248756	0.44661	0.0247881	0.191344	0.369371	0.0184659	0.172348	0.010198	0.203379	0	0.00998238	0.124878	0	0.00524879	0.337121	0.309917	0.00397267	0.311139	0.377913
0.105923	0.174913	0.000417537	0.0671972	0.104802	0.000442087	0.608878	0.0646985	0.248267	0.493383	0.0563663	0.230913	0.227834	0.000462138	0.0399215	0.218335	0.000375355	0.0338356	0.0195398	0.0899042	0	0.0166765	0.0722321	0	0.274276	0.201854	0.0103311	0.220839	0.120113	0.00763508
0.248882	0.0387481	0.0712195	0.179902	0.0295935	0.0674054	0.225631	0.00918389	0.287676	0.205983	0.00805713	0.299352	0.255672	0.138692	0.319911	0.179961	0.10661	0.349367	0.000798563	0.26032	0	0.000837346	0.310237	0	0.445445	0.0409758	0.36594	0.457013	0.0253815	0.220935
0.471087	0.185042	0.23136	0.210544	0.10845	0.17643	0.440099	0.344257	0.430055	0.400321	0.317105	0.424679	0.484519	0.0731707	0.284976	0.430835	0.0624191	0.273394	0.0168573	0.184615	0	0.0114943	0.0689655	0	0.373293	0.529321	0.418724	0.320104	0.334743	0.308801
0.118626	0.0644122	0.0680331	0.106712	0.0523332	0.0753259	0.314266	0.139214	0.477397	0.269504	0.165033	0.345351	0.000533447	0.0688147	0.0888143	0.000578972	0.0589849	0.0701417	0.121444	0.463016	0.0704125	0.12788	0.375	0.0541575	0.515146	0.113473	0.0175732	0.450159	0.113587	0.0201304
0.0326223	0.142409	0.0583279	0.0364146	0.147116	0.0630252	0.489723	0.128394	0.319952	0.459688	0.122001	0.316065	0.369252	0.13418	0.139872	0.416328	0.126435	0.116896	0	0.0956835	0.0777878	0	0.0712611	0.0699499	0	0.435681	0	0	0.545983	0
0.31231	0	0.00783162	0.220494	0	0.00858369	0.15575	0	0.299325	0.0961783	0	0.268153	0.1962	0.190302	0.14576	0.204767	0.185543	0.136169	0.00445905	0.29008	0	0.00367079	0.238408	0	0.197885	0.486181	0.162679	0.178065	0.470472	0.174945
0.204446	0.203255	0.106078	0.131177	0.114824	0.120479	0.445586	0.00574613	0.00437118	0.425295	0.00412139	0.00581685	0.353377	0	0.0339503	0.372924	0	0.0314984	0	0.404962	0	0	0.393501	0	0.00358301	0.307852	0	0.00400229	0.282447	0
0.0633117	0.0251623	0.0430472	0.0534735	0.024263	0.0377057	0.00504796	0.0282686	0.342213	0.00297265	0.0229508	0.248216	0.284862	0.000104613	0.132918	0.273778	0.000102082	0.134953	0.00833333	0.181008	0.304828	0.00826598	0.186627	0.316852	0.201697	0.0339514	0.379734	0.27483	0.0294785	0.24197
0.640268	0.00671141	0.000920598	0.111293	0.00115075	0.000933271	0.0759142	0	0.0804089	0.0417707	0	0.0731335	0.141917	0.247827	0.3748	0.107475	0.195074	0.389562	0.227692	0.116143	0	0.0643199	0.0947414	0	0.114209	0.137793	0.0555184	0.111577	0.10791	0.044504
0.216783	0.00123406	0.0537746	0.131225	0.000620476	0.064741	0	0	0.0388089	0	0	0.0475861	0.698357	0.0303546	0.0280247	0.728955	0.031425	0.0277951	0.0919325	0.245944	0	0.0819398	0.218645	0	0.0953405	0.54825	0.0203406	0.0734807	0.640331	0.0308244
0.63689	0.0661844	0.196856	0.399773	0.0405226	0.201816	0.160926	0.00451722	0.335998	0.0799888	0.00245927	0.306764	0.133041	0	0.0937589	0.169339	0	0.0946258	0	0.0472879	0.0447381	0	0.0406294	0.0441143	0.00685034	0.0307769	0.203773	0.00818505	0.0220641	0.122264
0.0444544	0.00740907	0.188235	0.0521464	0.0149321	0.10956	0.0873167	0.0659189	0.0594756	0.0785227	0.067218	0.0524519	0.141682	0.0227588	0.203608	0.112822	0.0248919	0.279654	0	0.0120111	0.0280259	0	0.0183789	0.0473712	0.0778088	0.538638	0.169733	0.0810909	0.425818	0.128751
0.537747	0.0538134	0.0556235	0.354699	0.0424817	0.046476	0	0.0304372	0.292349	0	0.0262446	0.353734	0.133989	0.127967	0.0995261	0.155883	0.133033	0.0889339	0.00780781	0.636432	0	0.00631068	0.408738	0	0.0223562	0.117499	0.461323	0.0217984	0.120465	0.485071
0.103858	0	0.157867	0.0650558	0	0.185254	0.0519416	0.243136	0.485574	0.032174	0.12661	0.577601	0.227326	0.121283	0.213506	0.202583	0.107308	0.211975	0	0.0409458	0.0542099	0	0.0392265	0.0603338	0	0.14826	0	0	0.3524	0
0	0.224795	0.0539906	0	0.141315	0.0629792	0.0340426	0.0595745	0.479942	0.0227531	0.0338328	0.564846	0.149989	0.21389	0.133689	0.128737	0.15321	0.11157	0.241802	0.123702	0.0510079	0.212391	0.0839204	0.0393961	0.194358	0.123298	0.104729	0.195998	0.0977045	0.0822957
0.531788	0	0.00392465	0.179001	0	0.00334374	0.634969	0	0	0.33251	0	0	0.0738748	0.382094	0.075388	0.0608748	0.28985	0.0694006	0.0114302	0.268316	0.0117786	0.00896346	0.261779	0.0146542	0.029349	0.0703247	0.0450168	0.026643	0.0507024	0.0357524
0.0670701	0.093293	0.490376	0.0577257	0.0809274	0.486545	0.167919	0.168934	0.533868	0.168741	0.158748	0.570904	0.528496	0.0742963	0.0101737	0.470764	0.08415	0.0129361	0	0.0829103	0.000423012	0	0.0895386	0.000547645	0.0505345	0.235599	0	0.0457183	0.19993	0
0.0952602	0.0650558	0.197173	0.0734504	0.0482592	0.204944	0.315045	0.0655625	0.308259	0.276248	0.0583359	0.303782	0.356469	0.0216855	0	0.367807	0.0212313	0	0.0165602	0.0544929	0.31161	0.0191466	0.0670131	0.331441	0.146406	0.186459	0.182697	0.164881	0.206548	0.179704
0.0803285	0.179936	0.374194	0.0753769	0.141374	0.446901	0.175086	0.282351	0.16829	0.126398	0.253066	0.135551	0.478865	0.282008	0.162022	0.624602	0.221477	0.0975551	0.0732919	0.483995	0.138924	0.0552021	0.424401	0.161739	0.263249	0.525152	0.0988313	0.21669	0.326695	0.0746928
0.0578567	0.398422	0.142809	0.0394973	0.205563	0.188959	0.130515	0.0552466	0.321686	0.0891365	0.0430263	0.282097	0.0632499	0.13387	0.137177	0.0635112	0.160107	0.163387	0	0.283116	0	0	0.353239	0	0.00312695	0.0547493	0.130607	0.00408163	0.0677551	0.123827
0.21018	0.0109697	0.487165	0.173551	0.0145858	0.302536	0.0210623	0.0860806	0.0236822	0.0130164	0.0718105	0.0175439	0.33001	0.180988	0.0677708	0.346936	0.169918	0.0605216	0.25583	0.131695	0	0.22968	0.122126	0	0.321023	0.162669	0.075252	0.274687	0.154049	0.0832852
0.12363	0.0694275	0.203922	0.0725518	0.0638655	0.130093	0.295044	0	0.0570475	0.281225	0	0.0727899	0.717897	0.00596288	0.0454277	0.630383	0.0064091	0.0556057	0.0304687	0.217445	0.150696	0.0224396	0.305524	0.2875	0.546089	0.0037037	0.0525926	0.169779	0.00217108	0.099162
0.345827	0.0707214	0.509615	0.23589	0.0641026	0.383502	0.253194	0.580195	0.155544	0.251629	0.43289	0.207185	0.300871	0.130939	0.0967318	0.229747	0.112945	0.109269	0	0.272608	0.0353866	0	0.246855	0.0319149	0.220548	0.410161	0.257745	0.19852	0.204069	0.142466
0.191079	0.497288	0.00955593	0.144025	0.463744	0.00772376	0.170299	0.151202	0.13085	0.106311	0.125983	0.0980365	0.339675	0.322738	0.188183	0.326421	0.296778	0.180073	0.25473	0.269245	0.00409074	0.233104	0.269596	0.00447609	0.301104	0.258304	0.129358	0.238581	0.202786	0.128168
0.0938257	0.197337	0.178302	0.0846995	0.153774	0.206557	0.0827172	0.000924214	0.126679	0.0777078	0.000697958	0.157586	0.0564673	0.189708	0.406692	0.0602911	0.218777	0.439264	0	0.0399088	0.179932	0	0.0383856	0.184994	0.572177	0.0957893	0	0.430893	0.0900915	0
0	0.119192	0.18921	0	0.106608	0.178302	0.252336	0.293568	0.147554	0.135919	0.145109	0.160794	0.120235	0.00297958	0.0897394	0.111021	0.0026575	0.0866813	0	0.490118	0.00825619	0	0.347896	0.00747283	0.00105552	0.128157	0.0314347	0.000974849	0.0930006	0.0246992
0.585881	0.0166542	0.152548	0.532896	0.0217462	0.106263	0.00857423	0.0365017	0.168054	0.00674894	0.0229726	0.210181	0.177941	0.164118	0.0632117	0.1406	0.105902	0.0516227	0	0.0316197	0	0	0.0313487	0	0	0.373553	0.0734308	0	0.226953	0.0559035
0.183573	0	0	0.148491	0	0	0.0837397	0	0.0567663	0.0800386	0	0.0540019	0.0623568	0.116446	0.129949	0.0503701	0.0852538	0.11778	0.00162206	0.0115702	0.000826446	0.00101368	0.00709579	0.00081103	0	0.151416	0.0328103	0	0.144778	0.0386276
0.261745	0	0	0.221088	0	0	0.211837	0	0.402362	0.0952304	0	0.436567	0.143999	0.390419	0.0816276	0.172325	0.458779	0.0801536	0	0.0870437	0.0754112	0	0.0983012	0.079881	0.122122	0.208981	0.256649	0.0861157	0.220763	0.384476
0.484805	0.0496961	0.115676	0.382403	0.0339936	0.13339	0.11754	0.0239545	0.468662	0.0796095	0.0174016	0.436959	0.223937	0.0553919	0.000146445	0.256059	0.0749177	0.00017322	0	0.00181378	0.0840387	0	0.00185989	0.0929766	0.00143438	0.221141	0.1022	0.00120627	0.228388	0.125508
0	0.0663462	0.0200329	0	0.0568057	0.0185373	0.278848	0	0.425227	0.181405	0	0.380303	0.72406	0.037233	0.0140761	0.573675	0.0303825	0.0144972	0	0.110221	0.130032	0	0.113081	0.144666	0.0731228	0.477356	0	0.0700738	0.282322	0
0.060965	0.0283155	0.198568	0.061534	0.031901	0.177894	0.387431	0.0158992	0.00101704	0.414673	0.0134757	0.00128432	0.265931	0	0.0447061	0.184505	0	0.0407872	0.0184139	0.0196255	0.512971	0.016035	0.0158528	0.475832	0.224483	0.423549	0.438381	0.239344	0.43625	0.423492
0.354194	0.0101198	0.131765	0.325581	0.00894118	0.137087	0.382134	0	0.0850363	0.265236	0	0.082141	0.176555	0.379459	0.633111	0.172746	0.273232	0.465927	0.0227388	0.155767	0.176977	0.0196036	0.153561	0.202375	0.117029	0.0105263	0.000501253	0.127752	0.00790216	0.000344709
0.136763	0.0595985	0.0749322	0.0895461	0.0468326	0.0624358	0.0908905	0.130515	0.110908	0.0623948	0.0900507	0.110348	0.108416	0.000182365	0.200601	0.063791	0.000138485	0.258898	0.0218426	0.203684	0.0834236	0.0202755	0.195477	0.0862504	0.0836278	0.307217	0.0772587	0.096533	0.382959	0.0834315
0.135135	0.247372	0.0756844	0.10863	0.212238	0.0709113	0.0609429	0.233057	0.0741112	0.0703572	0.217827	0.0915417	0.169676	0.0672779	0.12587	0.232599	0.0713111	0.097324	0.0152318	0.0440547	0.0278015	0.0125614	0.0562534	0.0430464	0	0.208516	0.245942	0	0.241113	0.311036
0.224613	0.170477	0.124071	0.167251	0.125557	0.125438	0.108696	0.00073692	0.193938	0.0789403	0.000536481	0.193471	0.548149	0.0572224	0.0804014	0.561323	0.0494925	0.0679083	0.0270644	0.265071	0.27763	0.0274101	0.279396	0.288944	0.0124788	0.490129	0.0560032	0.0108576	0.447736	0.0587986
0.192354	0.0367112	0.149819	0.143862	0.0273014	0.150669	0	0.0405105	0.0439574	0	0.0180783	0.0612809	0.053695	0.180738	0.149417	0.0631208	0.191913	0.134963	0.0510225	0.543764	0.0762217	0.0495984	0.598795	0.0863458	0.022789	0.0387343	0.652846	0.0182733	0.0357083	0.750575
0.261402	0.55673	0.369763	0.208982	0.455829	0.361049	0.301979	0.0905704	0.0836629	0.147891	0.0809573	0.0458381	0.247272	0.0582478	0.0838755	0.270969	0.071981	0.0945866	0	0.59759	0.0165663	0	0.548976	0.0167836	0	0.0687264	0.197982	0	0.0465812	0.230205
0	0.631934	0.250498	0	0.404983	0.312086	0.133356	0.284413	0.534242	0.122765	0.268582	0.520804	0.00705314	0.00251208	0.690094	0.00650276	0.00197448	0.58832	0.144481	0.212395	0	0.131852	0.168395	0	0	0.0607683	0.0556461	0	0.0562137	0.0640751
0.198824	0.383529	0.299911	0.180652	0.289264	0.361304	0.23968	0.252669	0	0.190335	0.162175	0	0.0684861	0.0200348	0.641734	0.0566261	0.0167464	0.648753	0.0908005	0.233733	0.188927	0.0936826	0.252388	0.19773	0.0494829	0.265583	0.00111309	0.0599067	0.292904	0.00101399
0.341185	0.079586	0.0299174	0.204799	0.0497879	0.0287061	0.0159086	0	0.0307245	0.0127098	0	0.024116	0.0578283	0.329293	0.127909	0.0326909	0.253549	0.174217	0.102284	0.200785	0.411518	0.0944687	0.14579	0.323523	0.125576	0.436903	0.233451	0.117111	0.448323	0.256869
0.187775	0.246696	0.388996	0.166504	0.216216	0.393555	0.00428816	0.533162	0.107583	0.0033952	0.510539	0.0889543	0.000238607	0.0461306	0.47971	0.000192629	0.033938	0.437156	0.0433381	0.188393	0.255305	0.0429764	0.154502	0.211139	0	0.178214	0.0649009	0	0.19755	0.0834649
0.0847225	0.335465	0.0533015	0.0980444	0.389552	0.0531184	0.31645	0.235107	0.57083	0.248723	0.224549	0.469756	0.0392402	0.0594851	0.412485	0.0237304	0.0484035	0.555013	0.0899135	0.133246	0	0.0722892	0.118397	0	0.034296	0.442498	0.129689	0.032027	0.52697	0.165388
0	0	0.195645	0	0	0.133468	0.0022128	0.116541	0.302114	0.0022792	0.104394	0.347388	0.378628	0.11896	0.0252766	0.324254	0.119253	0.0295877	0.00275699	0.101942	0.0609493	0.002826	0.076302	0.0445057	0	0.670689	0.00889171	0	0.622183	0.0107527
0.395591	0.0573228	0.0111317	0.323711	0.0562771	0.00927835	0.225589	0.392496	0.510733	0.114614	0.301999	0.337243	0.170884	0.574353	0.117072	0.230312	0.540902	0.0818048	0.0597418	0.0705142	0	0.0414843	0.0677507	0	0.0241567	0.141845	0.149356	0.0204873	0.122001	0.151469
0.188199	0.435404	0.317391	0.135268	0.338647	0.293304	0.0710409	0.0157869	0.420088	0.0561513	0.0165247	0.317216	0.353392	0.0418881	0.303629	0.261327	0.0304476	0.298455	0.0639721	0.197671	0.0072445	0.046729	0.162277	0.0081419	0.0128624	0.29346	0	0.0143587	0.414943	0
0.214834	0.213555	0.167045	0.18617	0.237216	0.130319	0.0780572	0.0608846	0.188784	0.0746392	0.0611285	0.179798	0.380357	0.188616	0.169732	0.366577	0.162187	0.151436	0.00901578	0.00722991	0.00950217	0.0050399	0.00734985	0.0172802	0.0164226	0.0291955	0.538667	0.016524	0.02608	0.478235
0.0157694	0.0299076	0.315232	0.0142331	0.0242826	0.350429	0.669126	0	0.0103525	0.467687	0	0.0119259	0.33909	0.0419332	0.0881419	0.329307	0.0434271	0.0939938	0.144299	0.137102	0.179859	0.167511	0.122863	0.138843	0.476397	0.0762907	0	0.456912	0.0507437	0
0.519766	0.177892	0.385941	0.4562	0.202556	0.297494	0.69603	0.187937	0.186515	0.636888	0.172155	0.186311	0.2745	0.305875	0.106464	0.262275	0.303135	0.110429	0.0803182	0.111145	0	0.0662925	0.115853	0	0.200404	0.144682	0	0.173742	0.121444	0
0	0.15364	0.227628	0	0.122159	0.264767	0.00203741	0.22745	0.0360018	0.0019373	0.179716	0.0433251	0.400502	0.00540436	0.0516475	0.384117	0.00637233	0.0634957	0.031856	0.0415622	0.135077	0.0373175	0.0627366	0.174054	0.459428	0.277339	0.0182638	0.216064	0.223514	0.0312983
0.0600185	0.130502	0.123453	0.0687346	0.13456	0.137117	0.0839602	0.554234	0.0584651	0.0645161	0.376153	0.0661943	0.460027	0.185173	0.335882	0.361234	0.14265	0.329517	0.0247884	0.167353	0	0.0200489	0.119315	0	0.000247954	0.0218759	0.0319934	0.00022242	0.0177936	0.0290107
0.036795	0.212861	0.14805	0.0312774	0.181472	0.147618	0.221632	0.272418	0.510239	0.185258	0.201953	0.575311	0.00801119	0.311928	0.335318	0.00750179	0.238921	0.274277	0.189281	0.236889	0.00277063	0.139522	0.21494	0.00341048	0.128009	0.0025344	0.0526792	0.110566	0.00236686	0.0569583
0.549652	0.302383	0.176371	0.482143	0.258819	0.180749	0.328649	0.249081	0.241517	0.266526	0.218389	0.223391	0.0680798	0.386908	0.0972059	0.0640996	0.38013	0.101433	0.0266279	0.265937	0.00683995	0.0225317	0.199099	0.0060518	0.257715	0.0206426	0.336514	0.186252	0.0176431	0.397973
0.0249766	0	0.192329	0.0185271	0	0.161417	0.17417	0	0.0762534	0.105748	0	0.0738832	0.0821853	0.218052	0.519065	0.0860411	0.194245	0.44167	0.285367	0.0840991	0	0.261707	0.0853436	0	0.0181041	0.26731	0.246897	0.0212077	0.28542	0.225044
0.149829	0.0130556	0.396068	0.123653	0.0121422	0.351462	0.0595138	0	0.114715	0.0529061	0	0.159463	0.187231	0.265961	0.349121	0.182036	0.292478	0.394886	0	0.043555	0	0	0.0268993	0	0	0.00325407	0.0458073	0	0.00263906	0.0374004
0.358974	0.162896	0.0379981	0.197183	0.100093	0.0339685	0.00232398	0.0264245	0.0660353	0.00168856	0.0261923	0.0484053	0.163895	0.251416	0.115821	0.156463	0.210687	0.101669	0	0.359818	0	0	0.268892	0	0.194925	0.370095	0.101977	0.087815	0.335672	0.205306
0.292198	0.201741	0.0188618	0.178843	0.211057	0.011035	0.105252	0.0763676	0.00190476	0.0683239	0.0604329	0.0015625	0.0370251	0.00241468	0.30959	0.0335717	0.00175891	0.24871	0.0508701	0.536273	0.00501002	0.0431328	0.506243	0.00557787	0.0426516	0.0673732	0.00189251	0.0243473	0.0522147	0.00256937
0.118499	0.058321	0.156997	0.0741171	0.044653	0.128253	0.0657812	0.000316256	0.0894366	0.0418764	0.000176056	0.102275	0.483528	0.353649	0.482645	0.405053	0.301469	0.491143	0.129256	0.217744	0	0.139971	0.201416	0	0	0.454511	0.00248994	0	0.431611	0.00250048
0.071736	0.109039	0.000458716	0.0561482	0.0697248	0.000561482	0.0383617	0.111379	0.354177	0.0328937	0.0742709	0.455427	0.175304	0.0995951	0.236333	0.130304	0.0999729	0.319155	0	0.205708	0.169539	0	0.181591	0.15777	0.181703	0.365699	0.0432718	0.202335	0.367704	0.0390724
0.191704	0	0.129558	0.104015	0	0.183698	0.421155	0	0.165806	0.175173	0	0.122402	0.294565	0.1274	0.0523679	0.358682	0.131194	0.0442875	0.0255313	0.311551	0.0346942	0.0213207	0.257693	0.0343638	0.0553024	0.126572	0.132561	0.0585526	0.139035	0.137531
0.334429	0.296093	0.299246	0.32299	0.244646	0.349788	0.480279	0.0104642	0.0766007	0.286263	0.00563665	0.0847593	0.136364	0	0.250051	0.076297	0	0.333695	0.129793	0.402834	0.21339	0.129421	0.472759	0.25115	0.19176	0.212537	0.370552	0.230368	0.242278	0.351611
0.0456969	0.793602	0.187756	0.0232739	0.356361	0.212956	0.210374	0	0.0282747	0.117077	0	0.029673	0.531993	0.174893	0.0670426	0.546992	0.237484	0.0885395	0.0891806	0.128472	0.0431391	0.0633712	0.116556	0.0550777	0.105373	0.416045	0.0894652	0.0837889	0.326383	0.0882635
0.229493	0.22238	0.542443	0.194612	0.242754	0.421391	0.159394	0.176313	0.172727	0.103259	0.124138	0.158927	0.0106792	0.0777446	0.235146	0.00946133	0.0670679	0.228965	0.0017762	0.22685	0.203969	0.00164508	0.26095	0.25333	0.029052	0.153251	0	0.0344453	0.12219	0
0.158225	0	0.00917095	0.117356	0	0.00728014	0.417494	0.0712376	0.285123	0.331212	0.0617959	0.260758	0.0913115	0.00590164	0.254835	0.0708651	0.00543889	0.302614	0	0.106865	0.180136	0	0.0869307	0.225679	0	0.0908498	0.00891111	0	0.0852192	0.00883811
0	0.133748	0.050581	0	0.0587833	0.03125	0.0976801	0.0433455	0.24628	0.0713808	0.0440174	0.177225	0.017284	0.0427984	0.385419	0.0138553	0.038471	0.432182	0	0.262759	0.0344828	0	0.239773	0.039968	0.0114458	0	0.00821355	0.0113163	0	0.00722892
0.126161	0.0371438	0	0.0827557	0.0304542	0	0.101014	0.0131664	0.182657	0.0772787	0.0112546	0.163474	0.317618	0.0521092	0.133985	0.500733	0.0616967	0.100624	0.245538	0.0404884	0.090617	0.220744	0.0246575	0.0613844	0.0194863	0	0	0.0216493	0	0
0.273713	0	0.016288	0.137477	0	0.0172414	0	0.290019	0.151173	0	0.133797	0.175713	0.385471	0.0331608	0.0430337	0.285613	0.0258518	0.0452779	0.177536	0.326119	0.325097	0.180809	0.363699	0.355996	0.130411	0.0998222	0.01524	0.144393	0.120737	0.0166482
0.0630511	0.212081	0.156722	0.0518116	0.172897	0.157971	0.0879809	0.221609	0.434531	0.0845569	0.211043	0.438528	0.601968	0.310674	0.380505	0.499505	0.282461	0.416915	0.130044	0.149311	0.0300429	0.123412	0.125308	0.0265681	0.20067	0.311752	0.275753	0.255849	0.367268	0.254797
0.00331325	0	0.483112	0.00282196	0	0.41098	0.0701602	0.088783	0.550304	0.057163	0.06921	0.575159	0.227784	0.113099	0.0901186	0.312055	0.108227	0.0629486	0.35716	0.228565	0.0743	0.144584	0.207908	0.166952	0.108042	0.268676	0.331804	0.118487	0.23736	0.267288
0.104858	0.089455	0.321493	0.0765571	0.0909091	0.230969	0.000913034	0.0979228	0.193729	0.000596837	0.0727119	0.170546	0.14019	0.306577	0.43513	0.114893	0.256291	0.443849	0.0648386	0.238198	0	0.0463171	0.201796	0	0	0.156965	0.00289603	0	0.208944	0.0031736
0.163003	0.0575514	0.183269	0.134593	0.0386462	0.225354	0.551983	0.0233655	0.0963559	0.3752	0.0148765	0.10287	0.19605	0.117335	0.227239	0.248134	0.10271	0.157161	0	0.0176726	0.0973355	0	0.0115761	0.0935459	0	0.00978953	0.011258	0	0.00793808	0.0120482
0	0.153327	0.303138	0	0.0804656	0.35381	0.202436	0	0.0720195	0.112293	0	0.063839	0.416667	0.0286976	0.0456064	0.328976	0.0339057	0.068246	0	0.285516	0	0	0.245328	0	0.166015	0.00489396	0.213703	0.156151	0.00315457	0.146451
0.172038	0.067635	0.408163	0.150696	0.0724004	0.333996	0.296093	0.236264	0.343959	0.291685	0.280384	0.285521	0.0898195	0.37807	0.0205806	0.0932268	0.326434	0.0171202	0.012837	0.124512	0.229736	0.0107296	0.0912017	0.201326	0.0412923	0.260014	0.184883	0.0407711	0.196008	0.141154
0.117974	0.037474	0.0639185	0.111329	0.0250116	0.0903733	0.154246	0	0.151937	0.109423	0	0.176965	0.23717	0	0	0.245968	0	0	0.0265197	0.205281	0.228703	0.0331539	0.192465	0.171517	0.0161552	0.0121711	0.00542763	0.0148061	0.0115942	0.00564151
0.167451	0.0717647	0.0364204	0.124526	0.0476067	0.0408282	0.175847	0.0968801	0.470268	0.14123	0.0784385	0.466491	0.0385586	0.000701066	0.11004	0.0344266	0.000613121	0.107787	0.0113002	0.0947368	0	0.00923763	0.0840943	0	0.105891	0.133899	0.645887	0.119983	0.158377	0.67424
0	0.00511182	0.253475	0	0.00529451	0.13401	0.111902	0.0586867	0.436325	0.106538	0.0477144	0.51094	0.235631	0.0604904	0.0568407	0.258317	0.0726878	0.0623038	0.00170455	0.0870087	0.0171017	0.00168634	0.0815065	0.0161932	0.0453964	0.218962	0.143949	0.0428658	0.253773	0.176684
0.480104	0.0776448	0.317803	0.438794	0.0740512	0.304554	0.422149	0	0.0667339	0.171213	0	0.0686333	0.148716	0.128376	0.504454	0.132423	0.114243	0.504154	0.0385957	0.135177	0.277716	0.0391333	0.133982	0.271478	0.183349	0.485654	0.155578	0.185481	0.461294	0.146075
0.0843806	0.195093	0.22205	0.0577869	0.168737	0.17582	0.00122971	0.0277914	0.28143	0.000912076	0.0217224	0.267056	0.333679	0.250518	0.172886	0.37551	0.265952	0.163091	0.0212604	0.459701	0.0358209	0.0122324	0.336391	0.0455581	0.0738416	0.172813	0.263857	0.097977	0.162634	0.187145
0.272158	0.0735141	0.137815	0.216777	0.0789916	0.102159	0.332415	0.283009	0.12171	0.269392	0.275608	0.101283	0.104617	0.0294695	0.186884	0.0912988	0.0310238	0.22544	0.041226	0.304772	0	0.0325383	0.196934	0	0.0826331	0.302876	0	0.0492899	0.224311	0
0.557844	0.0811629	0.116476	0.335886	0.0437194	0.130197	0.056839	0.218922	0.306909	0.0478691	0.217091	0.260655	0.473761	0.109642	0.09069	0.498357	0.118341	0.0930546	0.0611611	0.125146	0.0733131	0.0481427	0.130987	0.0974853	0.0456685	0.0514417	0.159895	0.0394042	0.0425186	0.15317
0.259407	0.314709	0.333905	0.224691	0.236605	0.384691	0.288353	0	0.0836218	0.203187	0	0.0609562	0.340921	0.106096	0.0834643	0.372445	0.096284	0.069334	0.213191	0.362875	0.0820106	0.171224	0.281271	0.0791489	0.0286331	0.0193189	0	0.0296026	0.0119627	0
0.196553	0.119545	0.170512	0.151841	0.11752	0.133994	0.167952	0.22862	0.340082	0.131809	0.18249	0.334364	0.0251108	0.116363	0.112945	0.0233838	0.075538	0.0787343	0.347095	0.173641	0.0821829	0.339795	0.14722	0.071175	0.120188	0.172956	0.0102076	0.105928	0.139025	0.00930962
0	0.239768	0.35785	0	0.248586	0.324567	0.193544	0.356632	0.0838244	0.184927	0.374337	0.0763041	0.209362	0.353909	0.533946	0.19951	0.315127	0.498912	0.114704	0.0138151	0.249734	0.0910412	0.0125908	0.28676	0	0.229246	0	0	0.171236	0
0.0435427	0.11641	0.0848637	0.0344828	0.109349	0.0715459	0.500658	0.0801141	0.00459106	0.377462	0.0620643	0.00446798	0.648992	0.181509	0.322831	0.618041	0.168101	0.313956	0	0.12001	0	0	0.0941865	0	0.0548796	0.223214	0	0.0454359	0.205592	0
0.123214	0.597321	0.218959	0.0624434	0.344668	0.192308	0.145833	0.00297619	0.255931	0.0625	0.00107836	0.302721	0.337475	0.00837908	0.161795	0.304802	0.00832855	0.178059	0.112463	0.456068	0.143173	0.111948	0.47234	0.148964	0	0.282719	0.0266458	0	0.267371	0.0292222
0.241583	0.184288	0.329858	0.14792	0.130108	0.286076	0.239622	0	0.00629901	0.134069	0	0.00563413	0.142122	0.0252317	0.163677	0.110004	0.0200847	0.168329	0.0985161	0.423503	0.011456	0.0679943	0.326031	0.0127782	0.201316	0.27569	0.265262	0.158517	0.205473	0.25108
0.087832	0.187661	0.191054	0.0753676	0.151872	0.202574	0.139249	0.129484	0.0534455	0.108916	0.075467	0.0717251	0	0.0690977	0.32025	0	0.0776458	0.301318	0.093873	0.408905	0.0445269	0.059136	0.390227	0.0674536	0.0515947	0.48475	0.0203907	0.056701	0.486082	0.0186054
0.0254732	0.307081	0.00307434	0.0249542	0.367244	0.00251832	0.460681	0	0.00015083	0.312703	0	0.000135135	0.45138	0.0557075	0.0462012	0.465862	0.0478122	0.0384205	0.0165441	0.619064	0.0344482	0.0154639	0.397552	0.0236673	0.0170475	0.413757	0.181441	0.0170537	0.385583	0.169024
0.618799	0.212234	0.10934	0.664663	0.251881	0.0989583	0.0429616	0.0658135	0.0636717	0.033164	0.0636717	0.0508044	0.131649	0.0615156	0.212218	0.128257	0.0395945	0.140207	0.530519	0	0	0.224759	0	0	0.0708296	0.299604	0	0.0634794	0.241925	0
0.114569	0.0740542	0.248725	0.0777919	0.0611838	0.204409	0.0230263	0.00227733	0.0247322	0.0160579	0.00141777	0.0277043	0.378524	0.130837	0.158703	0.428815	0.144831	0.155074	0	0.100445	0	0	0.0699759	0	0.0273547	0.544393	0.202595	0.0289569	0.483218	0.169879
0	0.0196445	0.168379	0	0.0077036	0.194987	0.0373221	0	0.159463	0.0323887	0	0.173279	0.633874	0.114586	0.11551	0.60409	0.118062	0.124882	0.0097561	0.217517	0	0.0084408	0.177022	0	0.285526	0.0503329	0.0223267	0.321047	0.0422906	0.0166837
0.0782553	0	0.0578723	0.0562342	0	0.0470154	0	0.140515	0.49214	0	0.103015	0.467088	0.614777	0.162189	0.247878	0.600309	0.162574	0.254455	0.0707922	0.000263505	0.258762	0.0674621	0.000229463	0.236456	0.34598	0.407692	0.0583859	0.332879	0.440343	0.0655436
0.163015	0.0302835	0.125099	0.116055	0.0186953	0.144266	0.0350673	0	0.312017	0.0307431	0	0.261259	0.00733496	0.183258	0.268777	0.00977654	0.18094	0.199103	0.0252201	0.0758164	0	0.0219871	0.0688654	0	0.408701	0.251292	0.017495	0.347306	0.173722	0.0142326
0.44384	0.0198531	0.227273	0.393917	0.0161077	0.248612	0.0947025	0.00453556	0.0746461	0.0861671	0.00459643	0.0670188	0.146147	0.329495	0.166196	0.155367	0.420696	0.199604	0.0193485	0.00781893	0.650206	0.0161389	0.00776302	0.773941	0.166946	0.460037	0.00139405	0.137967	0.342324	0.00125523
0.0427529	0.0952381	0.221241	0.0306733	0.0653938	0.231172	0.119854	0	0.313381	0.0964654	0	0.33542	0.42892	0.174497	0.0730456	0.497347	0.182311	0.0658167	0.05275	0.138901	0	0.0400684	0.119066	0	0.0360902	0.317771	0.114072	0.0323201	0.277607	0.111278
0.303738	0.422118	0.00659051	0.284602	0.357206	0.00729749	0.00320821	0.0221367	0.235658	0.00345901	0.0185834	0.302663	0.476871	0.0848366	0.0434096	0.526835	0.109599	0.0507614	0	0.00591398	0.00322581	0	0.00596853	0.00423131	0.019177	0.505555	0.000170911	0.019917	0.613693	0.00019976
0.127915	0.230389	0.149311	0.124828	0.249617	0.134483	0.357187	0.349476	0.47205	0.336726	0.293219	0.530387	0.358606	0.241481	0.184053	0.336728	0.212475	0.172467	0.128369	0.254068	0.00100921	0.141484	0.288994	0.00104153	0.0116724	0.00339394	0.0397576	0.0117814	0.00284379	0.0330046
0.422715	0.0692204	0.141831	0.271238	0.0924596	0.0681328	0.0488688	0.0470588	0.0922068	0.0386128	0.0401235	0.0854487	0.129073	0.0833741	0.357659	0.144311	0.0923377	0.354286	0.0778429	0.0428906	0.022875	0.0634435	0.0315307	0.0206331	0.444897	0.0824132	0.0283245	0.616287	0.111835	0.0277473
0.170865	0.0394304	0.34875	0.113841	0.0310256	0.295305	0.023271	0.251849	0.0414084	0.0199255	0.15271	0.058473	0.384098	0.0666472	0.140738	0.414642	0.0727737	0.142356	0.00200312	0.0824859	0.0221469	0.00192885	0.0782255	0.0218117	0.220656	0.187137	0.00298359	0.213206	0.210595	0.0034749
0.0635684	0.352564	0.183699	0.0573218	0.273066	0.213873	0.223442	0.147001	0.083168	0.158664	0.106262	0.081698	0.477992	0.176062	0.11879	0.379677	0.198549	0.16865	0.248659	0.15962	0.023753	0.260237	0.13968	0.019861	0.104136	0.609764	0.0953018	0.0951206	0.692425	0.118478
0.105191	0.341871	0.356725	0.10955	0.301472	0.421291	0.121737	0.0195218	0.322465	0.0821979	0.012727	0.333975	0.402835	0.440414	0.318151	0.415105	0.493212	0.34576	0.0494374	0.181324	0.000988142	0.0478548	0.242244	0.00136379	0.540902	0.072619	0.0107143	0.531455	0.0687324	0.0103211
0.16131	0.398531	0.0923936	0.119501	0.269119	0.101361	0.239629	0.132904	0.572293	0.193433	0.110962	0.553316	0.362765	0.266747	0.265982	0.285475	0.273783	0.346911	0.0281849	0.223005	0	0.0228885	0.202792	0	0.0654413	0.00688299	0.172468	0.0609234	0.005163	0.138964
0.0779128	0.0957827	0.0555963	0.0694268	0.0737615	0.0643312	0.178247	0.0854588	0.329265	0.179298	0.0790616	0.358006	0.570175	0.335045	0.365798	0.506943	0.324022	0.39789	0	0.190195	0.013347	0	0.166629	0.0117754	0.469769	0.183135	0.178308	0.463228	0.126495	0.124901
0	0	0.242959	0	0	0.21519	0.317204	0.0707885	0.310296	0.25852	0.0668547	0.26777	0.419973	0.0519308	0.127168	0.303854	0.0402311	0.136167	0.00330101	0.109647	0.0635294	0.00302457	0.0880907	0.0557046	0.148355	0.190885	0.303936	0.121683	0.196706	0.381855
0.0411155	0.623525	0.0111254	0.027611	0.373128	0.012485	0.0373812	0.0119785	0.432905	0.0413998	0.0169195	0.339433	0.0882426	0.241832	0.128169	0.063638	0.188537	0.138557	0.313984	0.0325494	0.0118091	0.321053	0.0305145	0.010827	0.345913	0.00925335	0.125399	0.343621	0.00600663	0.0819433
0.0412939	0	0.422561	0.0368664	0	0.280799	0.301553	0.312699	0.336717	0.256693	0.249167	0.359709	0.717395	0.300327	0.326321	0.647427	0.324251	0.390391	0.138145	0.228884	0.394223	0.149989	0.249403	0.395642	0	0.10684	0.0762215	0	0.0916542	0.066654
0.149947	0.284418	0.421657	0.129732	0.218622	0.474608	0.400893	0.107048	0.0941536	0.32655	0.0733061	0.111995	0.178579	0.283638	0.437583	0.182951	0.317393	0.477957	0.124617	0.0955624	0	0.0716663	0.0906599	0	0.131678	0.352482	0.316669	0.134961	0.378794	0.332031
0.210642	0.060686	0.330918	0.193301	0.0714101	0.258071	0.199229	0	0.337794	0.116857	0	0.267486	0.0999188	0.0408882	0.226388	0.0898247	0.0380832	0.234552	0.0026362	0.00125945	0.234047	0.00177971	0.00118647	0.326596	0.222454	0.0302254	0.0539617	0.243827	0.0367296	0.0598258
0.239403	0	0.0664886	0.167813	0	0.0616231	0.064195	0.0647639	0.179743	0.0481405	0.0535854	0.16291	0.219537	0.125674	0.103206	0.311533	0.147649	0.0854464	0.0547306	0.085863	0	0.0368571	0.0565714	0	0.23692	0.042625	0.172821	0.241838	0.0407094	0.161698
0.287138	0.529582	0.27833	0.247437	0.545726	0.232751	0.215638	0.483951	0.365468	0.146861	0.290693	0.414378	0.181135	0.0470008	0.387352	0.157213	0.0449231	0.426564	0	0.0440678	0.295104	0	0.0404006	0.422372	0.0900415	0.200973	0.205395	0.09707	0.20331	0.192739
0.5	0.0614754	0.293019	0.360947	0.0540806	0.240452	0.349941	0	0.012069	0.295593	0	0.00991923	0.471035	0.505316	0.422439	0.42361	0.432819	0.402342	0.113741	0.0747017	0.128162	0.1347	0.0812354	0.117686	0.00569692	0.289848	0.04226	0.00666963	0.280569	0.0349411
0.112624	0.0147306	0.353272	0.0923971	0.0108382	0.393912	0.0618108	0.0661637	0.208048	0.069859	0.0624145	0.249262	0.400748	0.28835	0.101653	0.343285	0.232678	0.0957571	0.0149077	0.28267	0.000473485	0.0169674	0.160786	0.00023663	0.0643188	0.0197249	0.46055	0.0678928	0.0213266	0.471733
0.164676	0.202787	0.0573356	0.116125	0.133596	0.0613718	0.0788501	0.0102669	0.0429448	0.09191	0.00902201	0.0569651	0.319268	0.122439	0.241515	0.245453	0.0985086	0.252747	0	0.0533613	0.0469188	0	0.0441125	0.0440906	0	0.0680917	0.205137	0	0.0783886	0.246122
0.0798277	0.190826	0.359324	0.0758853	0.174225	0.374127	0.0704096	0	0.0114494	0.0448417	0	0.0128957	0.164497	0.229761	0.23491	0.126392	0.219121	0.291575	0.028169	0.194582	0.197291	0.0382334	0.284113	0.212239	0.0769791	0.498869	0.00753864	0.0623986	0.390471	0.00727934
0.081544	0	0.0230708	0.0800948	0	0.0274882	0.149683	0.183333	0.0586336	0.136154	0.196295	0.0498123	0.167139	0.301357	0.344502	0.173301	0.29511	0.325365	0.158846	0.251233	0.202881	0.109326	0.200536	0.235294	0.314315	0.509439	0.192236	0.36427	0.460688	0.15
0.0981912	0.0211025	0.455036	0.0978541	0.0211344	0.45279	0.0870768	0	0.0364047	0.051967	0	0.0250607	0.4287	0.41363	0.279781	0.316664	0.314951	0.288406	0.285056	0.0601972	0.236637	0.286542	0.0671763	0.262703	0.0269231	0.107471	0.130202	0.0284919	0.137746	0.157692
0.374774	0.071447	0.316005	0.382067	0.0808995	0.284512	0	0.00295733	0.00168805	0	0.00236327	0.00153398	0.13165	0.131017	0.0755869	0.153174	0.165203	0.0819167	0	0.622982	0.000171762	0	0.671294	0.000294551	0.30057	0	0.344495	0.2988	0	0.297938
0.0120074	0.237069	0.22047	0.00809633	0.132008	0.266971	0.176744	0.141705	0.0431925	0.193977	0.122602	0.0547899	0.214189	0.167408	0.157301	0.245133	0.194519	0.159704	0.0441666	0.0952436	0.248186	0.0298642	0.0743906	0.286684	0.0250637	0.184491	0.141125	0.0247587	0.210659	0.163127
0.0341379	0.258752	0.0463629	0.0358693	0.31708	0.0397533	0.366887	0.102935	0.127624	0.320281	0.118798	0.0965355	0.429303	0.152152	0.285996	0.329965	0.136615	0.3341	0.128406	0.502732	0.00582878	0.115545	0.359937	0.00463768	0.0994898	0.180993	0.0272246	0.0855263	0.12112	0.0211931
0.31831	0.370807	0.182221	0.288801	0.337844	0.181459	0.131245	0.0154639	0.476446	0.0826467	0.0116279	0.399001	0.47965	0.0445167	0.0681139	0.389846	0.0328433	0.0618288	0.00890508	0.223989	0.00397475	0.00718954	0.156536	0.0034406	0.0429461	0.353187	0.157027	0.0353419	0.253578	0.136998
0.248981	0.224864	0.147255	0.178086	0.210092	0.112731	0.118841	0	0.197061	0.0904792	0	0.207125	0.114695	0.00345148	0.212181	0.0890354	0.0031851	0.252236	0.0583956	0.211429	0.337662	0.0636564	0.179295	0.262679	0.576497	0.133983	0.366689	0.670968	0.171613	0.403548
0.178733	0.0050905	0.156009	0.176192	0.00408163	0.191804	0.17296	0.253895	0.178589	0.161052	0.242191	0.17433	0.12328	0.0295817	0.299299	0.0937337	0.0288629	0.384078	0	0.39165	0	0	0.260678	0	0.331452	0.022508	0.0535906	0.340655	0.0174057	0.0403226
0.0117207	0.531671	0.261086	0.00887965	0.441774	0.23805	0.0124138	0.146207	0.0090312	0.00788782	0.0870279	0.00964067	0.2012	0.0902274	0.117056	0.218631	0.0951001	0.113541	0	0.29641	0.00767106	0	0.196023	0.00849762	0.0567837	0.120583	0.297626	0.0608171	0.0998143	0.230025
0.214906	0.0602348	0.319722	0.168737	0.0529504	0.285571	0.148904	0.00953289	0.362997	0.112197	0.00747831	0.348657	0.0264646	0.113798	0.144443	0.0222065	0.14232	0.215285	0.109172	0.114414	0.0241167	0.0835735	0.10689	0.0294319	0.1178	0.0543033	0.0557121	0.138128	0.056368	0.0493197
0.299659	0.329171	0.36292	0.108642	0.152311	0.284362	0.203765	0.0102479	0.0802844	0.146958	0.00745622	0.0795806	0.423473	0.0885081	0.0750246	0.40361	0.0905735	0.0805537	0	0.339247	0.140462	0	0.312165	0.154587	0.130454	0.550887	0.358964	0.132777	0.608882	0.389812
0.0988817	0.0412007	0.223626	0.0773837	0.0238989	0.301704	0.244412	0.458112	0.287447	0.221574	0.379664	0.314431	0.0332152	0.336138	0.16656	0.0287173	0.245366	0.140625	0.0573248	0.419231	0	0.0440761	0.307968	0	0.216007	0.0331253	0.0338454	0.181887	0.0208996	0.0253597
0.119139	0.0741627	0.0487029	0.101467	0.0758688	0.040546	0.376903	0.135629	0.0986387	0.416839	0.129212	0.114508	0.445443	0.131258	0.142899	0.406442	0.111202	0.132681	0.00382572	0.283673	0.170959	0.00292445	0.341836	0.269501	0.120682	0.0851278	0.592675	0.11464	0.0889777	0.652126
0.153277	0.130069	0.0622292	0.130766	0.100433	0.0687554	0.24937	0.065995	0.0300501	0.177292	0.0364496	0.0386819	0.0398065	0.484605	0.0882989	0.0522291	0.426952	0.0592908	0.0876289	0.263946	0.177252	0.103402	0.246227	0.14013	0.174085	0.0764591	0.00638638	0.152343	0.0597449	0.00570252
0.075177	0.389065	0.0382239	0.0587562	0.307722	0.0377718	0.223348	0	0.310955	0.109715	0	0.306232	0.221889	0.341011	0.157253	0.251235	0.361508	0.147233	0.0194962	0.146369	0.0785533	0.0195433	0.113746	0.0608981	0.042007	0.419382	0.179825	0.0452332	0.315376	0.125583
0.124318	0.114008	0.127884	0.0862432	0.0683015	0.148086	0.122233	0.219819	0.478151	0.151638	0.246405	0.529173	0.0727009	0.0317161	0.291358	0.0523298	0.0230429	0.294087	0.00972811	0.186653	0.00200702	0.00890818	0.169941	0.00199551	0	0.499016	0	0	0.361729	0
0.222506	0.414322	0.510204	0.120166	0.224144	0.509323	0.0478902	0.303751	0.0688008	0.0541462	0.320835	0.0736463	0.111322	0.0242978	0.0213501	0.101413	0.0215926	0.020827	0.166609	0.425757	0.147898	0.136171	0.408232	0.173508	0.0228205	0.244377	0.239108	0.0192771	0.181627	0.210376
0.153049	0.127439	0.0976764	0.0877929	0.0899312	0.0793984	0.0140105	0	0.0561122	0.0151635	0	0.0574949	0.317649	0.00330196	0.0652352	0.315358	0.00421319	0.0838424	0.206292	0.356335	0.170249	0.174064	0.274151	0.155235	0.237141	0.233662	0.172902	0.251023	0.2081	0.145472
0.1422	0.234154	0.0472269	0.104037	0.172681	0.0468525	0.178421	0.0237686	0.451034	0.127315	0.023295	0.328387	0.266381	0.0539342	0.19018	0.313099	0.0527716	0.158315	0	0.305754	0.000237756	0	0.214012	0.000197394	0.0180758	0	0.622034	0.0192467	0	0.570651
0.028073	0	0.141927	0.0217851	0	0.161379	0.0262188	0	0.377657	0.0172228	0	0.411195	0.0735931	0.0507456	0.12895	0.0743802	0.0447603	0.112537	0.00223964	0.245155	0	0.00209607	0.125939	0	0.0920945	0.0924401	0.0323998	0.110632	0.0988839	0.0288509
0.0849057	0.00778302	0.374004	0.0801425	0.00906843	0.302983	0.00938541	0.0121102	0.22135	0.00418071	0.00498256	0.239649	0.500762	0.161585	0.181748	0.505662	0.157906	0.175888	0.259491	0.289658	0.0221617	0.231462	0.319331	0.0273907	0	0.384581	0.173625	0	0.356543	0.180898
0.080156	0.00649913	0.374972	0.0912679	0.00681354	0.407252	0.329734	0.312695	0.00040783	0.20699	0.177134	0.000451943	0.161955	0.151237	0.222621	0.140867	0.176762	0.299146	0.0267626	0.128783	0	0.0183613	0.0722606	0	0.0980885	0.299688	0.126904	0.069358	0.307843	0.184356
0.0279805	0.306569	0.34642	0.0218631	0.232794	0.356464	0.233433	0.394915	0.324024	0.257997	0.395879	0.35725	0.21326	0.0174152	0.369465	0.145781	0.0152366	0.472868	0	0.0097863	0.113641	0	0.0213508	0.200423	0.0198807	0.329171	0	0.0148203	0.107447	0
0.454358	0.032491	0.277594	0.474933	0.0347682	0.271159	0	0.00157264	0.427637	0	0.00109022	0.472306	0.193451	0.0841459	0.105016	0.167921	0.0750241	0.107867	0.261315	0.239716	0.0446927	0.274439	0.211659	0.0375747	0.0241714	0.148944	0.0963122	0.0267098	0.168353	0.0985168
0.0209673	0.308639	0.15258	0.0232558	0.349478	0.149457	0.0858189	0.0948892	0.281206	0.0764331	0.0959097	0.247786	0.298784	0.177234	0.182446	0.220218	0.134522	0.187882	0	0.530519	0	0	0.493506	0	0.066403	0.218713	0.295238	0.0577281	0.187509	0.291152
0.296571	0.0617143	0.125553	0.24162	0.0341556	0.184823	0.413084	0.0388818	0.427503	0.280038	0.0276852	0.407023	0.270706	0.0510026	0.165286	0.214286	0.0454722	0.186164	0	0.115851	0.446257	0	0.105083	0.655405	0.307246	0.0507319	0.0926409	0.31128	0.0437036	0.0787724
0.212705	0.000721848	0.197674	0.171984	0.000742207	0.155447	0.339982	0	0.0326833	0.253891	0	0.0406695	0.0374005	0.422016	0.310295	0.0452213	0.401261	0.24401	0.0957576	0.0363475	0	0.0874087	0.0272184	0	0	0.172451	0.172451	0	0.190112	0.142416
0.22055	0.280747	0.201508	0.160438	0.271859	0.151378	0.172548	0.149974	0.523011	0.0913838	0.0889641	0.466951	0.614786	0.306369	0.452027	0.550725	0.332962	0.548409	0.00896207	0.472122	0.00693481	0.00878089	0.34756	0.0052105	0.134299	0.314086	0.31661	0.1266	0.300996	0.321865
0.606303	0.109188	0.0232408	0.439794	0.0794061	0.0231809	0.0652699	0.204674	0.351009	0.0404494	0.153058	0.290886	0.341884	0.00348377	0.0675463	0.339145	0.00384279	0.0751092	0	0.0200774	0.244428	0	0.0212807	0.324609	0.0550569	0.101249	0.0834077	0.0518602	0.0639797	0.0559545
0.113263	0.0557512	0	0.0602748	0.0294118	0	0.0954516	0.0204997	0.0137806	0.0546789	0.0108438	0.0149235	0.570621	0.122276	0.147589	0.463759	0.0850407	0.126298	0.008285	0.0862697	0.176185	0.010304	0.0914477	0.150166	0.0826948	0.00658339	0.381837	0.0799013	0.00601573	0.361111
0.196059	0.0889338	0.370231	0.112725	0.0508671	0.372167	0.234724	0.0163708	0.0797845	0.163272	0.0119509	0.0760225	0.0987992	0.0158079	0.268371	0.109299	0.0146314	0.224536	0	0.326877	0.00339789	0	0.345174	0.00459348	0.313003	0.509872	0.187664	0.276329	0.494074	0.205984
0.112868	0.199385	0.606608	0.0859244	0.174414	0.527917	0.113551	0.243099	0.586144	0.0833142	0.177793	0.588032	0.332136	0.166966	0.182917	0.382535	0.138361	0.131609	0.0369377	0.0618297	0.162145	0.0324948	0.0513627	0.153113	0.180004	0.105589	0.0666303	0.174592	0.0985054	0.0640868
0.191963	0.0437227	0.0873252	0.203397	0.048132	0.0840503	0.0456737	0.0549156	0.499625	0.0388206	0.0512885	0.45469	0.501437	0.0180298	0.00651769	0.595593	0.0179407	0.00546022	0.0542636	0.205472	0	0.0512756	0.193483	0	0.0588235	0.168724	0	0.0211566	0.019276	0
0.274637	0.247124	0.312699	0.213952	0.174744	0.344505	0.248688	0.129446	0.610075	0.229795	0.13806	0.528556	0.556484	0.349437	0.501608	0.492763	0.347858	0.563912	0.000956023	0.17212	0.00196335	0.000856898	0.112682	0.00143403	0.00447857	0.0050325	0.303837	0.00446144	0.00509879	0.309021
0.337172	0.57283	0.225142	0.243718	0.422593	0.220595	0.0330004	0.51802	0.0595364	0.0300752	0.314278	0.0894341	0.0861896	0.238919	0.142243	0.122969	0.352961	0.147287	0.104854	0.512159	0	0.0933685	0.458595	0	0.199091	0.202418	0	0.191422	0.192812	0
0.328016	0.342971	0.0880858	0.317721	0.388481	0.0753259	0.126007	0	0.184512	0.0889632	0	0.183278	0.413494	0.064717	0.259133	0.263469	0.0358834	0.225496	0.034178	0.220654	0.216806	0.0296372	0.175779	0.199175	0	0.0496422	0.0737925	0	0.0443291	0.0637312
0.338411	0.0635762	0.140838	0.322703	0.0904381	0.0944111	0.19575	0.00497288	0.0137476	0.152788	0.00302447	0.0176429	0.180076	0.0267636	0.0196369	0.134618	0.0224626	0.0220466	0	0.124361	0	0	0.163311	0	0.0649804	0.169346	0.536977	0.0662222	0.140444	0.436982
0.38051	0.506574	0.0819557	0.250765	0.23039	0.118756	0.545373	0.000898473	0.179226	0.229634	0.000436427	0.155359	0.197492	0.0553814	0.360805	0.208379	0.0698978	0.431586	0	0.266565	0	0	0.204143	0	0.0298778	0.151483	0.00150408	0.0267238	0.10409	0.0011555
0.0294606	0.307884	0.116305	0.022146	0.204014	0.13194	0.219482	0.274414	0.113372	0.145705	0.15771	0.130956	0.599359	0.0747041	0.10748	0.509323	0.0716651	0.121334	0.0617137	0.197306	0	0.0429043	0.123267	0	0.169624	0.414938	0.0866183	0.197282	0.402617	0.0722631
0.0447968	0.0138751	0.500725	0.0458418	0.0145078	0.490061	0.106264	0	0.328355	0.100692	0	0.296249	0.00406669	0.166328	0.115944	0.00501924	0.16617	0.0938516	0.0984755	0.22092	0	0.0866884	0.0888647	0	0.359177	0.261895	0.074103	0.200212	0.236902	0.120253
0.293595	0.195308	0.125905	0.177531	0.0969468	0.153374	0.0621461	0.0223831	0.390923	0.0739117	0.0261538	0.397902	0.368631	0.16983	0.17464	0.433226	0.168525	0.14746	0.0606187	0.236295	0.12015	0.0650516	0.211754	0.100334	0	0.0298864	0.325364	0	0.0349569	0.329832
0.301268	0.0668076	0.426824	0.243133	0.0702847	0.327419	0.180678	0.152655	0.37325	0.147496	0.131388	0.354023	0.23144	0.0548972	0.285607	0.200362	0.0531466	0.319386	0.117748	0.240607	0.00128667	0.0996113	0.227162	0.00143596	0.00421585	0.603345	0	0.00408664	0.619125	0
0.334161	0.0445135	0.307781	0.309077	0.0415138	0.305247	0.104058	0.056719	0.129517	0.0724484	0.0330789	0.154617	0.442945	0.266919	0.342889	0.389769	0.232118	0.338864	0.212647	0.133294	0.0414692	0.16954	0.117555	0.0458716	0.144457	0.363068	0.141349	0.108652	0.240577	0.124525
0.199064	0.114252	0.150656	0.18796	0.122109	0.1331	0.25278	0.124893	0.287372	0.207368	0.0996587	0.295439	0.164951	0.368707	0.134195	0.241551	0.428309	0.106453	0.384957	0.423444	0.220884	0.354986	0.265335	0.150094	0.0914116	0.030661	0	0.0606317	0.0307389	0
0.0119048	0.0909091	0.00789058	0.0120746	0.0441873	0.0164654	0.0956416	0.164548	0.3097	0.113329	0.219427	0.275194	0.376513	0.202936	0.118079	0.457081	0.279778	0.134095	0.0737606	0.012979	0.0302843	0.0876437	0.0150862	0.0296252	0.267346	0.148808	0.00849741	0.190736	0.108689	0.00869934
0.022694	0.0185456	0.116097	0.0144052	0.0156443	0.0873606	0	0.0100367	0.272138	0	0.00701944	0.310154	0.394495	0.555963	0.393492	0.388671	0.471351	0.338605	0	0.0815279	0.00399088	0	0.0906785	0.00416915	0.211379	0.336905	0.0958333	0.211013	0.326916	0.0931533
0.268811	0.0402797	0.0361332	0.220514	0.0272418	0.0438274	0.394261	0.0269217	0.294033	0.3787	0.0273185	0.278326	0.322851	0.197065	0.321343	0.276978	0.179618	0.341401	0.178416	0.15478	0	0.155421	0.1884	0	0.134704	0.32883	0.38471	0.157048	0.337748	0.338923
0.0469632	0.0918943	0.338007	0.0559441	0.101903	0.363098	0.218166	0.113481	0.0660502	0.167596	0.0973769	0.0591316	0.531014	0.136762	0.151323	0.483738	0.127792	0.155216	0.0324803	0.227333	0.00176913	0.0198317	0.308894	0.00393701	0.217484	0.426794	0.0683375	0.256193	0.54289	0.0737928
0.169734	0	0.0439414	0.0901684	0	0.0478001	0.21727	0.198881	0.361593	0.173698	0.233021	0.246724	0.227117	0.185073	0.306752	0.142227	0.153053	0.405091	0.0995185	0.0537378	0	0.0554396	0.033532	0	0.0383412	0.306185	0.334507	0.0412319	0.336587	0.341941
0	0.0103464	0.0595394	0	0.00861262	0.0673729	0.1471	0.0257126	0.21651	0.126522	0.0233526	0.20504	0.264155	0.00780945	0	0.256931	0.0097704	0	0	0.184252	0.0776153	0	0.155822	0.0836566	0.119377	0.563403	0.19251	0.108885	0.55412	0.207581
0.0469126	0.0246592	0.260607	0.0546601	0.0247336	0.302733	0.305941	0.327401	0.486038	0.322839	0.329557	0.509528	0.376738	0.240202	0.12075	0.232903	0.117647	0.0956656	0.230373	0.112395	0	0.206602	0.141505	0	0.146126	0.0306868	0	0.121107	0.0219245	0
0.216113	0.0467665	0.00260022	0.258749	0.0554713	0.00262467	0.447362	0	0	0.246316	0	0	0.0470005	0.1369	0.358794	0.0470971	0.125274	0.327651	0	0.108733	0.0768669	0	0.115206	0.0673918	0.0725417	0.0412553	0.223202	0.0920063	0.0409306	0.174597
0.0558739	0.020876	0.0188077	0.054491	0.0171285	0.0223553	0.106811	0.332301	0.00961924	0.0733262	0.258116	0.00850159	0.414019	0.171812	0.0482688	0.407277	0.178245	0.0509052	0	0.1021	0.100262	0	0.0857962	0.110086	0.00237889	0.445449	0.0566606	0.00168712	0.340031	0.0609862
0.000595474	0.035133	0.382611	0.000551673	0.026351	0.4726	0.10708	0.286195	0.148931	0.090003	0.204606	0.175097	0.0377635	0	0.277389	0.0488174	0	0.242957	0	0.0436813	0.0931319	0	0.0374647	0.0838901	0.0499905	0.250148	0.0102665	0.0422694	0.203632	0.00988405
0.455087	0	0.0159011	0.291104	0	0.0155763	0.254366	0.164801	0.194868	0.232453	0.162796	0.180274	0.183903	0.107445	0.0218598	0.15857	0.0812291	0.0191664	0.128519	0.451083	0.0130695	0.09977	0.347326	0.012963	0.0225656	0.379529	0.107701	0.0243048	0.41975	0.110592
0.0858405	0.0949489	0.00364488	0.0787541	0.08956	0.0035452	0.129103	0.049453	0.664863	0.100204	0.0470441	0.542459	0.224663	0.0500963	0.0680783	0.265483	0.0578035	0.066474	0.0656647	0.329867	0.142127	0.0556208	0.354093	0.180116	0.0203777	0.130552	0.169583	0.015402	0.0728775	0.125249
0.0140625	0.417188	0.0990917	0.0114446	0.275599	0.122075	0.444762	0.0523842	0.055331	0.404304	0.0394138	0.0668498	0.347663	0.0203976	0.212349	0.354529	0.0186123	0.190011	0.0510572	0.0121413	0.149007	0.0430061	0.00955691	0.139247	0.0344485	0.040113	0	0.0324645	0.0221633	0
0.204108	0.179328	0.147493	0.215046	0.162242	0.171762	0.0630942	0.0496975	0.195647	0.0340485	0.0266265	0.197062	0.0267131	0	0.0597991	0.018804	0	0.0722348	0.0245879	0.442615	0.00437468	0.0195947	0.382988	0.00474993	0.0994464	0.000232288	0	0.0968257	0.000199641	0
0.10801	0.0534884	0.256933	0.0747229	0.0490638	0.193779	0.518482	0.0295712	0.034816	0.390642	0.0276074	0.0280975	0.130254	0.035288	0.17062	0.12318	0.0284321	0.145366	0	0.311583	0	0	0.255705	0	0.00741037	0.00815406	0.247745	0.00691201	0.00878012	0.286
0.131431	0.633201	0.230164	0.096028	0.629791	0.169076	0.614588	0.00310816	0.0259099	0.642826	0.00308452	0.0273082	0.219823	0.0993909	0.119973	0.268334	0.109752	0.10853	0.0539419	0.503968	0.00885226	0.0462428	0.489403	0.0100277	0.016462	0.0688452	0.28915	0.0156211	0.0929829	0.41155
0.218648	0.223809	0.0685268	0.221467	0.290402	0.0534936	0.0999848	0.112293	0.0678377	0.0857217	0.111902	0.0583637	0.276829	0.0366562	0.103612	0.283025	0.0421193	0.116447	0.280885	0.280664	0.315685	0.359235	0.33692	0.296308	0.0828113	0.0690547	0.267725	0.105039	0.0724806	0.221543
0	0.482955	0.0445168	0	0.369164	0.0408502	0.188296	0.162809	0.454083	0.195201	0.19892	0.385279	0.127568	0.075388	0.120722	0.114487	0.0697293	0.124419	0.0269168	0.271093	0.142799	0.0236856	0.238112	0.142537	0.412105	0.00295508	0	0.315491	0.00276625	0
0.0452072	0.0301381	0.505066	0.03353	0.0270169	0.417883	0.0339266	0	0.0288462	0.0306995	0	0.0249119	0.452663	0.213757	0.154841	0.452328	0.190696	0.138238	0.149179	0.154756	0.0793484	0.108996	0.153585	0.10778	0.0904967	0.046737	0.424337	0.0814951	0.0334967	0.337718
0	0.129987	0.168127	0	0.137583	0.130975	0.421463	0.235707	0.165878	0.4	0.219956	0.168704	0.664742	0.260486	0.251291	0.537743	0.238586	0.284521	0	0.155818	0	0	0.140271	0	0.0601604	0.168609	0.0813317	0.0557448	0.109786	0.0571524
0.151085	0.313856	0.0842418	0.164845	0.248431	0.11612	0.0376016	0	0.226621	0.0228932	0	0.14664	0.620074	0.116312	0.0786654	0.659433	0.123143	0.0783149	0	0.19031	0.0101326	0	0.192079	0.0128806	0.085325	0.326637	0.136138	0.0734898	0.265871	0.128658
0.188884	0.288361	0.0750413	0.160561	0.236694	0.0777131	0.0291739	0.0212918	0.505344	0.0224392	0.0182232	0.454137	0.417542	0.393453	0.110197	0.555921	0.362963	0.0763533	0.000222173	0.282136	0.0921971	0.000179437	0.246546	0.0997556	0.303568	0.293522	0.667933	0.334409	0.308014	0.63627
0.162031	0.324332	0.125916	0.106157	0.237775	0.112527	0.0550407	0.0476641	0.151116	0.0383298	0.0334928	0.149763	0.308136	0.0563741	0.320122	0.488821	0.0371936	0.133136	0.169172	0.148121	0.0785749	0.165199	0.11881	0.064542	0.0701797	0.551222	0.0818456	0.0648273	0.450202	0.0723652
0.127993	0	0.460876	0.0895091	0	0.360539	0.17977	0.431979	0.0775862	0.124579	0.281034	0.0826446	0.246598	0.0200033	0.00688412	0.246517	0.0188679	0.00649552	0.00224307	0.0986949	0.0242659	0.00205761	0.090535	0.0242659	0.0716427	0.18201	0.0968139	0.0860951	0.186239	0.0824341
0.155743	0.243015	0.353454	0.168848	0.227405	0.409499	0.308025	0.408938	0.378918	0.264767	0.333464	0.399422	0.00736196	0.168712	0.238232	0.00576369	0.174161	0.314123	0.00250156	0.0678462	0.0966516	0.00232558	0.0899225	0.137794	0.034702	0.456317	0.0270714	0.0281213	0.327591	0.0239826
0	0.116507	0.2969	0	0.105274	0.279939	0.0873234	0.26142	0.319235	0.0793333	0.241076	0.3145	0.177995	0.117629	0.335331	0.196438	0.117265	0.302908	0.0486176	0.144275	0.27659	0.0505012	0.109291	0.201707	0.286412	0.257739	0.227241	0.323698	0.248014	0.193479
0.470914	0	0.208843	0.239437	0	0.186268	0.335492	0.130882	0.168252	0.287416	0.108944	0.173168	0.0519354	0.00466835	0.130076	0.0431969	0.00468933	0.157093	0	0.406212	0.0662849	0	0.286361	0.0540006	0.0706244	0	0.145739	0.0661173	0	0.164176
0.288156	0.0673586	0.0714785	0.325742	0.0770664	0.0706234	0.0787785	0.0314229	0.467133	0.0765921	0.0331002	0.431153	0.349265	0.185968	0.0755528	0.350123	0.172101	0.0697477	0.194053	0.409549	0.0870412	0.152837	0.254593	0.0687003	0.0681551	0.0813198	0.033775	0.056338	0.0506718	0.0254602
0.140229	0.00449714	0.265707	0.129336	0.003861	0.285445	0.0952977	0.308958	0.1456	0.0729338	0.27648	0.124521	0.394798	0.192649	0.106383	0.438505	0.22536	0.112042	0.0291262	0.149266	0.0835557	0.0237698	0.186614	0.128002	0.0167799	0.254893	0	0.0162656	0.225837	0
0.535658	0	0.0945495	0.361497	0	0.0909091	0.0474795	0.00117233	0.532116	0.0290461	0.000788126	0.484222	0.276575	0.105008	0.257879	0.290071	0.0805053	0.188506	0	0.17752	0	0	0.17152	0	0.0653451	0.374333	0.247918	0.0590871	0.290954	0.213106
0.373754	0	0.0589167	0.248436	0	0.0684579	0.127528	0.0506273	0.622834	0.121536	0.0479318	0.626952	0.201418	0.178723	0.240211	0.267319	0.206422	0.209043	0.156181	0.170725	0.00347873	0.134474	0.15158	0.0035872	0.0221546	0.168969	0.00138122	0.0188644	0.13575	0.00130321
0.187863	0.208556	0.170736	0.149215	0.16979	0.166574	0.0557071	0	0.0466534	0.0486809	0	0.0638298	0.155227	0.00118343	0.0994088	0.108208	0.00142518	0.171734	0	0.399756	0.00639854	0	0.420243	0.00800915	0.00202511	0.373952	0.0207006	0.00188893	0.42142	0.0250101
0.254506	0.487165	0.182519	0.173946	0.32758	0.185517	0.155149	0.0548604	0.43884	0.16915	0.0598991	0.438195	0.370914	0.202135	0.0894717	0.428847	0.186347	0.0713407	0.100067	0.104617	0	0.0861068	0.0824303	0	0.349192	0.214855	0.21098	0.258687	0.165919	0.219928
0.079662	0.25347	0.294672	0.0420784	0.136452	0.28913	0.267006	0.118952	0.126789	0.210677	0.102879	0.115672	0.177587	0.0892324	0.212843	0.214969	0.120237	0.236923	0.107243	0.118892	0.066271	0.086285	0.123764	0.0857435	0.0798825	0.227851	0.0495614	0.0605791	0.231403	0.066373
0.403118	0.218945	0.263378	0.323083	0.201057	0.229867	0.143924	0.172404	0.199774	0.152819	0.201552	0.181445	0.226639	0.109914	0.312661	0.160193	0.0940507	0.378507	0.117781	0.246111	0.0130556	0.0848937	0.161062	0.0118537	0.157155	0.170281	0.0194427	0.167218	0.211067	0.0226492
0.0340792	0.378313	0.106888	0.026506	0.261045	0.120482	0.137177	0.0165673	0.550191	0.111741	0.0158831	0.467476	0.100694	0	0.0606061	0.109848	0	0.0413912	0	0.408639	0.0526571	0	0.339448	0.0502431	0.0783754	0.175614	0.317368	0.0735666	0.149069	0.287006
0.0278731	0.164237	0.140973	0.0186835	0.105249	0.147456	0.44876	0.0429752	0.162447	0.410431	0.0365682	0.174603	0.181953	0.16605	0.316169	0.13127	0.124896	0.329624	0.33316	0.228017	0.0657975	0.278285	0.163621	0.0565251	0.0693671	0.286392	0.233987	0.0638993	0.206468	0.183122
0.116423	0.248594	0.423673	0.106045	0.180408	0.531762	0.261373	0.47087	0.234253	0.195756	0.278368	0.296772	0.0150968	0.0162455	0.107212	0.0162229	0.0147059	0.0903149	0.0246767	0.245598	0.19842	0.0250432	0.18791	0.149592	0.0568281	0.369162	0.117416	0.0504802	0.324867	0.116321
0.0330981	0.00413726	0.447896	0.0243509	0.00366775	0.37171	0	0	0.0411679	0	0	0.0425211	0.167845	0.00141343	0.0450899	0.131397	0.00154619	0.0630073	0.138354	0.0907744	0.00973339	0.142371	0.0859031	0.00895116	0.645815	0.252874	0.105151	0.578457	0.184386	0.0856004
0.0310179	0.59633	0.193716	0.0217125	0.490126	0.164985	0.00144648	0.0257956	0.325931	0.00122775	0.0182781	0.390424	0.0354781	0.107837	0.124225	0.0343023	0.0948686	0.113031	0.00506262	0.0270721	0.251145	0.00426966	0.0146067	0.160671	0.257526	0.171745	0.153479	0.24401	0.184678	0.174179
0.107632	0.0136986	0.16143	0.147335	0.0116979	0.258773	0.295707	0.571145	0.226924	0.206151	0.298071	0.303131	0.00149576	0.0078112	0.445097	0.00117371	0.00797015	0.578769	0	0.0616566	0.14658	0	0.0453689	0.164792	0.448875	0.1476	0.124376	0.434884	0.125549	0.109198
0.0575126	0.044093	0	0.0618716	0.0326357	0	0.0554967	0.308483	0.461582	0.0445388	0.230508	0.495752	0.138827	0	0.0942591	0.0967158	0	0.13166	0	0.246341	0	0	0.208222	0	0	0.0497316	0.00172187	0	0.0399577	0.00159955
0.0196445	0	0.375389	0.0073478	0	0.379986	0.119632	0.0282209	0.300248	0.0473071	0.014268	0.234837	0.269623	0.322173	0.573175	0.212365	0.261143	0.589863	0.206325	0.126754	0.0458372	0.164981	0.0945239	0.0427481	0.0299468	0.0572965	0.49694	0.024461	0.0559884	0.594499
0.165794	0.0730491	0.113167	0.137767	0.0888956	0.0772737	0	0	0.76122	0	0	0.514881	0.0712526	0.235682	0.353585	0.0807059	0.230348	0.305104	0.073224	0.0453858	0	0.0999105	0.0447361	0	0.00266036	0.00596421	0.0413519	0.00201432	0.00335721	0.0307419
0.0776471	0.00126697	0.596826	0.0642986	0.00119434	0.524281	0	0	0.213661	0	0	0.203933	0.356776	0.412218	0.155859	0.395336	0.432301	0.14751	0.00508906	0.200928	0.0271235	0.00617431	0.267395	0.0297514	0.00553138	0.205984	0.175005	0.00793987	0.226657	0.134154
0.0683761	0.0803419	0.236678	0.0635497	0.0661572	0.267136	0.0483419	0.184493	0.128989	0.0297499	0.150076	0.0975855	0.365655	0.28915	0.346067	0.302022	0.229111	0.331982	0	0.0441589	0.028972	0	0.043649	0.0544098	0	0.110814	0.267801	0	0.090566	0.162035
0.195921	0.0805153	0.028971	0.158351	0.04995	0.037744	0.101714	0.454671	0.0696997	0.0968676	0.368669	0.0818636	0.52601	0.183362	0.270721	0.529539	0.205641	0.301591	0	0.0803232	0.131179	0	0.0802469	0.128372	0	0.183382	0.227988	0	0.214164	0.250963
0.238532	0	0.04431	0.158537	0	0.0550813	0.338764	0.201881	0.188267	0.413404	0.273306	0.169707	0.179018	0.00347383	0.062574	0.130729	0.00274273	0.0676541	0.0163451	0.108726	0	0.0115443	0.0584784	0	0.033195	0.291769	0.161957	0.0267875	0.280678	0.193068
0.419192	0.256734	0.297963	0.391509	0.258913	0.275943	0.33492	0.0288648	0.0212813	0.308103	0.021503	0.0262798	0.233278	0.130368	0.182042	0.227044	0.151693	0.217636	0.000679656	0.00149349	0.419458	0.000608273	0.0014193	0.445401	0	0.364806	0	0	0.44633	0
0.0892746	0.363298	0.293935	0.0608622	0.227838	0.319527	0.299828	0.00171821	0.108525	0.224944	0.00104603	0.133742	0.11327	0.454982	0.221203	0.125028	0.492573	0.216958	0	0.0132541	0.367459	0	0.0118658	0.326299	0	0.217885	0.180979	0	0.181192	0.171409
0.316529	0.295784	0.0315136	0.315333	0.329032	0.0282222	0.163722	0.00149031	0.223925	0.14797	0.00149	0.202424	0.144774	0.208907	0.200316	0.120229	0.290025	0.334872	0.235464	0.19962	0.0496409	0.214141	0.191451	0.0523502	0.151758	0.197043	0.0900901	0.17359	0.186489	0.0745413
0.242443	0.528069	0.00204638	0.121109	0.291951	0.001849	0.308546	0.103227	0.221598	0.189181	0.0613345	0.228671	0.0459639	0.0557969	0.390684	0.0477662	0.069024	0.465064	0.0356455	0.246668	0.139244	0.0296712	0.181836	0.123314	0.206639	0.0681557	0.110523	0.196776	0.0467836	0.079668
0.236782	0.172989	0.291136	0.181818	0.13932	0.277582	0.293135	0.133049	0.3639	0.261092	0.123894	0.348074	0.185386	0.0759413	0.0702275	0.19156	0.107304	0.0960325	0.466318	0.0859039	0.161656	0.476272	0.0838574	0.154506	0.0338983	0.246417	0.25919	0.0326939	0.131943	0.143895
0.575675	0.239734	0.388668	0.511466	0.203115	0.407575	0.153903	0.00916976	0.115892	0.0592897	0.00397038	0.103112	0.298085	0.0375822	0.179106	0.210963	0.0246255	0.165824	0	0.143989	0.147685	0	0.155012	0.179657	0.0505408	0.256151	0.024602	0.0488934	0.284909	0.0282862
0	0	0.192827	0	0	0.179314	0.281215	0	0.0613604	0.178827	0	0.125179	0.286516	0.296495	0.403982	0.225284	0.257865	0.446843	0.046839	0.233327	0.00738868	0.0373393	0.244848	0.00972613	0.0943571	0.167311	0.0514308	0.0752582	0.159616	0.0615171
0.124088	0	0.0378771	0.0832427	0	0.0302865	0.456492	0.0881425	0.164917	0.340508	0.0562185	0.19287	0.456881	0.382263	0.297597	0.345194	0.356532	0.36737	0.0142823	0.415034	0.00269344	0.0102459	0.289447	0.00261842	0.0142656	0.227013	0.267013	0.0123008	0.227131	0.309825
0.126862	0.0275571	0.41066	0.100334	0.0260625	0.343413	0.0552532	0.167225	0.0806632	0.0590076	0.148845	0.0967814	0.0217169	0.332397	0.0664666	0.0364494	0.356146	0.0424309	0.220903	0.152581	0.332206	0.155467	0.122957	0.380387	0.123176	0.18484	0.620794	0.135239	0.184915	0.565651
0.11285	0.0386152	0.364875	0.0873261	0.0304063	0.358578	0	0.0183639	0.187864	0	0.0154128	0.262817	0.450034	0.280563	0.181911	0.445597	0.221169	0.144829	0.0321959	0.275105	0.00365682	0.0210356	0.175836	0.00357733	0.00123343	0.203683	0.116822	0.0011919	0.220799	0.131051
0.162141	0.342059	0.205602	0.176935	0.333651	0.230015	0.488	0.305633	0.3751	0.375503	0.300337	0.293719	0.153071	0.0450729	0.136765	0.209255	0.0582125	0.129209	0.031394	0	0.197063	0.0251442	0	0.19326	0.00398089	0.230079	0.0364116	0.00395883	0.172605	0.0274682
0.566997	0.232343	0.0791489	0.417598	0.149787	0.0904229	0.40902	0.088442	0.123026	0.327293	0.0621996	0.139978	0.203772	0.148667	0.19542	0.1967	0.13343	0.181698	0	0.417928	0.000961307	0	0.338722	0.00124301	0.0826271	0.0589672	0.0816469	0.0396745	0.0573076	0.165254
0.170039	0.667484	0.363802	0.145735	0.594683	0.349974	0.0717905	0.178773	0.012959	0.0695202	0.228582	0.00981461	0.0322741	0.207547	0.00333952	0.0482375	0.216188	0.00232739	0.122924	0.0751634	0	0.0484082	0.0601832	0	0.144039	0.1673	0.0111956	0.112618	0.124921	0.010692
0.390616	0.046521	0.189234	0.284089	0.0429153	0.149191	0.360433	0.151782	0.182902	0.256556	0.110206	0.179304	0.421184	0.0658882	0.0253672	0.421395	0.0890643	0.0342728	0.197368	0.384013	0.0687043	0.180428	0.299694	0.058653	0.0250533	0.201453	0.354865	0.0259764	0.183861	0.312367
0.163886	0.68106	0.309118	0.113877	0.514455	0.28435	0.260504	0.0782839	0.384463	0.184524	0.0585124	0.364348	0.0670066	0.276402	0.426759	0.0853828	0.262025	0.317491	0.00260586	0.238223	0	0.00228768	0.253074	0	0.0326748	0.0587169	0.0436752	0.0375136	0.0706652	0.0457827
0.0927741	0.0852519	0	0.0796789	0.0647171	0	0.221495	0.148437	0.528382	0.239116	0.157729	0.536813	0.144393	0	0.0536793	0.105122	0	0.0818554	0.147477	0.409348	0.118644	0.107852	0.25134	0.0996119	0.00341571	0.0223232	0.141841	0.00291795	0.0193958	0.144264
0.0644789	0.393806	0	0.0507827	0.359873	0	0	0.0106001	0.14013	0	0.0136354	0.13641	0.12038	0.126283	0.120915	0.104629	0.26473	0.291633	0	0.268084	0	0	0.277454	0	0.105694	0.301715	0.090836	0.0943327	0.20585	0.0694388
0.00407688	0.475248	0.0264135	0.00389105	0.336773	0.0355753	0.109244	0.0168067	0.480387	0.0541808	0.00859753	0.465746	0.13934	0.0203155	0.234149	0.107614	0.0130358	0.19454	0.123469	0.133569	0.0867742	0.110698	0.0924598	0.0669973	0.167223	0.214301	0.0809388	0.156245	0.160348	0.0648164
0.0776915	0	0.300561	0.0590717	0	0.384388	0.136582	0.0349325	0.443826	0.124949	0.0308691	0.459471	0.461627	0.334192	0.260314	0.527832	0.29778	0.202858	0.0646722	0.383688	0.0336014	0.0529158	0.240461	0.0257369	0.00202338	0.406328	0.000451977	0.00158479	0.316605	0.00044964
0.0797836	0.129141	0.0490877	0.0656285	0.0829713	0.0628476	0.38225	0.0302819	0.213393	0.353207	0.0208267	0.286698	0.0518557	0.0494845	0.0368428	0.0643469	0.0515187	0.0309112	0.00198807	0.0552733	0.114001	0.00151172	0.0513983	0.139414	0.0334448	0.0195313	0.00130208	0.0151745	0.0151745	0.00222965
0.346184	0.254131	0.370414	0.181818	0.191124	0.258678	0.390749	0.0431718	0.186201	0.205657	0.028291	0.149548	0.239808	0.224224	0.316566	0.259057	0.18383	0.240251	0.0458206	0.274047	0	0.0375	0.274545	0	0.000283366	0.122489	0.00334821	0.000212947	0.0934838	0.0034004
0.00256542	0	0.14657	0.00205931	0	0.116145	0	0.0684139	0.00902417	0	0.0614867	0.00942191	0.321495	0.119003	0.152948	0.32953	0.106676	0.133761	0.00877407	0.224704	0.0149803	0.00793476	0.188451	0.0138923	0.0431526	0.266984	0	0.0438009	0.233303	0
0.100141	0.109309	0.0526886	0.0763441	0.0559365	0.0784946	0.364702	0.0414913	0.27862	0.294775	0.0387205	0.241312	0.275848	0.0124557	0.055336	0.430672	0.0237223	0.0675024	0	0.0440371	0.48179	0	0.0328072	0.47345	0.0855095	0.375758	0.0121212	0.0805596	0.299083	0.0102407
0.118309	0	0.431611	0.0900685	0	0.340411	0.477077	0.0205102	0.156004	0.384765	0.016129	0.159994	0.217655	0.201363	0.181011	0.274879	0.176729	0.125794	0.228523	0.103252	0.352846	0.1591	0.0752073	0.369152	0.140916	0.000822707	0.0431921	0.138102	0.00076089	0.0407609
0.0105125	0.0551905	0.467822	0.00891862	0.0519802	0.421405	0.313055	0.0934154	0.143639	0.29203	0.0830632	0.150691	0.30537	0.0365409	0.0831143	0.262791	0.0336762	0.0890092	0.0242494	0.0559786	0.0631817	0.0206774	0.0535644	0.0709007	0.178789	0.60009	0.275862	0.177871	0.625584	0.289066
0.00471921	0.00802265	0.305536	0.00308166	0.00603265	0.265331	0.153181	0.0384154	0.608792	0.136092	0.0395159	0.525811	0.545181	0.212048	0.136091	0.492651	0.217754	0.154655	0.0988506	0.2701	0.107077	0.104521	0.3544	0.132874	0.478632	0.263473	0.0209581	0.468504	0.129921	0.0105581
0.330556	0.297222	0.475948	0.185792	0.155977	0.509758	0.212248	0.461726	0.171394	0.187519	0.400422	0.174608	0.187945	0.260046	0.0862921	0.228157	0.29156	0.0796977	0.271411	0.329617	0.36153	0.211837	0.288834	0.40589	0.122108	0.20418	0.0211013	0.115976	0.171767	0.0186899
0.0899888	0.101237	0.624728	0.0521682	0.0783631	0.467884	0.453245	0.650544	0.496726	0.444115	0.603929	0.524289	0.308864	0.0385042	0.133875	0.258701	0.0324463	0.134687	0.0384502	0.264151	0.0320038	0.0288121	0.245124	0.0396332	0.00110011	0.277275	0	0.000860585	0.197935	0
0.0609519	0.123852	0.276457	0.0555133	0.116279	0.268188	0.0699444	0	0.477457	0.0498852	0	0.344813	0.321339	0.190488	0.127713	0.355314	0.252417	0.153051	0	0.261602	0.0583832	0	0.183465	0.0399079	0.033219	0	0.172421	0.0217819	0	0.177668
0	0	0.509686	0	0	0.461571	0.0212626	0.0114188	0.595784	0.0216288	0.00886037	0.781041	0.274429	0.0559067	0.142176	0.336513	0.0697604	0.144677	0	0.0671246	0.119921	0	0.0716681	0.177565	0.170874	0.0118798	0.0503145	0.15971	0.0102843	0.0466019
0.209081	0.117713	0.359602	0.121183	0.0745474	0.32911	0.0233287	0.0031337	0.27673	0.0127741	0.00123848	0.383413	0.271518	0.056342	0.324564	0.215627	0.0443899	0.321994	0	0.0380577	0.0806149	0	0.0448025	0.105366	0.0894569	0.0283819	0.0450409	0.0839664	0.0367853	0.0621938
0.0605806	0.0189314	0.197351	0.056272	0.0145349	0.238765	0.308535	0.276652	0.236963	0.249731	0.238682	0.222312	0.00233957	0.159425	0.148383	0.00250134	0.215447	0.187556	0.0836511	0.0823446	0.150214	0.0723264	0.0715022	0.150858	0.442289	0.310243	0	0.435086	0.195905	0
0.510417	0.00219298	0.130782	0.419748	0.00168209	0.140216	0.0514851	0.00429043	0.261708	0.0404617	0.00391507	0.225392	0.443765	0.0104826	0.214548	0.393113	0.0101932	0.235506	0.0609229	0.187932	0	0.0425585	0.102745	0	0	0.0770552	0.236074	0	0.0633448	0.243483
0.395843	0.0467643	0.0243655	0.418686	0.0502538	0.023982	0.425425	0.0292292	0.0609173	0.30262	0.0205402	0.0616633	0.13019	0.238183	0.141106	0.116593	0.227183	0.150285	0.276559	0.474271	0.0131812	0.209364	0.353219	0.0129676	0.408559	0.315814	0.18213	0.485806	0.246742	0.11967
0.0845518	0.0470439	0.263683	0.0576256	0.0238249	0.354853	0.556338	0.182458	0.00535834	0.432985	0.0954454	0.0079721	0.0512255	0.00272338	0.182753	0.0356305	0.00160772	0.155106	0	0.0719132	0	0	0.0583829	0	0.224936	0.329332	0.0951597	0.161435	0.312225	0.125703
0.204267	0.280522	0.022578	0.245024	0.291461	0.0260664	0.452101	0.0134941	0.244589	0.301545	0.0102762	0.214222	0.589916	0.140056	0.365838	0.516852	0.131706	0.39266	0.00647482	0.41968	0.0207469	0.00518632	0.407991	0.0251799	0	0.0199005	0	0	0.00604839	0
0.181682	0.00099552	0.283113	0.18453	0.000997755	0.286906	0.0586881	0	0.402908	0.0510817	0	0.421875	0.600814	0.00107135	0	0.487144	0.00139082	0	0	0.337719	0.133174	0	0.373786	0.143041	0.0435398	0.0987685	0.0505152	0.0395054	0.0631123	0.0355752
0.0104272	0.144635	0.289675	0.00648943	0.102772	0.253716	0.0660298	0.00636836	0.154861	0.058982	0.0040114	0.219611	0.446336	0.14566	0.22575	0.465491	0.119952	0.178256	0	0.219255	0.00817221	0	0.202429	0.0104725	0.0318224	0.65894	0.0487229	0.031746	0.56663	0.0419981
0.111111	0.0308839	0.486358	0.0798266	0.0206406	0.522826	0.359666	0.217745	0.0338802	0.391505	0.183577	0.0437435	0.366261	0.433626	0.347681	0.253179	0.299804	0.34775	0.00183688	0.0570033	0	0.00187231	0.0458716	0	0	0.532522	0.0699442	0	0.533604	0.0708661
0.00301003	0.163545	0.0196186	0.00191327	0.089659	0.0227466	0	0.0226425	0.434325	0	0.0243599	0.444917	0.0767693	0.0112862	0.436428	0.0535993	0.00970579	0.537559	0.0674779	0.0783913	0	0.0516949	0.0487288	0	0.334229	0.175734	0.0693308	0.263595	0.128884	0.0644728
0.202144	0.171133	0.578367	0.105663	0.0948038	0.545727	0.394389	0.022387	0.240166	0.365486	0.0228588	0.217971	0.420832	0.159033	0.0103586	0.480744	0.161511	0.00920897	0.118878	0.0939042	0.397639	0.103908	0.0946714	0.458647	0.14331	0.222824	0.266161	0.111936	0.234913	0.359249
0.133706	0.126244	0.00737503	0.0956831	0.110899	0.00600801	0.310316	0.511929	0.351902	0.248788	0.390191	0.370151	0.270902	0.171189	0.271617	0.215817	0.146415	0.291604	0	0.236355	0	0	0.202844	0	0.157347	0.353333	0	0.148464	0.264902	0
0.329085	0	0.133394	0.299815	0	0.116917	0.338386	0.138155	0.261442	0.343443	0.222895	0.164469	0.148036	0.179741	0.464147	0.0950599	0.123995	0.498633	0.00165906	0.10469	0.207077	0.00123286	0.0770535	0.205102	0.148814	0.0849341	0	0.167215	0.0679175	0
0.0141523	0.099632	0.00157516	0.0128966	0.0792079	0.00180552	0.299752	0.100363	0.0992	0.27317	0.1052	0.0862459	0.0849858	0.0146001	0.0666487	0.105235	0.015477	0.0570571	0.00348756	0.544563	0.00365813	0.00257113	0.561364	0.00511509	0.216676	0.440372	0.0694748	0.257499	0.406977	0.0540272
0	0.467861	0.0137878	0	0.365186	0.0141593	0.0865984	0.0494274	0.566909	0.0792571	0.0495768	0.517286	0.475563	0.200402	0.227984	0.347521	0.138154	0.215077	0.238074	0.267332	0.2355	0.133299	0.252099	0.396638	0.0214712	0.21825	0	0.0227633	0.172803	0
0.00821304	0.188651	0.048529	0.00751195	0.229906	0.0364216	0.157042	0	0.0410549	0.105014	0	0.0390244	0.171169	0.118748	0.203517	0.250122	0.17315	0.203081	0.379863	0.0955381	0.000524934	0.261646	0.0637478	0.000508518	0.121862	0.0324095	0.0518552	0.0961723	0.02789	0.056544
0.119843	0.258055	0.419231	0.0842685	0.173482	0.438492	0.00283286	0	0.00858106	0.00195503	0	0.00912349	0.371055	0.0179625	0.065004	0.383656	0.0225225	0.0788288	0.273017	0.00760209	0	0.270377	0.00690744	0	0.238034	0.00440182	0.0441754	0.220315	0.00558771	0.0605865
0.0792079	0.0452617	0.357303	0.0637813	0.0431461	0.301822	0.0965205	0	0.0520267	0.0738235	0	0.0632988	0.606791	0.289667	0.245485	0.462682	0.230295	0.255957	0.0839986	0.16307	0.113536	0.0686525	0.188652	0.160708	0.249736	0.061426	0.196326	0.240677	0.0633788	0.210192
0.462921	0.127247	0.3444	0.337359	0.130774	0.244217	0.516034	0.410247	0.414794	0.463883	0.347378	0.440358	0.0440174	0.124966	0.723929	0.0349416	0.0949964	0.693256	0.00928793	0.364398	0.0853403	0.005074	0.294292	0.126161	0.0888352	0.0714548	0.551616	0.0930969	0.0615896	0.453694
0.33881	0.428045	0.160167	0.244431	0.331069	0.149397	0.650271	0.0902307	0.174103	0.404175	0.0484429	0.20156	0.440456	0.0301912	0.0549946	0.407954	0.0459418	0.0903522	0	0.331576	0	0	0.288153	0	0.502308	0.0390647	0.0851723	0.479372	0.0333253	0.0761353
0.10559	0.0593513	0.510355	0.0774291	0.0424063	0.523785	0.0616403	0.261971	0.0583333	0.0510279	0.192603	0.0656827	0.188774	0.079496	0.136946	0.171756	0.0708597	0.134164	0.00153639	0.114135	0.168556	0.00155612	0.0881152	0.128481	0.134415	0.502688	0.0301902	0.131037	0.526532	0.0324372
0.51008	0.0958299	0.242196	0.498112	0.09338	0.242718	0.055191	0	0.176572	0.0547264	0	0.235362	0.487497	0.191369	0.122946	0.555556	0.241876	0.136358	0	0.0972763	0.214332	0	0.104348	0.294039	0.208926	0.645323	0.194444	0.131159	0.556578	0.267141
0.0757512	0.172239	0.360813	0.0639971	0.150462	0.348945	0.220191	0.182035	0.362688	0.2159	0.132677	0.487919	0.27879	0.163747	0.036605	0.201792	0.148501	0.0458638	0.0953177	0.3147	0.340235	0.153915	0.410441	0.274805	0.017418	0.400119	0	0.0156164	0.370935	0
0.344474	0.340076	0.0795587	0.255991	0.336818	0.059695	0.0880942	0.0058148	0.078503	0.106859	0.00696258	0.0795274	0.348589	0.114114	0.0283549	0.379198	0.131524	0.0300429	0.00041806	0.0269917	0.00043535	0.000418235	0.0259306	0.00041806	0	0	0.22616	0	0	0.145336
0.153573	0	0.506654	0.0879959	0	0.532553	0.225489	0.283145	0.0969838	0.194414	0.243256	0.0973299	0.313155	0.0233556	0.120466	0.177856	0.0158422	0.143873	0.293738	0.155736	0.40542	0.276201	0.141381	0.391418	0.148417	0.366466	0.138774	0.0757807	0.25202	0.186912
0.11772	0.0669145	0.690122	0.0905624	0.0487145	0.729266	0.0562569	0	0.229635	0.0404265	0	0.270094	0.240453	0.0255776	0.150998	0.203593	0.0179889	0.125425	0.00502197	0.399456	0	0.00231884	0.34029	0	0.0754537	0.0279001	0.0297357	0.0343404	0.0165181	0.0386819
0.052647	0.000584966	0.428423	0.0369534	0.000519615	0.338534	0.0409836	0.00947746	0.0859002	0.0270133	0.00491237	0.109235	0.103941	0	0.126476	0.0540661	0	0.132488	0	0.188884	0	0	0.235512	0	0.415765	0.201299	0.120408	0.400452	0.188499	0.117063
0.0591304	0.00347826	0.412378	0.0423149	0.00260586	0.393902	0.0142766	0.0848072	0.0165807	0.00897762	0.0554549	0.0159453	0.000791975	0	0.00738217	0.000851789	0	0.00881356	0.0435661	0	0.0121928	0.0323064	0	0.0187536	0.00160073	0.157881	0.0430339	0.00138067	0.115779	0.0365882
0.509908	0	0.0235907	0.391907	0	0.017504	0.350275	0.0212912	0.348112	0.260914	0.013007	0.424454	0.179357	0.078616	0.22291	0.129317	0.0753355	0.296267	0.107907	0.498826	0	0.0838292	0.408995	0	0.0225907	0.235231	0.131421	0.018378	0.185298	0.127254
0.311899	0.0879527	0.0308824	0.276903	0.0583333	0.0413386	0.303759	0.0338346	0.452156	0.219148	0.02658	0.415243	0.430764	0.285153	0.12492	0.386611	0.174378	0.0851157	0	0.0421394	0.0162075	0	0.0253535	0.0221239	0.0988223	0.155105	0.0238623	0.092603	0.162175	0.0266257
0.230013	0.0849934	0.00400802	0.161417	0.0712536	0.00335508	0	0.0461343	0.0673586	0	0.0307138	0.0987884	0.25318	0.210833	0.285077	0.281068	0.237804	0.289642	0.0331126	0.0624213	0.352379	0.0249377	0.0475734	0.356597	0.22026	0.00932945	0.0571429	0.24298	0.00916905	0.0509091
0.188248	0.00707291	0.225105	0.123704	0.00543933	0.192349	0.327127	0.0440726	0.178149	0.189566	0.026953	0.168806	0.0617752	0.108831	0.00907487	0.0698261	0.0981694	0.007242	0.0461339	0.340799	0.0569347	0.0372215	0.331062	0.068551	0.214525	0.275611	0.319331	0.189611	0.271537	0.355948
0.18904	0.103761	0.020152	0.121763	0.105715	0.0127402	0.0194729	0.0354205	0.0430439	0.0123945	0.0309975	0.0313068	0.00206327	0.00412655	0.465665	0.001712	0.00375469	0.510638	0.250758	0.102834	0.361192	0.133379	0.0651924	0.430489	0.459685	0.23782	0.0189926	0.392945	0.176183	0.0164599
0.125986	0.0414201	0.36266	0.111743	0.0346964	0.383993	0.171429	0.0180758	0	0.133454	0.0147385	0	0.336353	0.167015	0.0503725	0.513657	0.169416	0.033459	0.0726722	0.235052	0.157216	0.0369231	0.175385	0.230886	0.0762768	0.452391	0.0143916	0.0830493	0.558206	0.0163097
0.314321	0.127616	0.209821	0.187837	0.0816702	0.195929	0.18703	0.209148	0.285006	0.123986	0.127104	0.31089	0.28095	0.0937342	0	0.238167	0.0903556	0	0.0334129	0.111231	0	0.0247088	0.0730674	0	0.223621	0.226013	0.00159915	0.177704	0.202001	0.00179856
0.104834	0.273187	0.250059	0.0728658	0.231043	0.205509	0.0930937	0.0797658	0.113274	0.0751181	0.0662863	0.109989	0.306117	0.0901691	0.217433	0.331451	0.0820412	0.182712	0.0177086	0.0805344	0	0.0113931	0.0364233	0	0.144964	0.148025	0.0199137	0.112163	0.108279	0.0188265
0.0962764	0.0459577	0.60969	0.0775885	0.0412278	0.547716	0.155362	0.235695	0.440409	0.14386	0.219323	0.438246	0.0502002	0.535432	0.18575	0.061563	0.586583	0.165936	0.001443	0.0135977	0	0.000951022	0.0114123	0	0.235362	0.404597	0.367736	0.157364	0.361628	0.491594
0.0887021	0	0.349146	0.0454437	0	0.352069	0.335932	0.424402	0.54206	0.2719	0.320202	0.581511	0.244448	0.0540457	0.133442	0.25677	0.067982	0.159797	0.0818486	0.316013	0.00163399	0.0734449	0.241569	0.00139198	0.0512821	0.312178	0.469279	0.0530806	0.321706	0.467216
0.183125	0.051875	0.476486	0.131923	0.0428941	0.415128	0.185229	0.134455	0.509749	0.151744	0.126666	0.443279	0.0639777	0.261474	0.0902012	0.039801	0.158499	0.0878912	0	0	0.146128	0	0	0.157703	0.22251	0.0246837	0.331467	0.195485	0.020826	0.318327
0.260209	0.110339	0.577382	0.130643	0.0619059	0.516685	0.0426938	0.000178635	0.455983	0.0343292	0.000154991	0.42258	0.590087	0.164331	0.195164	0.63276	0.166873	0.184818	0.0463185	0.37176	0.0732151	0.0513442	0.39598	0.0703518	0.366675	0.132288	0.000244978	0.278324	0.106216	0.000259134
0.0863005	0.369342	0.212475	0.0744017	0.246278	0.274714	0.109899	0.122903	0.602066	0.0894503	0.121074	0.497439	0.204417	0.112013	0.0657586	0.202523	0.090339	0.0535309	0.00513824	0.461726	0.0216612	0.00335678	0.453165	0.0325422	0.125187	0.419611	0.0217314	0.121931	0.494174	0.0262764
0.0818505	0.0553578	0.128866	0.054878	0.0555115	0.0861612	0.316667	0	0.531187	0.234418	0	0.449266	0.30854	0.492901	0.213771	0.338683	0.478699	0.189134	0.400613	0.146438	0.0787159	0.376561	0.159942	0.0914665	0	0.0878594	0.180245	0	0.0608632	0.157552
0.480769	0.0157967	0.0904605	0.275265	0.0189145	0.043256	0.314594	0.152729	0.210906	0.200867	0.0840531	0.24469	0.444818	0.0418768	0.199401	0.396306	0.0382304	0.204322	0.0112444	0.347074	0	0.00923456	0.300636	0	0.00574713	0.325517	0.00551724	0.00378788	0.111742	0.00287356
0.142471	0.0501931	0.584398	0.0919054	0.0296533	0.638107	0.713712	0.124785	0.0706904	0.611452	0.0899132	0.0840501	0.00234375	0.126116	0.364351	0.00235717	0.106353	0.305506	0.267739	0.0838109	0.261282	0.254504	0.098031	0.321507	0.0187114	0.00114025	0	0.0169788	0.000875197	0
0.0337362	0.129406	0.443916	0.0290043	0.101863	0.484848	0.0748775	0	0.225414	0.0347854	0	0.19896	0.0527808	0.136879	0.0935451	0.049294	0.0976314	0.0714423	0	0.0622483	0.235079	0	0.0825243	0.45307	0.260784	0.612403	0.0913006	0.220311	0.526082	0.0928399
0.493659	0.342406	0.0109055	0.415193	0.365829	0.00858481	0.566499	0	0	0.522685	0	0	0.335475	0.1323	0.213097	0.281433	0.171527	0.329331	0.0160689	0.0764265	0.00852053	0.0102922	0.0544018	0.00946915	0.185451	0.218971	0.177346	0.17069	0.249425	0.219482
0.0520408	0.382653	0.203726	0.023732	0.229078	0.155188	0.194958	0.0415966	0.541532	0.148599	0.0336334	0.510488	0.165835	0.0382464	0.05898	0.126865	0.0271985	0.0548269	0.224475	0.0867499	0	0.172121	0.0527933	0	0	0.434696	0	0	0.504841	0
0.151968	0.0418535	0.360945	0.0969793	0.0218125	0.441971	0.0911344	0	0.0625407	0.0987176	0	0.0572622	0.0891645	0.115796	0.293525	0.0982734	0.109048	0.250799	0.0923358	0.253252	0	0.0757561	0.211798	0	0.352199	0.183849	0.311042	0.327545	0.174936	0.318241
0.00202758	0.112733	0.00119284	0.00230627	0.110537	0.00138376	0.171008	0.10115	0.350105	0.133996	0.0840478	0.330152	0.175605	0.0602823	0.206995	0.191597	0.0882787	0.277827	0	0.00829876	0.0739972	0	0.00833333	0.106574	0.163217	0.54918	0.143443	0.120402	0.278973	0.098777
0	0	0.423651	0	0	0.51384	0.215403	0	0.233174	0.178581	0	0.259985	0.145234	0.0075643	0.0288722	0.115489	0.00510334	0.024496	0.00842778	0.0796037	0.0755039	0.0114444	0.0919495	0.0642255	0.255063	0.423485	0.256715	0.221989	0.284515	0.198168
0.0989602	0.313374	0.333694	0.0966048	0.314955	0.324116	0.664487	0.139323	0.153846	0.467026	0.0917088	0.164269	0.336606	0.0697972	0.193986	0.382396	0.0749313	0.183318	0.022	0.448146	0.0538625	0.0141753	0.349227	0.0651429	0	0.0455367	0.25262	0	0.0392279	0.185756
0.247154	0.572063	0.39495	0.213788	0.39707	0.492193	0.261905	0.0500992	0.00136595	0.128922	0.0250838	0.00134294	0.293451	0.0900801	0.100059	0.314387	0.0770503	0.0798866	0.0328192	0.275256	0	0.0191205	0.272467	0	0.00520969	0.185705	0	0.0049334	0.146769	0
0.449175	0.130122	0.083388	0.495742	0.160538	0.0745962	0.135676	0.0305985	0.136595	0.136919	0.0264189	0.159654	0.0324838	0.048636	0.198511	0.0299421	0.0664704	0.294334	0.248695	0.0415883	0.402961	0.255886	0.0365551	0.344239	0.244362	0.443094	0.148136	0.230344	0.392836	0.139327
0.0988468	0.171746	0.00170898	0.0635089	0.101807	0.00185234	0.379475	0.72315	0.515921	0.245623	0.419474	0.575695	0.205006	0.183699	0.0612574	0.177503	0.170474	0.0656556	0.0026017	0.213427	0.192727	0.00240858	0.167068	0.162961	0.264006	0.104799	0.12057	0.223562	0.122159	0.165966
0.0652022	0	0.155515	0.0467383	0	0.0842289	0.123265	0.0504872	0.394917	0.103598	0.0459863	0.364392	0.584757	0.179821	0.0560267	0.554099	0.149594	0.0491877	0.00383422	0.333833	0.0558528	0.00299829	0.22273	0.0476538	0.0857086	0.216289	0	0.0857428	0.209172	0
0.0646008	0.356092	0.285301	0.0468571	0.279934	0.263238	0.340226	0.495865	0.385345	0.211202	0.231769	0.511785	0.32871	0.68136	0.460993	0.299256	0.555366	0.41273	0	0.164933	0	0	0.168288	0	0.00821789	0.443662	0.0420464	0.00853242	0.522184	0.0476638
0.24677	0.0542636	0.118925	0.167397	0.0497827	0.0879346	0.239764	0.420509	0.189634	0.180807	0.276096	0.217803	0.231671	0.0646909	0.0192406	0.213275	0.0578635	0.0186944	0.133391	0.052257	0.0518503	0.151306	0.0633317	0.0553987	0.00193536	0.124767	0.00932836	0.0020674	0.110606	0.00774144
0.300347	0.0116609	0.201279	0.189916	0.00716776	0.207055	0.0221161	0.0258859	0.117137	0.0139905	0.0207661	0.0923688	0.237705	0.0952199	0.0534293	0.293956	0.110234	0.0500177	0	0.375967	0	0	0.35099	0	0.0435576	0.140763	0.119591	0.0390552	0.141487	0.134064
0.112664	0.0943883	0.143383	0.111442	0.115496	0.115908	0.19293	0	0.066234	0.181091	0	0.0693584	0.0186538	0.536923	0.0415829	0.0169477	0.486623	0.0414815	0	0.087122	0.0158596	0	0.0818435	0.0189538	0.197613	0.0824742	0	0.185321	0.0370963	0
0.241246	0.0346639	0.325846	0.123168	0.0274542	0.210046	0.335156	0.0252313	0.194148	0.175088	0.0182871	0.139938	0.461301	0.0957001	0.0248612	0.504948	0.09707	0.0230374	0.0313228	0.41865	0.000780336	0.0209691	0.304052	0.000846561	0.293393	0.0617313	0.000232072	0.295466	0.0458542	0.000171174
0.0511515	0.432242	0.0893271	0.0540887	0.344741	0.118431	0	0.0886559	0.377838	0	0.0659762	0.363302	0.353481	0.321092	0.236709	0.260379	0.23568	0.235867	0.0806581	0.158056	0	0.0877005	0.150802	0	0.313833	0.038633	0.102526	0.333333	0.033657	0.0840951
0.46072	0.0988639	0.0231346	0.387162	0.0852439	0.0225472	0.611773	0.383464	0.416514	0.337906	0.229766	0.38395	0.633496	0	0.0511399	0.615825	0	0.0795549	0.000390701	0.120941	0.00091047	0.000377465	0.15042	0.0011721	0.12528	0.171135	0.0618036	0.124888	0.219616	0.0795607
0.295008	0.0143722	0.155696	0.156752	0.0149783	0.079381	0.204408	0.278788	0.046115	0.180711	0.159823	0.0711154	0.139111	0.602178	0.187067	0.143835	0.552377	0.165961	0.0584625	0.232509	0.0106007	0.0686646	0.249621	0.00968992	0.385073	0.0336788	0	0.335897	0.0372026	0
0.106595	0.259969	0.39388	0.0508227	0.220703	0.221207	0.281771	0.352253	0.378001	0.23495	0.283972	0.390976	0.0222919	0	0.464506	0.0171444	0	0.368858	0	0.0705318	0.0929012	0	0.0707256	0.102804	0.185819	0.349899	0.186428	0.238298	0.310638	0.12906
0.383605	0.077597	0.368053	0.233613	0.054267	0.320503	0.121063	0.0493163	0.115216	0.130897	0.0522376	0.117608	0.571852	0.107779	0.164709	0.392002	0.0626077	0.139575	0.0416288	0.200619	0.40967	0.0390718	0.198942	0.43283	0.355672	0.0709382	0.386104	0.345452	0.0541356	0.303367
0.261816	0.0977481	0.235953	0.181257	0.0884262	0.180572	0.0883012	0.328552	0.283692	0.05445	0.154837	0.3712	0.299965	0.279945	0.265097	0.319575	0.28992	0.257697	0.0975024	0.0942709	0.377467	0.0845305	0.102436	0.473103	0.151929	0.0477332	0.409111	0.167481	0.0445665	0.346502
0.0632184	0.150752	0.190031	0.0602613	0.212461	0.128529	0.0112565	0	0.357143	0.00732414	0	0.332993	0.191581	0.056685	0.0497414	0.197242	0.0578049	0.0492683	0.0513556	0.0530079	0	0.0408544	0.0445873	0	0.261106	0.0547397	0.200267	0.24625	0.0450055	0.174588
0	0.038796	0.068873	0	0.0259392	0.0608696	0.109375	0.0774648	0.234996	0.0847255	0.0615923	0.228946	0.159043	0.311235	0.173863	0.132975	0.270075	0.180446	0.0111514	0.0195457	0.184011	0.00718262	0.0199318	0.29133	0	0.239537	0.0581091	0	0.287637	0.0686686
0.158547	0.0471656	0.366129	0.105667	0.0470926	0.244392	0.110308	0.00187416	0.00470588	0.0417808	0.000866873	0.00385356	0.314253	0.0455962	0.0501953	0.374219	0.0603823	0.055821	0.00372208	0.485974	0.0940594	0.0021606	0.424199	0.141439	0.158835	0.604735	0	0.152271	0.561057	0
0.0294433	0.000535332	0.590376	0.0192577	0.000404367	0.511204	0.0413398	0	0.56362	0.022685	0	0.508609	0.0223909	0.0765667	0.282064	0.0214788	0.0948661	0.364318	0.00150981	0.528015	0.0200974	0.00125366	0.362307	0.016608	0	0.1925	0.389816	0	0.238542	0.413579
0.191079	0.13192	0.0212363	0.140335	0.0876787	0.0234665	0.285498	0.117718	0.337567	0.254084	0.111993	0.315782	0.508676	0.310448	0.335778	0.439543	0.293347	0.367186	0.044121	0.114486	0.167402	0.0331252	0.121575	0.236775	0.00191449	0.199206	0.29208	0.00181708	0.182314	0.281642
0.282732	0.205237	0.00712219	0.17545	0.12909	0.00702679	0.0901553	0.390438	0.221491	0.0777896	0.297246	0.251028	0.0456453	0.019937	0.0388083	0.0384547	0.0183097	0.0423051	0	0.0966021	0.212564	0	0.0973716	0.234934	0	0.0367611	0.132141	0	0.0372984	0.416275
0.126839	0.191503	0.21383	0.107917	0.226582	0.153765	0.103421	0	0.133715	0.0691575	0	0.128098	0.643928	0.206764	0.267903	0.500972	0.216979	0.361363	0.0604936	0.205437	0.00589895	0.056404	0.163103	0.00502293	0.0636095	0.591345	0.0413158	0.061982	0.544144	0.0390163
0.381406	0.000772599	0.180233	0.309121	0.000758342	0.148821	0.361179	0.450415	0.111362	0.421994	0.367575	0.159437	0.0412216	0.0324959	0.0227389	0.0279392	0.0456177	0.0470961	0.200555	0.47322	0.00228609	0.151952	0.435135	0.00277447	0	0.0637842	0.00285867	0	0.0624781	0.00340426
0.224331	0.402071	0.201024	0.133952	0.159044	0.303452	0.181175	0.0781316	0.0207727	0.125122	0.0730352	0.015347	0.414452	0.0689977	0.013883	0.374001	0.0680616	0.0151759	0.00150527	0.201107	0	0.00150225	0.218327	0	0.0180074	0.053693	0	0.0240021	0.0534829	0
0.109181	0.0731446	0.1364	0.104175	0.0901401	0.105608	0.224005	0.0136661	0.121653	0.126638	0.00669383	0.14041	0.325987	0.167401	0.307959	0.245934	0.160378	0.391077	0	0.26212	0.00434637	0	0.181188	0.00322101	0.00548628	0.531449	0	0.00393068	0.446847	0
0.0745995	0.382151	0.0410116	0.0533552	0.190248	0.0589198	0.345551	0.0682236	0.0541879	0.374853	0.084426	0.0475018	0.541414	0.138573	0.0642865	0.469609	0.134316	0.0718394	0	0.1893	0.00231481	0	0.173503	0.00230592	0.306977	0.54957	0.372117	0.372952	0.601432	0.335194
0.419462	0	0.0383425	0.281122	0	0.0299145	0.0717982	0.265201	0.379127	0.0382891	0.120873	0.443601	0.0927438	0.0988662	0	0.112828	0.0946797	0	0	0.156624	0.208206	0	0.141286	0.234921	0.483742	0.0568757	0.0151928	0.419695	0.0505365	0.0155595
0.123178	0.354615	0.178913	0.108729	0.305257	0.183461	0.139023	0.0254965	0.216193	0.0956072	0.0269886	0.140458	0.402754	0.17377	0.0310859	0.282859	0.121343	0.030908	0	0.618795	0	0	0.532803	0	0.270238	0.104241	0.243996	0.204647	0.0729223	0.225395
0.108723	0.218458	0.39596	0.0770609	0.174545	0.351254	0.0646341	0.163415	0.569156	0.0664942	0.155014	0.617267	0.172633	0.0462166	0.0857	0.0949178	0.0256281	0.0864322	0.356575	0.291697	0.00267835	0.308682	0.217147	0.00230318	0	0.211295	0.0549366	0	0.243902	0.0608252
0.152328	0.0317528	0.0711436	0.152262	0.0328014	0.0688398	0.275249	0.181481	0.357468	0.254286	0.156424	0.383144	0.317243	0.0916002	0.0743071	0.375131	0.102147	0.0700763	0.0413972	0.303792	0	0.0258586	0.268687	0	0	0.191788	0.00779626	0	0.210376	0.00825083
0.339461	0.150492	0.13809	0.306091	0.124956	0.149961	0.352775	0.356172	0.420083	0.181052	0.154432	0.497239	0.0659435	0.425159	0.0902772	0.0625621	0.340134	0.0761267	0	0.319918	0.00662252	0	0.281488	0.00764256	0.0556937	0.101397	0.158022	0.0487596	0.107784	0.191864
0.0637712	0.22161	0.10515	0.0543616	0.282017	0.0704353	0.171293	0.0368755	0.00542155	0.101218	0.0205798	0.00574039	0.328784	0.244147	0.117522	0.293637	0.221995	0.119649	0.0126732	0.0191551	0.228811	0.0125438	0.0212952	0.257	0.217947	0.165141	0.629049	0.196797	0.127307	0.537051
0.181211	0	0.0224496	0.0920606	0	0.0178693	0.129231	0.142922	0	0.128824	0.134714	0	0.274972	0.263266	0.0140138	0.33654	0.272005	0.0118301	0.0269857	0.62873	0.0652325	0.0243119	0.415596	0.0478615	0.107866	0.446937	0	0.100017	0.221798	0
0.140493	0	0.0631661	0.0787879	0	0.0460227	0.462597	0.330628	0.296461	0.345455	0.245609	0.298024	0.279387	0.0161699	0.0170112	0.234731	0.0121783	0.0152494	0.00615848	0.264862	0.0552615	0.00464061	0.221924	0.0614479	0.0503741	0.182819	0.0124526	0.0604911	0.202236	0.0114713
0.0764256	0.576132	0.258384	0.0625451	0.497967	0.244648	0.273994	0.296116	0.536147	0.244368	0.267759	0.528818	0.351861	0.377142	0.607605	0.273316	0.332388	0.689393	0.0436054	0.132915	0	0.0351554	0.0953912	0	0.184733	0.0158103	0.000988142	0.172365	0.0151947	0.00101781
0.0683945	0	0.224462	0.0550725	0	0.238841	0.262038	0.0070901	0.247407	0.19991	0.00711111	0.18819	0.244755	0.12008	0.448069	0.209778	0.103008	0.448453	0.211802	0.0138771	0.117956	0.177837	0.0168586	0.170666	0	0.169476	0.167603	0	0.0820862	0.230373
0.00826446	0.133503	0.227762	0.00553191	0.0837655	0.242979	0.286144	0.213939	0.532017	0.22025	0.149568	0.585746	0.332778	0.0204209	0.161218	0.395493	0.0192572	0.127923	0	0.213207	0	0	0.157022	0	0.369806	0.262797	0.0362372	0.430264	0.201256	0.0238518
0.215654	0.468383	0.180775	0.224582	0.449763	0.196053	0.25324	0.0012197	0.091704	0.256525	0.00085306	0.132819	0.348288	0.118493	0.131385	0.335694	0.0937771	0.107881	0.140675	0.243967	0.107942	0.125935	0.143484	0.0709138	0.30918	0.180549	0.115789	0.318068	0.131874	0.0822096
0.0390123	0.119974	0.000363372	0.0383886	0.158309	0.000270978	0.0214743	0.0026372	0.0190698	0.0247862	0.00325581	0.0178287	0.139337	0.27997	0.284006	0.147393	0.353368	0.338868	0	0.237434	0.0804576	0	0.229057	0.0946602	0	0.150095	0.0272212	0	0.207365	0.0376176
0.199759	0.0365022	0.0745166	0.216522	0.0395394	0.0745652	0.189133	0.092078	0.560194	0.125206	0.0538835	0.633718	0.322728	0.17736	0.216897	0.347793	0.206213	0.234008	0.000299401	0.0594507	0.147994	0.000185667	0.0610843	0.24521	0.239672	0.254429	0.0939168	0.289541	0.218716	0.0668287
0.273561	0	0.108288	0.216308	0	0.103284	0.151644	0.0853659	0.0535188	0.163709	0.0678466	0.0726961	0.0346164	0.0850876	0.312849	0.0281478	0.0758004	0.34275	0.0489273	0.0628362	0	0.0397619	0.054646	0	0.0369912	0.186447	0	0.033786	0.173456	0
0.463861	0.134187	0.161568	0.27263	0.105163	0.121169	0.00700758	0.00359848	0.305025	0.0052076	0.00238693	0.341731	0.649078	0.174693	0.179496	0.656023	0.165534	0.168285	0.407531	0.0840688	0.0110327	0.363653	0.0707258	0.0104015	0.0156475	0.216105	0.353626	0.0163196	0.167136	0.26223
0.279582	0.59246	0.332344	0.216493	0.491777	0.310036	0.27195	0.0810446	0.475296	0.167452	0.0473062	0.501386	0.380529	0.0471959	0.191187	0.338308	0.0475811	0.216803	0	0.283276	0.0136519	0	0.336203	0.015392	0.000807754	0.0505985	0.094124	0.000408998	0.0380368	0.139742
0.180638	0.470189	0.163235	0.109717	0.341699	0.136429	0.236238	0	0.0116001	0.164008	0	0.0138429	0.260891	0.0919461	0.176524	0.217317	0.0792171	0.182581	0.192182	0	0.0185417	0.198904	0	0.0150651	0.299389	0.547985	0.00601202	0.272533	0.35097	0.00422999
0.246472	0.102775	0.0564284	0.191276	0.0967028	0.0465413	0.213467	0.171715	0.116438	0.155463	0.114932	0.126695	0.0025837	0.144687	0.351228	0.00242645	0.104089	0.269052	0.114983	0.1424	0.1036	0.059317	0.213301	0.300813	0.141324	0.169779	0.413505	0.169254	0.153652	0.312472
0.143929	0.0579809	0.497293	0.092972	0.0354019	0.526107	0.0154809	0.0227273	0.358708	0.0118567	0.0155862	0.400605	0.477353	0.0651216	0.211115	0.473348	0.0651273	0.21292	0.0309111	0.0552396	0.0874628	0.0163511	0.0585198	0.175163	0	0.057333	0.00536826	0	0.0498413	0.00589206
0.0642177	0.00217687	0.025426	0.0518795	0.00216392	0.0206639	0.25653	0.29002	0.0283386	0.0852912	0.105327	0.0259437	0.251914	0.00552878	0.000676285	0.200293	0.00469597	0.000722456	0.000451977	0.0753336	0.0443392	0.000417014	0.0729775	0.0465537	0.116247	0.0860908	0.392494	0.120669	0.0785724	0.345088
0.562589	0.0177809	0.262541	0.367309	0.0150195	0.202925	0.291045	0	0.538378	0.125107	0	0.42376	0.174709	0.287438	0.204931	0.215716	0.317045	0.18307	0.456032	0.10991	0.116216	0.40074	0.0796691	0.0958633	0.0534074	0	0.00256968	0.0485714	0	0.00314161
0.162966	0.0487174	0.346548	0.1358	0.0492267	0.285791	0.0221468	0	0.123207	0.016413	0	0.108008	0.242222	0.20697	0.190202	0.316248	0.280594	0.197502	0.171566	0.0347741	0.905102	0.839183	0.0280251	0.14913	0.189097	0.226202	0.029474	0.164207	0.158859	0.0238367
0.312703	0	0	0.200249	0	0	0	0.0412256	0.453604	0	0.0412821	0.454001	0.151161	0.134965	0.0546546	0.136231	0.138722	0.0623324	0	0.0168801	0.00523865	0	0.0188741	0.00467897	0.0619977	0.577986	0.0730679	0.0558428	0.425371	0.0597015
0.106586	0.232743	0.200772	0.114782	0.242692	0.207348	0.502797	0.121504	0.0903392	0.333432	0.100111	0.0727111	0.104765	0.0317982	0.0839227	0.142954	0.0293495	0.056767	0	0.215866	0	0	0.252048	0	0.533687	0.115682	0.225657	0.565948	0.0856137	0.157484
0.320805	0	0.11545	0.17696	0	0.108337	0.081026	0.0266689	0.109524	0.0697776	0.0213605	0.117759	0.129198	0.0359836	0.097219	0.0881047	0.0298663	0.118327	0.0486917	0.19354	0.125033	0.0462903	0.160718	0.109215	0	0.172996	0	0	0.132901	0
0.412406	0.421722	0.385766	0.36062	0.420671	0.338168	0.362281	0.628028	0.416067	0.233094	0.391224	0.429736	0.273647	0.239748	0.320531	0.359296	0.301582	0.307084	0.0571792	0.0154273	0	0.0563674	0.0104384	0	0.0527643	0.150758	0.126263	0.0394716	0.0938827	0.105108
0.169941	0.142988	0.309495	0.130986	0.126465	0.269718	0.212038	0.0745493	0.181733	0.311071	0.114286	0.173913	0.409566	0.107064	0.264728	0.387648	0.0978434	0.255609	0.0632091	0.19196	0.00285442	0.065499	0.193618	0.00277842	0	0.079504	0.0574398	0	0.070573	0.0492572
0.0438914	0.0841629	0.175099	0.0198608	0.046131	0.144554	0.376058	0	0.101653	0.247219	0	0.0866272	0.221575	0.092596	0.248134	0.216495	0.0976592	0.267843	0.00345622	0.445264	0	0.00234926	0.504307	0	0.303657	0.259099	0.0256748	0.291789	0.231066	0.0238282
0.0782229	0.221859	0.46141	0.0714998	0.225986	0.414051	0.293861	0.13458	0.117577	0.260631	0.125359	0.111952	0.396732	0.161825	0.496176	0.310866	0.0971257	0.380057	0.135892	0.063197	0.00743494	0.1057	0.0534111	0.00807848	0.0013132	0.505299	0	0.000879507	0.461302	0
0.150763	0	0.350168	0.0928683	0	0.326019	0	0.035243	0.143371	0	0.0375128	0.171166	0.461251	0.222074	0.322988	0.453972	0.147576	0.218078	0	0.0663975	0.2048	0	0.0677191	0.182966	0.311265	0.349263	0.107178	0.376368	0.323851	0.0821897
0.0850067	0.476238	0.457432	0.0733892	0.334666	0.561976	0.318064	0.219677	0.328704	0.378445	0.229847	0.3738	0.206341	0.529858	0.464286	0.175174	0.396742	0.409496	0.0773493	0.407508	0.128185	0.0665903	0.399733	0.146055	0.179438	0.0493101	0	0.152708	0.0354529	0
0.031316	0.440535	0.0460811	0.03125	0.493108	0.0410815	0.325241	0.0771533	0.111901	0.177399	0.0402498	0.116996	0.0935386	0.225135	0.236534	0.0798556	0.225976	0.278098	0.00775963	0.142422	0.131127	0.0067834	0.0994636	0.104755	0	0.535059	0.000941176	0	0.434218	0.000921022
0.111533	0.135738	0.550049	0.0784379	0.13897	0.377837	0.146581	0.208781	0.0122363	0.0978477	0.096308	0.0177072	0.309159	0.143269	0.0813309	0.322089	0.166796	0.0908856	0	0.133784	0.224934	0	0.0800633	0.199531	0.148262	0.0126775	0.120352	0.157106	0.0122229	0.109505
0.148189	0.0790048	0.113152	0.122122	0.0563424	0.130755	0.0225829	0.126676	0.3078	0.0180536	0.0835856	0.37292	0.0864169	0.00227713	0.327988	0.0665089	0.00178763	0.334555	0	0.497207	0.11253	0	0.316404	0.115008	0.294928	0.21957	0.0249213	0.221701	0.163636	0.0247074
0.349598	0.0886641	0.219502	0.225096	0.0628957	0.199234	0	0	0.20727	0	0	0.260026	0.330282	0.0327511	0.104772	0.349507	0.029394	0.0888604	0.0255201	0.135941	0.199125	0.018189	0.0982602	0.201942	0.0466311	0.531503	0.089784	0.0483309	0.483719	0.0788382
						0.284547	0.173002	0.286819	0.219874	0.139542	0.274774	0.146364	0.146135	0.126385	0.151144	0.108484	0.0908552	0.000598265	0.156518	0.0422114	0.00040833	0.0855451	0.033802	0.0466667	0.227424	0.13677	0.0489431	0.210894	0.12093
						0.107678	0	0.154744	0.117167	0	0.144206	0.201701	0.0884262	0.0754902	0.176667	0.10725	0.104534	0.15091	0.170377	0.0779191	0.119591	0.1745	0.100705	0	0.052969	0.0711876	0	0.0424784	0.055308
						0.333895	0.0439575	0.153526	0.409771	0.0503341	0.164545	0.137791	0.0766326	0.39227	0.132919	0.0867389	0.460279	0.544988	0.197908	0.134825	0.371558	0.162107	0.161983	0	0.0326737	0.0991717	0	0.0277941	0.100654
						0.0994691	0	0.000854284	0.094175	0	0.00103489	0.460875	0	0.0558848	0.420617	0	0.0591351	0.00391833	0.40386	0	0.00356272	0.408026	0	0.33631	0.111242	0.0119944	0.333938	0.0953245	0.0103511
						0.0818169	0.277816	0.304859	0.0874536	0.242336	0.373571	0.107136	0.351939	0.352453	0.139614	0.38075	0.292604	0.0418132	0.250452	0.184857	0.0469195	0.303881	0.199883	0.0151832	0.281158	0.00708801	0.0120182	0.197265	0.00628272
						0.305701	0.263941	0.30896	0.23987	0.17481	0.366036	0.254194	0.154007	0.28879	0.211598	0.11724	0.264101	0.409382	0.0886166	0.0275262	0.34208	0.0808228	0.0300446	0	0	0	0	0	0
						0.157908	0.189859	0.131373	0.160461	0.227427	0.111445	0.5356	0.276212	0.301647	0.591765	0.33425	0.330384	0.00861892	0.417685	0	0.00807692	0.335192	0	0.0411649	0.142944	0	0.0447619	0.167143	0
						0.188079	0.0495967	0.0349245	0.185995	0.0447681	0.0382627	0.369713	0.141317	0.0564802	0.394653	0.129621	0.0485319	0.0722569	0.417626	0.11968	0.0385898	0.397332	0.213202	0.159012	0.125652	0.0056899	0.133003	0.109459	0.00592593
						0.425522	0.0547564	0.181439	0.220592	0.0378934	0.135915	0.00667959	0.00258565	0.223763	0.00544051	0.00204918	0.217725	0.0618874	0.159409	0.523597	0.0386296	0.137563	0.723887	0.229832	0.126057	0	0.214699	0.125163	0
						0.165409	0.184968	0.265136	0.163944	0.167003	0.291055	0.135389	0.506569	0.41723	0.1697	0.392647	0.258013	0	0.174844	0.0607477	0	0.182743	0.078768	0.477175	0.0619393	0.00555318	0.442223	0.0610398	0.00590506
						0.115003	0.303999	0.262479	0.131961	0.266677	0.343333	0.000253936	0.170391	0.0715949	0.000291036	0.157549	0.05776	0.00162075	0.208076	0.016152	0.00142653	0.17852	0.0157444	0.0310734	0.305017	0.276138	0.0295756	0.277895	0.264326
						0.274742	0.00559785	0.286785	0.169803	0.00347029	0.285912	0.173168	0.116135	0.195586	0.198981	0.115724	0.169611	0.0964532	0.354494	0.155254	0.117574	0.463764	0.166624	0.00554288	0.330957	0.180697	0.00600813	0.303587	0.152918
						0.181383	0	0.00906649	0.135962	0	0.00744622	0.0243161	0.484151	0.0576625	0.0325077	0.45753	0.0407605	0	0.0835118	0	0	0.0920206	0	0.0936126	0.0436628	0.0272893	0.110064	0.0437823	0.0232739
						0.0588125	0.273459	0.00730315	0.0360422	0.193865	0.00631313	0.00157853	0.136346	0.338173	0.00124902	0.124617	0.390622	0.0192786	0.0242511	0	0.0145335	0.019925	0	0.111374	0.0460655	0.44676	0.143829	0.0518531	0.389415
						0.306384	0.0998313	0.183541	0.285135	0.106815	0.159644	0.280117	0.184462	0.415711	0.242563	0.181607	0.472643	0.108215	0.413931	0.143101	0.102661	0.586133	0.213598	0.0634355	0.192852	0	0.0575959	0.163242	0
						0.109871	0.089826	0.151489	0.0689205	0.0808511	0.105575	0.000398777	0.357703	0.000466128	0.000466128	0.497504	0.000554631	0	0	0.429686	0	0	0.530039	0.112402	0.285853	0.188994	0.0902445	0.259264	0.213501
						0.388811	0.0359854	0.142079	0.301307	0.0278928	0.142048	0.3382	0.0993824	0.332495	0.252339	0.0814167	0.365072	0	0.209209	0	0	0.152778	0	0.0511326	0.298197	0.0888525	0.0539733	0.319796	0.0902732
						0.0617602	0	0.476428	0.0349142	0	0.443992	0.0560795	0.344803	0.193662	0.0658499	0.404305	0.193389	0.049128	0.419368	0.0726303	0.0409502	0.362347	0.0752871	0.353567	0.0773081	0	0.242185	0.0632777	0
						0.0233058	0.0677662	0.144179	0.0277541	0.0635935	0.182963	0.666776	0.223171	0.16326	0.72774	0.24167	0.161983	0.0701576	0.46297	0	0.0408405	0.368156	0	0.348458	0.434141	0.327273	0.243774	0.376885	0.406117
						0.0624309	0.104473	0.241757	0.0459516	0.0927459	0.200442	0.189637	0.0363496	0.0637149	0.189139	0.0395423	0.0694935	0.111947	0.0554355	0	0.120126	0.048857	0	0.0643302	0.131375	0.327621	0.0567535	0.131001	0.370302
						0	0	0.456471	0	0	0.473343	0.149553	0.0762356	0.257431	0.145081	0.0716858	0.249528	0.0450035	0.356631	0	0.0422261	0.269597	0	0.379094	0.296102	0.0225424	0.332886	0.260319	0.0225691
						0.0283179	0.0394563	0.131224	0.0360144	0.0462492	0.142377	0.146892	0.148415	0.0463988	0.131982	0.15774	0.0548852	0.0662477	0.34725	0	0.057072	0.118204	0	0.00160743	0.272638	0.0666927	0.00169237	0.262129	0.0609037
						0.089001	0	0.190179	0.070399	0	0.231274	0.0753913	0	0.191796	0.0996391	0	0.122203	0	0.228731	0.129428	0	0.234822	0.120394	0.00487686	0.250756	0	0.003996	0.298302	0
						0.165621	0.348977	0.480626	0.107339	0.227337	0.478161	0.486186	0.00456009	0.0756537	0.460142	0.00350118	0.0613737	0.0599311	0.388926	0.0282374	0.0426094	0.332391	0.0339433	0.0188959	0.650404	0.0324777	0.0169745	0.763189	0.0424231
						0.0527358	0	0.303618	0.0408476	0	0.305312	0.195412	0.0932056	0.34618	0.154855	0.0788892	0.369747	0	0.117626	0.00217155	0	0.0719663	0.00133929	0.0746632	0.484221	0.0196985	0.0827457	0.499585	0.0183383
						0.31396	0.36173	0.0411936	0.419355	0.359916	0.0552995	0.302004	0.140054	0.170057	0.260885	0.101756	0.143029	0.0178069	0.0078125	0.0823568	0.0125433	0.00396105	0.0592784	0.183648	0.420405	0.0578276	0.163956	0.361573	0.0557085
						0.236032	0.0263158	0.17734	0.164225	0.0213465	0.152113	0.27603	0.303279	0.0357849	0.22406	0.254366	0.0369751	0	0.330589	0.247834	0	0.333625	0.332461	0.106311	0.152976	0.00511716	0.0998873	0.128072	0.00455964
						0.216717	0.606521	0.0163235	0.247716	0.558088	0.0202777	0.0291874	0.081592	0.355255	0.0261283	0.0577465	0.280869	0	0.205713	0.0292559	0	0.18143	0.0256255	0.234194	0.0561041	0.482944	0.260158	0.0459643	0.356173
						0.541032	0.178367	0.212872	0.400468	0.136274	0.206235	0.0262567	0.00435271	0.0227648	0.0308479	0.00580524	0.0258427	0	0.361712	0	0	0.342383	0	0.34296	0.163359	0.145287	0.33942	0.183009	0.16446
						0.203454	0.226929	0.642105	0.164378	0.170243	0.69152	0.333834	0.00120138	0.049778	0.299072	0.00125039	0.0578306	0.061956	0.221396	0	0.0541751	0.186702	0	0.101961	0.107294	0.182118	0.046868	0.102749	0.379412
						0.0858001	0.129987	0.157604	0.0503905	0.128717	0.0934744	0.247465	0.110583	0.313583	0.241646	0.0864718	0.251115	0.278172	0.348025	0.364884	0.273514	0.403293	0.430031	0.332108	0.516143	0.0277051	0.282769	0.435567	0.0274595
						0.114112	0.0707705	0.28762	0.0999083	0.063498	0.28066	0.0845023	0.282231	0.478886	0.113657	0.334919	0.422513	0.0142349	0.142857	0.0648041	0.0194411	0.150668	0.0500445	0.233799	0.238944	0.558213	0.185821	0.213896	0.628717
						0.521091	0.167109	0.0735709	0.598104	0.199894	0.0705942	0.270504	0.353717	0.47335	0.357868	0.367922	0.372163	0.17182	0.327344	0.00175781	0.119448	0.33989	0.00262544	0.287226	0.135037	0	0.277556	0.139651	0
						0.148916	0.516494	0.317819	0.134278	0.452768	0.326912	0.184892	0.010037	0.0619278	0.233061	0.0121503	0.0594724	0.108977	0.122478	0.186265	0.0988065	0.11759	0.197238	0.0163288	0.337185	0.00231092	0.0149665	0.276105	0.00206456
						0.29351	0.0171558	0.250454	0.205143	0.0125529	0.239237	0.316557	0.151602	0.0663265	0.302394	0.195912	0.0897266	0.316998	0.294939	0.098313	0.265158	0.216482	0.0862685	0.0141528	0.252496	0.00221877	0.0161397	0.251603	0.00193874
						0.19989	0.245106	0.328514	0.187921	0.178514	0.424054	0.235413	0.0220489	0.0845593	0.240753	0.0169544	0.063579	0.167156	0.412525	0.375254	0.125594	0.276137	0.334312	0.470904	0.12328	0.0770501	0.454763	0.0892786	0.0577796
						0.469021	0.150233	0.123734	0.51415	0.132394	0.153916	0.193714	0.0662505	0.0139869	0.222908	0.0937694	0.017204	0.0201049	0.569414	0.0843666	0.018115	0.61486	0.101107	0.00696594	0.0013537	0.0179849	0.00746269	0.00145108	0.0179954
						0.246427	0.155479	0	0.182694	0.100251	0	0.0338773	0	0.0284784	0.0388527	0	0.0239398	0.0427788	0.2	0.0105263	0.0295305	0.191822	0.0146252	0.185002	0.193971	0.0308329	0.212839	0.191896	0.0265137
						0.151528	0	0.0169598	0.215207	0	0.0263878	0.382943	0.324159	0.163308	0.264058	0.23348	0.170582	0.297192	0.140533	0.0243995	0.25998	0.126749	0.025156	0.278782	0.315427	0.0695592	0.225264	0.254115	0.0693523
						0.189804	0.0967228	0.123335	0.140404	0.0808907	0.109091	0.0518142	0.039122	0.106677	0.0377338	0.0313172	0.11726	0.274821	0.033261	0	0.160244	0.0240628	0	0.180328	0.080315	0	0.0404412	0.09375	0
						0.111657	0.0755715	0.320915	0.124815	0.075643	0.358395	0.348601	0.0875184	0.107077	0.392739	0.0822318	0.0893022	0.0409023	0.061123	0.333807	0.0351213	0.054917	0.349281	0.117315	0	0.0454454	0.0786383	0	0.0668251
						0.156135	0.231902	0.529728	0.121858	0.214043	0.447929	0.0395836	0.0850568	0.318939	0.0385179	0.0845703	0.325889	0	0.143385	0.0225641	0	0.183513	0.0234692	0.0417629	0	0.063728	0.042843	0	0.071786
						0.528614	0	0	0.403564	0	0	0.0407808	0.290066	0.304969	0.0558203	0.331675	0.254763	0	0.0818681	0.0824176	0	0.0749497	0.0774593	0	0.0384532	0.0586574	0	0.0396772	0.0644084
						0.108404	0.0550307	0.695101	0.0817807	0.0443199	0.651119	0.197448	0.0601211	0.189794	0.179195	0.0618327	0.21508	0.0333135	0.440808	0.0299786	0.0200573	0.516117	0.0582986	0.148917	0.27168	0.277009	0.151633	0.286842	0.287229
						0.138768	0.324064	0.205487	0.115021	0.334406	0.165055	0.427584	0.0158928	0	0.525297	0.0165634	0	0.136318	0.00295858	0.0943458	0.124274	0.0016328	0.0571144	0.0903627	0.171727	0.318732	0.083195	0.190924	0.384893
						0.0191007	0.165314	0.031527	0.0178402	0.142089	0.0342596	0.151024	0.0562205	0.135327	0.123598	0.0416764	0.122578	0.0474235	0.387001	0	0.0510245	0.263158	0	0.0116142	0.0056164	0.0137602	0.0118688	0.00402334	0.00964567
						0.0111636	0	0.328145	0.0111301	0	0.333904	0.0595177	0.339148	0.494455	0.0627536	0.280918	0.38844	0	0.267056	0.00784866	0	0.344496	0.0095122	0.0999053	0.157011	0.0738875	0.147656	0.130861	0.0416667
						0.433945	0.249541	0.170823	0.433945	0.204013	0.208945	0.226767	0.281086	0.0724916	0.332693	0.222021	0.0390282	0.0859688	0.112202	0.00386905	0.100889	0.0985363	0.00289532	0.0263106	0.228	0.068	0.0207975	0.205004	0.0773492
						0.136052	0	0.0641421	0.122991	0	0.0644448	0.284442	0.0850088	0.027978	0.257544	0.0759402	0.0276037	0.345821	0.520917	0.213998	0.255474	0.393856	0.21902	0.135468	0.747842	0.00585697	0.135314	0.459122	0.00359985
						0.143212	0.119982	0.551428	0.115897	0.0878323	0.6096	0.145786	0.00524762	0.0307907	0.112646	0.00489896	0.0372015	0.0395833	0.425997	0	0.0448378	0.39056	0	0.557165	0.258631	0.210948	0.503558	0.192997	0.174173
						0.0749384	0.372953	0.437719	0.0559766	0.281633	0.43298	0.33072	0.501782	0.266345	0.335826	0.492422	0.257403	0.0019561	0.0993909	0.0429125	0.00191693	0.0764643	0.0336883	0.0227662	0.674994	0.0120372	0.0183613	0.586772	0.0129743
						0.828002	0.0142828	0.00646634	0.685771	0.00900216	0.00849717	0.0693582	0.0565908	0.290952	0.0530203	0.0499239	0.335769	0.00195367	0.227136	0.0068699	0.0015632	0.236266	0.00893106	0.120908	0.0334572	0.0346011	0.115321	0.0243547	0.0264077
						0.0614989	0.220882	0.145448	0.0407602	0.192952	0.110354	0.419615	0.256923	0.223287	0.26138	0.229553	0.320275	0	0.133395	0.125779	0	0.120341	0.11191	0.0301529	0.0184443	0.00160385	0.0277008	0.0182034	0.00172302
						0.167774	0	0.186941	0.0964912	0	0.177419	0.0199507	0.416274	0.0362183	0.0418627	0.496126	0.0205717	0	0.0693941	0.00569653	0	0.0640535	0.0157143	0.59634	0.549909	0.292423	0.536351	0.554184	0.327656
						0.195029	0.0692221	0.204823	0.187096	0.0691154	0.196794	0.323505	0.00220446	0.0471455	0.432413	0.00213049	0.0340879	0.142745	0.253682	0.116437	0.0961335	0.287341	0.195832	0.00602813	0.499248	0.0402256	0.00430005	0.634496	0.0716678
						0.34784	0.153264	0.252091	0.207643	0.0903514	0.255271	0.0203182	0.0187271	0.476867	0.02	0.0236842	0.612693	0	0	0.0150507	0	0	0.0111708	0.0321474	0.380294	0.0217969	0.0278386	0.335627	0.0222142
						0.145041	0.0118886	0.155474	0.0970455	0.00755776	0.163636	0.0580508	0.31493	0.174629	0.052776	0.331279	0.202054	0.0948012	0.0324045	0.10774	0.0765702	0.0276994	0.114024	0.235139	0.491062	0.0996507	0.190967	0.465252	0.116251
						0.0740223	0.00907821	0.683211	0.0499176	0.00658395	0.635272	0.20195	0.225558	0.202643	0.288913	0.205614	0.129123	0	0.0058651	0.0423591	0	0.00480256	0.0294251	0.0497082	0.299596	0.152727	0.0483498	0.311751	0.163389
						0.494494	0.0883456	0.0253366	0.543062	0.0773879	0.031765	0.343764	0.291686	0.315041	0.497521	0.234829	0.175248	0	0.17112	0	0	0.154835	0	0.010083	0.0563739	0.128045	0.012436	0.0727871	0.134045
						0.078272	0.0521814	0.459572	0.0704117	0.0424274	0.508465	0.325846	0.636718	0.466841	0.405365	0.467355	0.275445	0.00227158	0.30082	0.00995899	0.00181159	0.206723	0.00858152	0	0	0.0776398	0	0	0.0899281
						0	0.0521197	0.000316456	0	0.0224684	0.000461947							0.0855007	0.173134	0	0.0777597	0.141925	0	0.197541	0.000331895	0.0238964	0.195224	0.000418936	0.0305214
						0.239834	0.112722	0.596516	0.202933	0.102937	0.552717							0.0647721	0.27217	0.0479643	0.0614824	0.237181	0.0440348	0.0747012	0.348143	0.164526	0.0580765	0.310671	0.188845
						0.110389	0.052789	0.102289	0.0928986	0.0371795	0.122223							0.0396091	0.42795	0	0.0371084	0.332048	0	0	0.0684033	0.111319	0	0.0607422	0.119613
						0.0372296	0	0.504747	0.0266603	0	0.389456							0.0345622	0.395041	0.00936639	0.0208189	0.497571	0.0195853	0.159737	0.106307	0.0102339	0.170791	0.102394	0.00921919
						0	0.156708	0.0845295	0	0.0997949	0.105278							0.0562376	0.184977	0.0812617	0.0355089	0.173043	0.120396	0	0.184982	0.188645	0	0.1875	0.226208
						0.1394	0.0251694	0.0741118	0.083682	0.0132342	0.0846118													0.206515	0.00182768	0.153786	0.200376	0.00131703	0.114214
						0.115016	0	0.30453	0.0530853	0	0.230263													0.0627418	0.17037	0.207672	0.0502212	0.142478	0.216971
						0.0701287	0	0.400174	0.0555458	0	0.28309													0.0395095	0.240116	0.0703488	0.0363712	0.172659	0.05495
						0.067907	0.299767	0.436309	0.0434977	0.21548	0.388798													0.0801859	0.420472	0.107087	0.0654028	0.379621	0.118536
						0.112496	0.52392	0.187633	0.100039	0.366346	0.238623													0.0494327	0.0983387	0.0402902	0.0548068	0.0925427	0.0341977
						0.237563	0.0753299	0.0875546	0.150347	0.0405022	0.103058													0.00661978	0.529179	0.00488259	0.00531561	0.378073	0.00434423
						0.160653	0.148447	0.0269414	0.137375	0.163827	0.0208749													0.202692	0.0925993	0.0138534	0.200889	0.0982212	0.0148264
						0.165689	0.108032	0.319244	0.113137	0.0725741	0.324492													0.0405473	0.12006	0.00280717	0.0486132	0.165822	0.00323383
						0	0	0.149545	0	0	0.152824													0.186267	0.205934	0.170951	0.208139	0.248484	0.184598
						0.233256	0	0.165399	0.216564	0	0.186545													0.341727	0.462755	0.10051	0.200931	0.383672	0.141727
						0.232268	0.08339	0	0.131918	0.0506051	0													0.30719	0.312647	0.141987	0.281643	0.232681	0.115256
						0	0.016721	0.236701	0	0.0110156	0.22197													0.00309598	0.343766	0.0250391	0.00412979	0.388791	0.0212295
						0.0682537	0.386587	0.176463	0.0541032	0.333675	0.162059													0.049744	0.137651	0.196687	0.0440129	0.0985976	0.159229
						0.155278	0.0856155	0.019313	0.106311	0.043488	0.0260316													0.00613121	0.172199	0.0570539	0.00755287	0.125378	0.0337216
						0.292779	0.0658374	0.542145	0.186654	0.0541147	0.420503													0.0415371	0.487378	0.14318	0.0332149	0.459503	0.168814
						0.701235	0	0.0480056	0.350185	0	0.0425401													0	0.171014	0	0	0.218721	0
						0.266865	0.203049	0.376745	0.163444	0.123584	0.379111													0.227586	0.288665	0.000529661	0.167513	0.230541	0.000574713
						0.220164	0.136544	0.00452951	0.122859	0.0753945	0.00457767													0.260879	0.158119	0.00525394	0.213078	0.109041	0.00443599
						0.196078	0.111295	0.000520562	0.162956	0.0839146	0.000573789													0.104348	0.137945	0.119969	0.0853755	0.139526	0.148309
						0.416689	0.0429139	0.179343	0.269765	0.0304225	0.16378													0.00601245	0.411969	0.0296915	0.00582726	0.369615	0.0274855
						0.0883617	0.00222894	0.442026	0.0567021	0.00188096	0.336126													0.00330518	0.313976	0.0472441	0.00184049	0.326176	0.0881381
						0.0172123	0.138711	0.336607	0.0116478	0.0961066	0.328766													0.0224844	0.30639	0.00282268	0.0187454	0.221604	0.0024488
						0.221622	0.14744	0.0759199	0.209659	0.123434	0.0857893													0	0	0.157803	0	0	0.207648
						0.156831	0.453817	0.397118	0.171941	0.313747	0.629747													0.339948	0.115655	0.182058	0.29564	0.119437	0.216188
						0.371758	0.0268253	0.179894	0.353763	0.0339907	0.135099													0.173411	0.0714457	0.418605	0.197825	0.0568485	0.291973
						0.611749	0.0731642	0.178674	0.406855	0.0564018	0.154147													0.0750143	0.317286	0.29483	0.0717415	0.358525	0.348349
						0.283431	0	0.304658	0.180573	0	0.284728													0.152111	0.5	0.204286	0.176102	0.53123	0.187477
						0.302378	0.207099	0.0512076	0.227508	0.158638	0.0502982													0.011236	0.24252	0	0.140426	0.655319	0
						0.277997	0	0.000226065	0.13987	0	0.000209074													0.287621	0.127199	0.170501	0.291763	0.135369	0.178876
						0.272314	0.151574	0.451154	0.173276	0.100712	0.432053													0.38245	0.364897	0.33955	0.326425	0.359397	0.391832
						0.149523	0	0.0641822	0.114333	0	0.0517421													0.0266109	0.204375	0.109583	0.0261487	0.183227	0.099981
						0.450809	0.362768	0.560188	0.332616	0.279583	0.536294													0.130026	0.0578892	0.0917755	0.151483	0.070477	0.0959056
						0.132038	0.616178	0.413399	0.0790036	0.253922	0.600237													0.0173423	0.123578	0.275461	0.0152054	0.096564	0.245495
						0.26877	0.0373634	0.00764311	0.266562	0.0330682	0.00856494													0.0398445	0.106877	0	0.0436449	0.109857	0
						0.0395984	0	0.00543619	0.0295895	0	0.00437591													0.0140116	0.287436	0.0510725	0.0130943	0.283441	0.0538909
						0.322319	0.0670554	0.053101	0.204648	0.0429371	0.0526532													0.0619536	0	0.00317271	0.0672859	0	0.00304067
						0.300451	0.278609	0.313897	0.27371	0.247469	0.321942													0.439547	0.000166945	0.113189	0.420647	0.000164123	0.116275
						0.0452192	0.320037	0.344148	0.0320354	0.221426	0.352389													0	0.0313505	0.102412	0	0.0302091	0.148728
						0.133333	0.463273	0.371758	0.118381	0.339432	0.450495													0.0691676	0.485968	0.321824	0.0679072	0.504892	0.340563
						0	0.00671246	0.392946	0	0.00443482	0.392096													0.120629	0.290372	0.409666	0.137121	0.303955	0.377252
						0.212813	0	0.0537944	0.122413	0	0.0565371													0.00914244	0.012671	0.196903	0.00851789	0.0107325	0.179009
						0.639227	0.302394	0.304348	0.62224	0.289855	0.309076													0.0121774	0.198239	0.0945754	0.0082922	0.137808	0.0965497
						0.0110365	0	0.352875	0.0117858	0	0.319242													0.310624	0.331919	0.379664	0.280459	0.371242	0.470318
						0.681204	0.0392499	0.378242	0.305197	0.0156658	0.42458													0.00666667	0.0131637	0.375603	0.00607399	0.0165654	0.518788
						0.169057	0.22717	0.15163	0.0949958	0.134435	0.143978													0.0344828	0.157929	0.000429738	0.0362948	0.163661	0.000423101
						0.0917108	0.0630511	0.441915	0.0399309	0.0256364	0.473219													0.160129	0.00172018	0.133983	0.171713	0.0018289	0.132841
						0.122125	0.080279	0.285822	0.10235	0.0812556	0.236662													0.0945874	0.10062	0.038166	0.10531	0.121122	0.0412647
						0.0235469	0.0868757	0.34888	0.0243091	0.0710737	0.440251													0.00487918	0.296657	0.329885	0.00479671	0.340566	0.385223
						0.0179437	0.0372211	0.12278	0.0158679	0.0478342	0.0844859													0.232879	0.0684224	0.0537051	0.279208	0.0541258	0.0354344
						0	0.0282258	0.277569	0	0.0242095	0.36878													0.0292156	0.28255	0.17161	0.0182757	0.291418	0.282947
						0.333743	0.000245942	0.0433472	0.277278	0.000231803	0.0382101													0.295763	0.727212	0.321716	0.3125	0.610923	0.255795
						0.129564	0.133913	0.594284	0.13025	0.142892	0.55989													0.00324613	0.303427	0.0205933	0.00217197	0.269196	0.0273057
						0.0753253	0.131882	0.494363	0.062565	0.0990229	0.546872													0.0324886	0.117853	0.245041	0.0223914	0.0904613	0.272904
						0.225901	0.182109	0.244179	0.203414	0.143067	0.279875													0.199808	0.0379147	0.219063	0.175527	0.0303797	0.199808
						0.0370763	0.187712	0.297848	0.0318182	0.167233	0.286909													0.040065	0.0291718	0.0283558	0.0235894	0.0227925	0.0376286
						0.34054	0	0.0653937	0.346608	0	0.0703764													0.433409	0.0152969	0.0170966	0.240172	0.00911365	0.0183812
						0.0145414	0.480984	0.0294699	0.00886565	0.231806	0.0372812													0.0755863	0.136132	0.232984	0.0660205	0.0830285	0.162688
						0.103869	0.0609433	0.566492	0.0461502	0.0261423	0.586767													0.287742	0.00902659	0	0.284511	0.00944118	0
						0.112602	0.220935	0.425706	0.1112	0.211685	0.43878													0.145784	0.295836	0.145834	0.128114	0.264938	0.148616
						0.157238	0.142539	0.433861	0.0863081	0.0745226	0.455501													0.155556	0.264706	0.0947232	0.0947409	0.236659	0.139048
						0.187392	0.0691151	0.498514	0.170931	0.0789039	0.398312													0.18841	0.369411	0	0.126241	0.379433	0
						0.514422	0.0681458	0.503913	0.325969	0.0494936	0.439647													0.0631931	0.003003	0.188438	0.0610594	0.0024262	0.157564
						0.0946074	0.149164	0.563962	0.0747012	0.112888	0.588396													0.0370202	0.00563579	0.272103	0.0398046	0.00781441	0.350897
						0.43721	0.168111	0.0410268	0.247208	0.0934873	0.0417142													0.138776	0.419228	0.0321398	0.127098	0.324177	0.0271364
						0.218348	0.37926	0.183269	0.212218	0.323173	0.209037													0.00583004	0.452159	0	0.00578658	0.400451	0
						0.0995671	0.606926	0.0731707	0.0879743	0.469713	0.0835373													0.0104121	0.0765896	0.200867	0.0135135	0.0596847	0.120607
						0.223193	0.504066	0.227673	0.283691	0.475967	0.30647													0.0446149	0.178101	0.287259	0.0506288	0.169945	0.241546
						0.145469	0.406411	0.302508	0.111506	0.274904	0.342806													0.22403	0.0754419	0.128863	0.230232	0.104701	0.174023
						0.000313136	0.0997338	0.0429575	0.00030656	0.131557	0.0318823													0.0389546	0.25558	0.0968192	0.0319773	0.185388	0.0855523
						0	0	0.398912	0	0	0.369735													0.0528214	0.103593	0.567469	0.047857	0.104171	0.629826
						0.137874	0.173113	0.583525	0.155368	0.15982	0.712261													0.0274241	0.321158	0.0537438	0.0237691	0.348331	0.0672543
						0.230792	0.0200177	0.03108	0.177175	0.017612	0.0271186													0.158696	0.232079	0.0869344	0.197075	0.205399	0.0619565
						0.368605	0.152164	0.352211	0.170166	0.0696418	0.355268													0.112381	0.146683	0.410775	0.0870206	0.138938	0.502476
						0	0	0.399803	0	0	0.500343													0.400133	0	0.248932	0.455389	0	0.203728
						0.355901	0.159652	0.209446	0.222032	0.102376	0.203767													0.407154	0.287382	0.114953	0.380398	0.24033	0.102894
						0.137383	0.00815328	0.503294	0.113315	0.00572902	0.590787													0.00757396	0.540668	0.00896496	0.00548227	0.568271	0.0130178
						0.290378	0.0596922	0.233503	0.320082	0.0672151	0.228581													0.136389	0.0918367	0.377551	0.163809	0.0832581	0.28499
						0.376065	0.175256	0.148032	0.377835	0.151342	0.172229													0.0995921	0.53438	0.059417	0.0832386	0.40625	0.0540449
						0	0	0.0536104	0	0	0.0548058													0	0.290456	0	0	0.194265	0
						0.182305	0.445844	0.122176	0.195707	0.394979	0.148048													0.0933202	0.173421	0.26673	0.106066	0.205434	0.277996
						0.00162707	0	0.176741	0.00134517	0	0.196664													0.000330142	0.117862	0.00166003	0.000325098	0.11541	0.00165071
						0.240099	0.223872	0.205217	0.170475	0.187904	0.173599													0.00828482	0	0.0518072	0.00704225	0	0.0577698
						0.0349635	0	0.0262327	0.0165082	0	0.0277923													0.225573	0.0385027	0.126025	0.243295	0.0410881	0.124691
						0.0933908	0.00143678	0.332509	0.0556507	0.000882924	0.322432													0.0829025	0.194812	0.516653	0.0787559	0.211713	0.59104
						0.00253991	0	0.0684297	0.00205913	0	0.0673628													0.028154	0.171319	0.00312801	0.0237487	0.107019	0.00231646
						0.282193	0.219148	0.452617	0.227126	0.223572	0.357085													0.118463	0.152174	0.200532	0.0825648	0.150637	0.284814
						0.378273	0.264556	0.373481	0.389146	0.288638	0.352161													0	0.557507	0.0033284	0	0.515032	0.00382247
						0.137556	0.0357778	0.267996	0.122332	0.0272051	0.313439													0.110932	0.130168	0.135856	0.0859737	0.10591	0.142627
						0.259654	0	0.365045	0.164139	0	0.338423													0.235236	0.185192	0.0776551	0.247904	0.203898	0.0811294
						0.479477	0.353631	0.134821	0.47025	0.253476	0.184472													0.066094	0.0961234	0.0199763	0.077957	0.100496	0.0177069
						0.455787	0.314162	0.478195	0.389196	0.332404	0.385922													0.127948	0.122293	0.000318471	0.078534	0.118263	0.000501756
						0.0208333	0.138974	0.241169	0.0117969	0.0832826	0.227881													0.26786	0.319118	0.0819328	0.327496	0.332531	0.0698299
						0.200978	0.228199	0.253934	0.189547	0.176256	0.310069													0.0867637	0.0476821	0.195459	0.082254	0.0423886	0.183286
						0.493333	0	0.0684524	0.238967	0	0.0742734													0.0625372	0.093712	0.295261	0.0768808	0.112942	0.289458
						0.0604727	0.21046	0.0163655	0.0598929	0.219167	0.0155647													0	0.304013	0	0	0.270036	0
						0.242797	0.0107215	0.04662	0.161133	0.00508582	0.0652238													0.0417048	0.575781	0.020502	0.0414094	0.545768	0.019572
						0.158501	0	0.0385338	0.0681748	0	0.0508212													0.10047	0.509016	0	0.070746	0.497979	0
						0.442329	0	0.0421775	0.256278	0	0.0394032													0.56105	0.0202151	0.0083871	0.558055	0.0179218	0.00747556
						0.295735	0.18665	0.136949	0.190334	0.165434	0.0994431													0.230119	0.523786	0.0631861	0.184974	0.394379	0.0591865
						0.170664	0.0386689	0.351792	0.141187	0.0241973	0.465088													0.379896	0.57473	0.132397	0.198167	0.39979	0.176555
						0.417181	0.465198	0.266842	0.231314	0.347026	0.198339													0.457085	0.0439126	0	0.406399	0.0375596	0
						0.034968	0.169723	0.337393	0.0236994	0.110158	0.352312													0.0121928	0.513391	0.106219	0.0113697	0.401848	0.0891598
						0.103809	0.289242	0.0820384	0.080207	0.200077	0.0916343													0.358924	0.387255	0.097148	0.34041	0.32365	0.0856077
						0.199574	0.26055	0.0952951	0.139211	0.178894	0.0968134													0.0297302	0.271533	0.00378884	0.0307392	0.191009	0.00257776
						0.30683	0.535201	0.545547	0.234099	0.389895	0.571352													0.218769	0.0722971	0.248287	0.253927	0.0564474	0.167014
						0.0527671	0.00110314	0.175136	0.0270602	0.00074001	0.133886													0.176734	0.230309	0.0288653	0.175395	0.247036	0.0311981
						0.0749549	0.0997212	0.268307	0.0798672	0.117784	0.242048													0.0220808	0.263566	0.14482	0.0204082	0.275051	0.163517
						0.0550339	0.0157446	0.165479	0.0742835	0.0129484	0.271593													0.000209468	0.229142	0.367265	0.000234412	0.269105	0.385421
						0.0669874	0	0.0179426	0.0528907	0	0.01477													0.0230061	0.334333	0.0624489	0.019685	0.229846	0.0501753
						0.0297273	0.141915	0.23958	0.0321994	0.177383	0.207616													0.0272591	0.0494522	0.0909091	0.0243062	0.0319617	0.065894
						0.0955795	0.04092	0.118763	0.0857219	0.0282474	0.154299													0.0715694	0.388922	0.197886	0.0793269	0.434222	0.19933
						0.212663	0.138307	0.472873	0.190715	0.106362	0.551434													0.000610501	0.0279565	0.276348	0.000585823	0.022066	0.22731
						0.18333	0.00112129	0.379447	0.115793	0.000850461	0.315982													0.107646	0.226064	0.300532	0.0843803	0.187606	0.318172
						0.0985823	0	0.254822	0.0405424	0	0.245424													0.278414	0.0690883	0	0.209088	0.059564	0
						0.280228	0.122449	0.300608	0.163153	0.0574843	0.372812													0.0131222	0.000924855	0.00138728	0.0133641	0.000921659	0.00135747
						0.306849	0.00537968	0.304532	0.163867	0.00324635	0.269503													0.16788	0.114396	0.1009	0.213533	0.113629	0.0787955
						0.0297658	0.0275169	0.714727	0.0245071	0.0238204	0.679773													0.0303514	0.159467	0.327573	0.031841	0.154656	0.30283
						0.00846592	0	0.236246	0.00915838	0	0.260382													0	0.577386	0.00414938	0	0.492218	0.0032987
						0.109293	0.551396	0.123527	0.104681	0.432478	0.150848													0.057377	0.119336	0.243797	0.0431034	0.102393	0.278454
						0.00540076	0.0423469	0.155729	0.00550138	0.0463959	0.144786													0	0.234078	0.147486	0	0.191412	0.151289
						0.118383	0.276923	0.166349	0.108586	0.225048	0.187754													0.155066	0.418285	0.257245	0.171601	0.383772	0.213277
						0.0784402	0.15576	0	0.0492195	0.0788876	0													0.145459	0.0123616	0.00309039	0.16584	0.0148791	0.00326264
						0.24693	0.326674	0.205428	0.295455	0.358555	0.223942													0.092996	0.317378	0.0366805	0.0958937	0.294686	0.0330288
						0.342278	0.41771	0.301386	0.306952	0.462224	0.244251													0.0367238	0.0977995	0.0582352	0.0276062	0.0799128	0.0633003
						0.68229	0.696985	0.482481	0.510812	0.46119	0.545903													0.198535	0.194679	0	0.174994	0.143438	0
						0.140105	0.045417	0.104718	0.155278	0.0449959	0.117145													0.257287	0.299826	0.416848	0.204136	0.307094	0.538117
						0.17906	0.0092207	0.239279	0.161006	0.00963331	0.205937													0.00427033	0	0.0910227	0.00487598	0	0.0811363
						0.147927	0.0976874	0.0336634	0.11479	0.121287	0.0210396													0.0243553	0.137241	0.419585	0.0302876	0.146602	0.360418
						0	0.103976	0.259153	0	0.0711297	0.243908													0	0.00186846	0.149103	0	0.00312207	0.22093
						0.378494	0.162138	0.293995	0.394658	0.136898	0.363069													0.0261318	0.221992	0	0.0200792	0.181561	0
						0.375825	0.382936	0.250296	0.358093	0.446154	0.204694													0	0.164984	0	0	0.125468	0
						0.275041	0.114861	0.106015	0.304873	0.121737	0.110876													0.12759	0.296288	0.000704887	0.107307	0.192755	0.000545256
						0.00821256	0.226087	0.0626955	0.00776492	0.168953	0.079324													0.178634	0.333655	0.0335101	0.180262	0.307624	0.0306167
						0.0913501	0	0.0804644	0.105345	0	0.0709439													0.0286002	0.122003	0.225905	0.026458	0.0967021	0.193555
						0.267753	0.11097	0.351703	0.314405	0.123216	0.371937													0.0370595	0.130976	0.269024	0.034512	0.151909	0.335055
						0.43774	0.37596	0.295723	0.444282	0.34646	0.325699													0.0935949	0.227564	0.0495852	0.0960204	0.279269	0.0593144
						0.343502	0	0.000774668	0.21261	0	0.000915437													0.0298969	0	0.156679	0.0227139	0	0.194072
						0.282862	0.0183939	0.147252	0.181569	0.014583	0.119222													0	0.207717	0.0124475	0	0.285561	0.0197726
						0.016993	0.0574437	0.166995	0.0134444	0.0471712	0.160894													0.0638417	0.155863	0.166523	0.0584482	0.138081	0.161137
						0.0491762	0	0.336905	0.0466907	0	0.272443													0.00277228	0.134566	0.100668	0.00227125	0.170019	0.155248
						0.258857	0.000957549	0.00784851	0.263055	0.000747477	0.0102173													0.0219427	0.207398	0	0.0142411	0.118791	0
						0.139223	0.483646	0.454859	0.135713	0.372764	0.575283													0	0.0215376	0.208288	0	0.0317014	0.199686
						0.0754476	0.0786445	0.241849	0.0660325	0.0507635	0.327924													0.423628	0.608265	0.465926	0.353402	0.518969	0.47652
						0.108108	0.118378	0.54702	0.0557103	0.0598688	0.557382													0.273595	0.193925	0.0995389	0.247837	0.131603	0.0745708
						0.137545	0	0.0403497	0.122437	0	0.0527241													0	0.689937	0.0110063	0	0.614394	0.0102971
						0.163789	0.15833	0.0313089	0.132966	0.126295	0.0318639													0.182394	0.100851	0.19188	0.161707	0.0864683	0.18556
						0.215905	0.206549	0.0634403	0.185529	0.143932	0.0782313													0.201352	0.12099	0.0393102	0.214847	0.120643	0.0367354
						0.0405515	0.00405515	0.280743	0.041425	0.00346596	0.335543													0.301968	0.0261769	0.0284091	0.249112	0.0218163	0.0287003
						0.0991809	0.0724715	0.250803	0.0827883	0.0726008	0.208977													0.051976	0.0908753	0.472031	0.0418596	0.0943287	0.608383
						0.0115841	0.134968	0.430952	0.00989871	0.114357	0.434622													0.239328	0.432293	0.101131	0.192934	0.461651	0.133969
						0.377271	0.306932	0.165181	0.341624	0.330361	0.138966													0.168408	0.055476	0.0540444	0.115572	0.0444508	0.0631007
						0.0908377	0.379319	0.113644	0.0927559	0.241098	0.182572													0.0392157	0.578822	0	0.0403681	0.361828	0
						0.402493	0.41355	0.0679201	0.403631	0.448296	0.0628329													0.0923488	0.0442569	0.626595	0.11195	0.0463762	0.541637
						0.22069	0.095977	0.400706	0.194381	0.0982642	0.344723													0.0380349	0.120313	0.122552	0.0276021	0.123634	0.173534
						0.273775	0.470954	0.247425	0.238536	0.310531	0.326946													0.0757614	0.516874	0.110124	0.0544402	0.473684	0.140448
						0.499085	0.268691	0.512052	0.380305	0.252654	0.414952													0.35132	0.126744	0.11558	0.327974	0.165488	0.161653
						0.0188317	0.0445811	0.443396	0.0150077	0.0390836	0.403063													0.019547	0.326361	0.281284	0.0186667	0.268148	0.242011
						0	0.0507472	0.126392	0	0.0351216	0.159358													0.00112486	0.249812	0.0405101	0.0011274	0.187711	0.0303712
						0.487659	0.122043	0.0261979	0.304506	0.0693416	0.0287916													0.179135	0.161736	0.341167	0.159478	0.117352	0.278053
						0.366605	0.362523	0.118764	0.310692	0.264913	0.137736													0.240264	0.312992	0.247703	0.236111	0.294444	0.237123
						0.152656	0.149397	0.420168	0.12681	0.135191	0.385708													0.327166	0.0238772	0.264923	0.387493	0.0224479	0.210289
						0.0528397	0.00215672	0.20574	0.0370651	0.00170503	0.182552													0	0.17984	0.243339	0	0.16875	0.229625
						0.000902935	0.187359	0.263533	0.000752162	0.131371	0.313088													0.107154	0.110916	0.40796	0.0937931	0.104552	0.439332
						0.154213	0.275326	0.243668	0.170833	0.202995	0.366111													0.0512307	0.353535	0.0873957	0.040608	0.365245	0.11391
						0.320367	0.0431978	0.40088	0.199878	0.0294824	0.366463													0.0553241	0.0889855	0	0.0439742	0.0866605	0
						0.261193	0.0075884	0.143609	0.178712	0.00641684	0.116199													0.00593756	0.164557	0.166365	0.0067656	0.0993016	0.0881057
						0.380204	0.0169924	0.204503	0.263856	0.0123381	0.19546													0	0.126442	0.362632	0	0.0924596	0.347529
						0.446463	0.00805625	0.0946451	0.421577	0.00761035	0.0946058													0.0954409	0.471204	0.266046	0.0717244	0.457455	0.343687
						0.172849	0	0.0726728	0.179316	0	0.103688													0	0.245161	0	0	0.124335	0
						0.0229602	0.0055779	0.222377	0.0180815	0.00399257	0.244662													0.279624	0.127927	0	0.171847	0.101215	0
						0.156035	0.242298	0.0562585	0.124046	0.151039	0.0717476													0	0.0910978	0.0689576	0	0.0769981	0.0790169
						0.281198	0.390658	0.323827	0.231681	0.429349	0.24276													0.111133	0.608828	0.102371	0.0924055	0.422588	0.0854567
						0.069788	0	0.0487458	0.045837	0	0.0645489													0.135239	0.479092	0.0494604	0.126374	0.403751	0.0446067
						0.132096	0	0.0400278	0.0924019	0	0.0516495													0.0636842	0.339647	0.0722311	0.0404344	0.353551	0.118421
						0.224531	0.119687	0.154064	0.301942	0.104476	0.237343													0.321839	0.220104	0.390526	0.338661	0.164579	0.277504
						0.205069	0.0461139	0.341003	0.17141	0.0479213	0.274282													0.245198	0.0724638	0.470746	0.411244	0.0852811	0.33032
						0.163237	0.603835	0.29628	0.0901343	0.279196	0.353822													0.202625	0.0509207	0.00958286	0.178307	0.0489081	0.0104594
						0.0220723	0.00347435	0.0390715	0.0116908	0.00195357	0.0368045													0.0737952	0.459936	0	0.0438087	0.38489	0
						0.13222	0	0.0544908	0.0908372	0	0.0693474													0.267133	0.132669	0.113497	0.248052	0.149784	0.137995
						0.0815595	0.371128	0.13448	0.0513603	0.175032	0.179562													0.0240634	0.439688	0.0652229	0.0169557	0.336416	0.0708231
						0.0582572	0	0.0853523	0.0609347	0	0.0695843													0.274931	0.343633	0.179775	0.186911	0.345574	0.265928
						0.0334584	0	0.31007	0.0344774	0	0.493197													0.0161446	0.177251	0.175511	0.0136013	0.165449	0.194458
						0.0529777	0.0269231	0.227938	0.0478807	0.0271623	0.204194													0.0828516	0.319576	0.00167317	0.0930288	0.413221	0.00192678
						0.343813	0.380632	0.112117	0.313891	0.359536	0.108365													0.0131831	0.438252	0	0.00856164	0.35741	0
						0.178503	0	0.13388	0.168978	0	0.137775													0.104613	0.119528	0.237914	0.0957987	0.0724838	0.15755
						0.05472	0.20736	0.0822496	0.0503089	0.227768	0.0688438													0.233317	0.400967	0.00391525	0.172878	0.321218	0.00423307
						0.114954	0.183533	0.181496	0.0740132	0.15769	0.136007													0.435128	0.0648544	0.0976699	0.425955	0.0577156	0.0887908
						0.107438	0.420307	0.515434	0.0466427	0.174424	0.539211													0.271973	0.10159	0.0970464	0.250434	0.108718	0.112788
						0.0211939	0.0694101	0.238153	0.012724	0.0530579	0.187043													0.0390219	0.0677877	0.0215449	0.0563345	0.0645969	0.0142213
						0.0820325	0.0551312	0.607664	0.0385636	0.0244657	0.643716													0.0179652	0.0152696	0.000934871	0.0178376	0.00891882	0.000549954
						0.432178	0	0.0683469	0.2675	0	0.0666667													0.00148841	0.0827881	0.543281	0.00169779	0.0797963	0.459069
						0.0202181	0	0.22927	0.0100636	0	0.221133													0.289396	0.442145	0.00801068	0.32341	0.38411	0.0062273
						0.2849	0.193257	0.539383	0.159236	0.108302	0.537951													0.173769	0.374377	0.066896	0.151551	0.371122	0.076036
						0.299776	0	0.498317	0.1613	0	0.400993													0	0.29379	0.16587	0	0.338119	0.165826
						0.0075662	0.341425	0.0359712	0.00691443	0.288569	0.0388937													0.175943	0.217063	0.0811985	0.141978	0.171858	0.0796679
						0.0574013	0	0.128498	0.0499598	0	0.140884													0.00506397	0.0143452	0.421564	0.00599747	0.00978535	0.242804
						0.138832	0	0.00343075	0.137964	0	0.00366997													0.30338	0.0641244	0.194559	0.216613	0.0530973	0.225634
						0.275812	0.05522	0.54407	0.219652	0.0417845	0.572607													0.013561	0.088769	0	0.0141769	0.0950381	0
						0.21785	0.0129559	0.278153	0.178811	0.0101351	0.291847													0	0.180688	0.118547	0	0.260187	0.173913
						0.44778	0.310819	0.540198	0.389342	0.273678	0.533442													0.169622	0.299573	0.219852	0.194863	0.295394	0.188705
						0.373343	0	0.118939	0.182933	0	0.131878													0	0.0533175	0.0473934	0	0.0383795	0.0440771
						0.447293	0.0440356	0.195473	0.340822	0.0277145	0.236656													0.110162	0	0.0323467	0.116313	0	0.0353349
						0.222116	0.013327	0.214203	0.168027	0.00973123	0.221916													0.0463226	0.0853826	0.621877	0.0414552	0.0734349	0.597656
						0.188179	0	0.073567	0.164744	0	0.0628117													0.129359	0.0836892	0	0.127252	0.0751246	0
						0.149059	0.00728597	0.447872	0.12374	0.00611777	0.442792													0.0989933	0.00920184	0.461892	0.113583	0.00983957	0.430462
						0.105544	0.0968965	0.0890033	0.147273	0.102686	0.11719													0.485338	0.0640829	0.00115119	0.462181	0.0367194	0.000692681
						0.0935137	0.184119	0.189565	0.0980482	0.183478	0.199451													0.0808376	0.390483	0.174014	0.0802902	0.404837	0.181641
						0.337508	0.0907147	0.468604	0.270369	0.0731347	0.465623													0.0225464	0.68039	0.0345286	0.0254406	0.511141	0.0229885
						0.0131081	0.101952	0.0301547	0.00704446	0.0552573	0.0298998													0.299457	0.00152672	0.192148	0.204643	0.00129991	0.239402
						0.0718648	0.0488599	0.174493	0.0494467	0.0355503	0.165009													0.305684	0.288768	0.347464	0.169672	0.2566	0.556265
						0.0758849	0.0956201	0.490256	0.0829968	0.108416	0.472915													0.0234887	0.113108	0.101126	0.0385881	0.18636	0.10142
						0.452144	0.189365	0.506018	0.315613	0.147633	0.453065													0.190529	0.0491803	0	0.180567	0.0393734	0
						0.249028	0.0199493	0.315902	0.227596	0.0210601	0.273486													0.00343249	0.188971	0.29461	0.00268496	0.181981	0.3627
						0.280421	0.0518277	0.16785	0.184271	0.0367282	0.155643													0.0948649	0.0711701	0	0.10658	0.0683503	0
						0.023199	0.036223	0.471819	0.0163043	0.0195949	0.612986													0.0512667	0.555405	0.00382883	0.0592029	0.568072	0.00339118
						0.231597	0.0417139	0.00102606	0.128428	0.022676	0.00104668													0.196612	0.472429	0.12035	0.188528	0.443873	0.117925
						0.12952	0	0.135516	0.108977	0	0.159905													0.14534	0.12606	0.317344	0.198798	0.112591	0.207219
						0.0244328	0.00152705	0.256052	0.0146463	0.000864625	0.271087													0.0790429	0.431705	0.183594	0.0753104	0.476694	0.212775
						0.0246134	0.020257	0.480084	0.0243745	0.0162474	0.592752													0.0792453	0.364614	0.189638	0.0739437	0.262676	0.146415
						0.166199	0.0154278	0.408144	0.0551291	0.00694444	0.300768													0	0.15461	0.0764137	0	0.164365	0.0626174
						0.0220681	0	0.322997	0.0192731	0	0.289648
						0.469822	0.495081	0.405109	0.50256	0.393076	0.545791
						0.216338	0.310063	0.281158	0.194348	0.226521	0.345732
						0.116235	0	0.129762	0.0853754	0	0.144061
						0.413386	0.204232	0.288812	0.172166	0.0899827	0.273007
						0.194001	0.0495598	0.401647	0.167747	0.048147	0.357485
						0.183888	0	0.131392	0.108535	0	0.11828
						0.435897	0.0497041	0.382302	0.213403	0.0274629	0.338741
						0.242262	0	0.361977	0.143381	0	0.314851
						0.251307	0.0363676	0	0.133828	0.0178724	0
						0.0755702	0.000579822	0.22435	0.0571721	0.000455996	0.215821
						0.0734622	0.00604809	0.183925	0.101137	0.00505424	0.303006
						0.506278	0.26331	0.206165	0.530178	0.315338	0.180276
						0.133902	0	0.138669	0.0713332	0	0.140262
						0	0.228124	0.0368227	0	0.157706	0.057059
						0.0764001	0.661703	0.315168	0.0462111	0.344862	0.365772
						0.339401	0.308623	0.0542177	0.380863	0.185797	0.101062
						0.265764	0.187414	0.133725	0.26744	0.159552	0.158067
						0.139437	0	0.416965	0.0493519	0	0.290379
						0	0.0439921	0.138421	0	0.0320076	0.192749
						0.225832	0.127685	0.458954	0.184632	0.0931622	0.51427
						0.385125	0.397275	0.151976	0.310202	0.264915	0.183571
						0.165508	0.292064	0.314163	0.149206	0.209945	0.393997
						0.254271	0.375751	0.00880572	0.20762	0.438773	0.0061574
						0.135348	0.121592	0.246653	0.135082	0.0907757	0.329738
						0.0431141	0.0170596	0.144822	0.0389574	0.0154364	0.144619
						0	0.13098	0.28358	0	0.0946944	0.353791
						0.0655716	0.00569612	0.220702	0.0675307	0.00554982	0.233288
						0.591362	0.116279	0.153616	0.594522	0.0996583	0.180194
						0.170966	0.314484	0.0875479	0.110282	0.182184	0.0974829
						0.152519	0.202355	0.534817	0.122768	0.162847	0.534935
						0.136553	0.0923233	0.155943	0.160358	0.107596	0.157134
						0.306452	0.511036	0.12224	0.22612	0.316509	0.145631
						0.310112	0.474157	0.133526	0.263778	0.406355	0.132526
						0.309597	0.102117	0.0977408	0.349393	0.0938186	0.120062
						0.000128337	0.0406828	0.143724	0.000134716	0.0457894	0.134043
						0.194218	0.248332	0.220536	0.211689	0.177311	0.336655
						0.0924606	0.0102399	0.0523048	0.095243	0.00791557	0.0697001
						0.188463	0.0462268	0.586074	0.11603	0.0282882	0.589638
						0.451302	0.0475731	0.306594	0.312834	0.0335373	0.301471
						0.032967	0	0.289853	0.0210427	0	0.249384
						0.312034	0.183789	0.317949	0.222867	0.149084	0.279955
						0.251378	0.303992	0.203431	0.294175	0.339362	0.213253
						0.0983397	0.0930183	0.493758	0.081539	0.0737179	0.51659
						0.221351	0	0.0571811	0.210274	0	0.0795848
						0.636541	0.00048852	0.145053	0.30023	0.000210526	0.158756
						0.10462	0.313445	0.227865	0.0777641	0.171523	0.309516
						0.075444	0	0.0737852	0.0639502	0	0.0696095
						0.0818618	0.059952	0.0538861	0.0955592	0.0621329	0.0606947
						0.295903	0.00548647	0.612448	0.163368	0.00331053	0.56038
						0.0841929	0	0.408846	0.074771	0	0.338698
						0.0737781	0.0956041	0.470572	0.060461	0.0579251	0.636478
						0.0445545	0	0.240341	0.0200737	0	0.191234
						0.214977	0.00101885	0.426078	0.199151	0.00142501	0.282209
						0.305654	0.0109855	0.139418	0.200551	0.00852558	0.117872
						0.128813	0	0.0154754	0.0952018	0	0.0179741
						0.182686	0.00172345	0.390871	0.19697	0.00140952	0.515294
						0.622805	0.018715	0.135946	0.42823	0.0137219	0.127487
						0.178802	0.0930559	0.459115	0.138141	0.0585841	0.563423
						0.2024	0	0.125751	0.149476	0	0.148939
						0.161282	0.0354873	0.552791	0.145138	0.0311628	0.566492
						0.0866667	0.292381	0.12226	0.0586189	0.15159	0.159495
						0.0690972	0	0.359862	0.05635	0	0.456463
						0.120025	0	0.231938	0.105512	0	0.186489
						0.0500355	0.0624556	0.0181132	0.0320527	0.0442767	0.0163674
						0.533127	0.230862	0.268082	0.508264	0.211478	0.279005
						0.214094	0.135906	0.136513	0.151941	0.10248	0.128483
						0.110836	0.450774	0.530038	0.0464573	0.172185	0.581625
						0.00305623	0.0556235	0.0260913	0.00226142	0.0337579	0.0318106
						0.0565605	0.101647	0.31539	0.0582511	0.0986248	0.33477
						0.0644741	0.0280039	0.5026	0.0406738	0.0212924	0.417009
						0.0944722	0.0577105	0.35054	0.0728808	0.0529842	0.294547
						0.113143	0.0370641	0.474149	0.0997206	0.0394908	0.39222
						0.330088	0.177945	0.241991	0.275666	0.19354	0.18581
						0.247596	0.00213675	0.344902	0.164158	0.00155976	0.313264
						0.22383	0.0176813	0.0411113	0.210945	0.0123474	0.0554819
						0.118883	0.16813	0.626416	0.0854373	0.129188	0.585888
						0.000537827	0.146648	0.195109	0.000523652	0.109314	0.254844
						0.191388	0.461882	0.376164	0.186364	0.390876	0.432831
						0.0568908	0	0.160994	0.0613455	0	0.149986
						0.226547	0.34913	0.0892383	0.261878	0.319752	0.112633
						0.102403	0.357896	0.00137174	0.0693934	0.304651	0.00109203
						0.180901	0.199653	0.65119	0.187306	0.182696	0.736825
						0.175757	0.0810395	0.291468	0.11923	0.048205	0.332405
						0.548376	0.427524	0.480655	0.436354	0.290529	0.562813
						0.112404	0.0128818	0.302937	0.0579788	0.0070849	0.284107
						0.212614	0.0380061	0.494478	0.157038	0.0346386	0.400732
						0.00594796	0.0288104	0.233835	0.00540723	0.0284717	0.215106
						0.313344	0.00519211	0.0471014	0.270083	0.00452899	0.0465429
						0.0763619	0.327497	0.344385	0.0873516	0.297672	0.43342
						0.26596	0.199542	0.267067	0.229837	0.199086	0.231321
						0.112631	0.432287	0.323268	0.126126	0.377341	0.414715
						0.325363	0.0490004	0.482522	0.228524	0.0390137	0.425661
						0	0.10485	0.123191	0	0.0582651	0.172012
						0.337431	0	0.223143	0.311136	0	0.22896
						0.0625514	0.0600823	0.191176	0.0426667	0.0447304	0.175158
						0.0934579	0.0976337	0.226554	0.0744849	0.0862311	0.204437
						0.000831601	0.00873181	0.46618	0.000485201	0.00403536	0.588549
						0.0365793	0.000501086	0.289747	0.0255334	0.000354359	0.285997
						0.164206	0.239053	0.177873	0.113417	0.161063	0.182346
						0.373362	0.218873	0.0804882	0.360088	0.206396	0.0823195
						0.0162534	0.130028	0.440161	0.0133153	0.111637	0.419995
						0.164034	0.355545	0.235145	0.143722	0.261527	0.280092
						0.447668	0.188946	0.499081	0.309821	0.147672	0.441942
						0.0123868	0.0423368	0.41374	0.00898485	0.0272652	0.466005
						0.0349596	0.0680929	0.0958702	0.0187596	0.034996	0.100098

## Sheet: S1D - S2R+
X_2L/X overlap	X_2R/X overlap	2L_2R/2R overlap	X_2L/2L overlap	X_2R/2R overlap	2L_2R/2L overlap	X_3L/X overlap	X_3R/X overlap	3L_3R/3R overlap	X_3L/3L overlap	X_3R/3R overlap	3L_3R/3L overlap	2R_3L/2R overlap	2R_3R/2R overlap	3L_3R/3R overlap	2R_3L/3L overlap	2R_3R/3R overlap	3L_3R/3L overlap	2L_3L/2L overlap	2L_3R/2L overlap	3L_3R/3R overlap	2L_3L/3L overlap	2L_3R/3R overlap	3L_3R/3L overlap
0	0.00210748	0.352076	0	0.00141072	0.507554	0	0	0.208326	0	0	0.249706	0.0300191	0.0139579	0.254892	0.0384145	0.0176371	0.258136	0.533929	0	0.055999	0.391607	0	0.0645476
0.223179	0	0.243434	0.148391	0	0.235134	0.21244	0.242261	0.126074	0.179248	0.215513	0.119578	0	0	0.199805	0	0	0.292381	0.020519	0.0006035	0.259535	0.0196759	0.000573559	0.261863
0	0.00276153	0.0672604	0	0.00174038	0.0845995	0.0985837	0.0227715	0.15295	0.0875462	0.0156578	0.197534	0.0405003	0.0301767	0.228437	0.0418547	0.0238806	0.298318	0.233445	0.432104	0.210692	0.163487	0.29474	0.216319
0.0559417	0	0.0887487	0.0390435	0	0.0698856	0.427485	0.351927	0.294576	0.427919	0.251769	0.412183	0.268089	0.127126	0.354987	0.294583	0.144685	0.34273	0.0899646	0.0774966	0.156227	0.103371	0.0917113	0.151685
0.118008	0.136069	0	0.0888097	0.101757	0	0.00577265	0.00044405	0.471201	0.00392987	0.000289436	0.49214	0	0.00177659	0.183327	0	0.00149198	0.185717	0	0.195501	0.0674896	0	0.139363	0.0804455
0.104675	0.0320122	0.28011	0.081811	0.0314843	0.222597	0.031647	0.0724315	0.495886	0.0309436	0.0607704	0.577904	0	0.513936	0.212593	0	0.371772	0.219583	0.0728477	0.202961	0.244576	0.0655068	0.156991	0.28433
0.0678689	0	0.0976228	0.0654235	0	0.0973451	0	0.209572	0.055492	0	0.110221	0.066287	0.278433	0.480583	0.209667	0.230747	0.435028	0.191954	0.350983	0.0363086	0.108995	0.289879	0.0300292	0.108844
0	0	0.162881	0	0	0.152411	0.148377	0.217505	0.443428	0.119741	0.153174	0.508142	0	0	0.439508	0	0	0.581391	0.00532607	0.30406	0.241805	0.00539827	0.257544	0.289347
0	0.188215	0.00573937	0	0.183322	0.00305206	0	0.498494	0.172307	0	0.385439	0.176358	0.525312	0	0.0429864	0.372852	0	0.0494706	0.0324196	0.0281395	0.57284	0.0284595	0.0231201	0.612039
0.0132174	0.273565	0.177041	0.0104885	0.188293	0.204113	0	0.03125	0.4355	0	0.0244484	0.520799	0.000707464	0.455607	0.267239	0.000544662	0.287436	0.326117	0.0398503	0.0905989	0.254808	0.0528313	0.0743115	0.411851
0.205521	0.00302979	0.0160742	0.126149	0.00235233	0.0127079	0.337769	0.523447	0.438377	0.219884	0.413828	0.360974	0.238406	0.0404964	0.589259	0.249487	0.0459259	0.543746	0.265258	0.0433128	0.382262	0.217968	0.036448	0.373274
0.036877	0.217517	0.0114329	0.0280948	0.191819	0.00987709	0.14665	0.133165	0.257878	0.0920391	0.0589222	0.365776	0.24106	0.365563	0.279429	0.245835	0.492271	0.211616	0.140924	0.113992	0.395633	0.151658	0.11969	0.4055
0	0.684867	0.146376	0	0.345788	0.181503	0.0747628	0.0204934	0.492388	0.0423019	0.00908403	0.628516	0.020695	0.193674	0.562716	0.0178933	0.142693	0.660365	0	0.0376582	0.200811	0	0.0321839	0.177951
0.317549	0.398788	0.308162	0.367723	0.434262	0.327703	0.00359353	0.0431224	0.258792	0.00243638	0.0228814	0.330671	0.431277	0.107361	0.350956	0.46786	0.151085	0.270543	0.213432	0.23244	0.431939	0.171541	0.189157	0.426597
0	0	0.369107	0	0	0.286265	0.126301	0	0.0796571	0.0975389	0	0.0765445	0.0142602	0.043672	0.327731	0.022409	0.0411765	0.546218	0.017082	0.000140017	0.114591	0.0192763	0.000117288	0.154369
0.117357	0	0.0287318	0.0939412	0	0.0343398	0.004914	0.140541	0.269081	0.00150602	0.0464437	0.249548	0	0.00874172	0.308917	0	0.00596853	0.314897	0	0	0.205037	0	0	0.237326
0.62707	0.0917515	0.15007	0.513369	0.0647443	0.174108	0	0.00553836	0.321304	0	0.00408998	0.310293	0	0.00382128	0.140925	0	0.00274667	0.156426	0	0.0388443	0.183839	0	0.0363473	0.218182
0.738329	0.019656	0.0297685	0.742892	0.0176406	0.0333745	0.0489488	0	0.281244	0.0282042	0	0.290919	0.351886	0.0542778	0.0818476	0.284704	0.047812	0.0751768	0	0.100708	0.215591	0	0.081786	0.229923
0.191686	0.00115473	0.262848	0.145327	0.000692161	0.332458	0	0.0479257	0.218346	0	0.0303451	0.280069	0.0219641	0.0266103	0.381249	0.0225206	0.0270328	0.384799	0.00380461	0.00355916	0.670009	0.00409619	0.00358955	0.715248
0.210864	0.160763	0.322585	0.145057	0.127809	0.279131	0.10103	0.00196175	0.57958	0.0776041	0.00188635	0.462987	0.441139	0.0537975	0.143026	0.414059	0.0503753	0.143366	0.411772	0.252281	0.0308571	0.352592	0.24927	0.0267415
0.35491	0.720853	0.436312	0.278499	0.465779	0.52987	0.0263325	0.23382	0.300441	0.0134587	0.171117	0.209826	0.000249252	0.117647	0.149846	0.000198649	0.0855227	0.164283	0	0.00158639	0.226502	0	0.00121065	0.309846
0.0149921	0.00578643	0.668563	0.0151314	0.00782361	0.499071	0.137167	0.202244	0.539959	0.102969	0.165102	0.496526	0.293308	0.122686	0.204954	0.27819	0.106708	0.223498	0.510391	0.0534074	0.237346	0.506961	0.0503876	0.24988
0.0428989	0.645759	0.34127	0.0293987	0.426212	0.354343	0.197906	0	0.206568	0.127669	0	0.189107	0.0614887	0.112406	0.152143	0.0529543	0.0812159	0.181345	0.120144	0.308587	0.152671	0.150754	0.294249	0.200904
0.19203	0.100676	0.0141374	0.20999	0.0954274	0.0163099	0	0.000580495	0.181727	0	0.000301205	0.234547	0.00678733	0.0484163	0.484869	0.00474083	0.036795	0.445638	0.0931598	0.19854	0.382114	0.0961822	0.175357	0.446666
0.547254	0.256735	0.2996	0.414918	0.222667	0.261905	0.294451	0.0107588	0.255514	0.204684	0.00755017	0.2531	0	0	0.479223	0	0	0.513526	0.004954	0.0978061	0.136111	0.00594935	0.0872475	0.18324
0.53035	0.0183512	0.0490039	0.453251	0.0189036	0.0406563	0.0779743	0.0116559	0.297962	0.0449803	0.00679316	0.294922	0.0344768	0.0377521	0.176495	0.0380518	0.0453135	0.162291	0.0103194	0.00933661	0.380029	0.00596421	0.00344328	0.595569
0.190158	0.178394	0.1268	0.190849	0.210267	0.10797	0.296338	0.00195281	0.234698	0.217225	0.00133541	0.251581	0.0487098	0.0597275	0.471649	0.0564896	0.0773564	0.422327	0.29319	0.170251	0.266291	0.262685	0.167312	0.242775
0.15145	0.103221	0.0664491	0.0958549	0.0860279	0.0504618	0.248675	0.488873	0.239458	0.150524	0.297762	0.237973	0.161556	0.188106	0.380154	0.202833	0.232791	0.385667	0.00683149	0.285947	0.313312	0.00604665	0.253826	0.31241
0	0.268122	0	0	0.167978	0	0.02098	0.057167	0.237293	0.0158309	0.0404624	0.252975	0	0	0.0924883	0	0	0.111868	0.150266	0.23238	0.394184	0.137344	0.170821	0.490125
0	0.155561	0.371721	0	0.087683	0.454269	0.255342	0.275285	0.491293	0.171122	0.1896	0.478043	0.11337	0.402879	0.0341022	0.173086	0.38418	0.054599	0.00284855	0.150498	0.151223	0.00251854	0.132914	0.151392
0	0	0.142178	0	0	0.192196	0	0	0.300668	0	0	0.304402	0.0639472	0.142773	0.274364	0.0698075	0.115939	0.368829	0.341233	0.00152905	0.286551	0.34888	0.00159787	0.280354
0.228048	0.0982312	0.522218	0.151713	0.0658062	0.518596	0.49694	0	0.258994	0.249131	0	0.237063	0.000905387	0	0.424367	0.00076746	0	0.437068	0.158341	0.00903226	0.318753	0.101011	0.00530533	0.34619
0.325371	0	0.0332995	0.14493	0	0.0264388	0.0712524	0.269825	0.550028	0.0644517	0.197361	0.680207	0.00413793	0	0.332058	0.00255973	0	0.370137	0.004	0.131111	0.285509	0.0042333	0.0940539	0.421214
0.236246	0.569161	0.120518	0.189104	0.521382	0.10531	0.400558	0.179228	0.281353	0.415541	0.154239	0.339165	0.00841958	0	0.112833	0.0116026	0	0.149625	0	0	0.480593	0	0	0.562426
0.0357202	0.576198	0.253082	0.0255035	0.390365	0.266714	0.259621	0.0150977	0.402431	0.235247	0.0158978	0.346298	0	0	0.47709	0	0	0.464153	0.0177792	0	0.388331	0.0146643	0	0.428094
0.00087535	0.00262605	0.322522	0.000742611	0.00182216	0.394326	0.223309	0.374388	0.45421	0.206273	0.300115	0.523392	0	0.018546	0.129005	0	0.0208073	0.136684	0.0216269	0	0.358348	0.024581	0	0.409497
0.228072	0.043611	0.205725	0.247318	0.0444306	0.218969	0.348544	0.32552	0.47361	0.304606	0.299936	0.449212	0.0302529	0.17939	0.224081	0.0417755	0.16707	0.332245	0	0.0161985	0.190071	0	0.00909707	0.245041
0.0308662	0.0630601	0.0993408	0.0215178	0.0431916	0.101111	0.01726	0.0208558	0.236489	0.0112386	0.0121491	0.264341	0.0191462	0.137387	0.180595	0.017883	0.117089	0.197922	0.291845	0.281921	0.497935	0.235651	0.255283	0.444011
0.353274	0.00110269	0.0362242	0.350568	0.00105764	0.0374778	0	0.000492854	0.325626	0	0.000402131	0.419342	0	0.318845	0.175668	0	0.292144	0.185751	0.0252232	0	0.259628	0.0249651	0	0.266553
0	0.131056	0.459941	0	0.085044	0.552487	0.211619	0.015721	0.3067	0.180987	0.016182	0.254832	0.0736539	0.435489	0.0445935	0.0872793	0.431182	0.0533708	0.593913	0.116285	0.131336	0.545259	0.102995	0.136136
0.16393	0.626574	0.485974	0.167459	0.526443	0.590858	0.421348	0.165082	0.144063	0.225277	0.100792	0.126155	0	0	0.409398	0	0	0.595227	0.00362558	0	0.161885	0.0032944	0	0.184187
0	0	0.0998953	0	0	0.100276	0.289562	0.287157	0.371375	0.131585	0.111693	0.43388	0	0	0.202173	0	0	0.26024	0.125258	0.00343485	0.541138	0.111315	0.00352609	0.468457
0.0219224	0	0.0371929	0.0255045	0	0.050355	0.0383387	0.0336304	0.402441	0.0230816	0.0198491	0.410508	0.226992	0.0858623	0.042466	0.161375	0.0570585	0.0454306	0.00725004	0	0.229311	0.00844296	0	0.266051
0.13845	0.00267185	0.0715663	0.157807	0.0026506	0.0822259	0.0771903	0.221073	0.155968	0.0536005	0.143424	0.166938	0.21431	0.348254	0.425344	0.183295	0.266684	0.475058	0.0648559	0.196508	0.479161	0.0601079	0.183536	0.475469
0.681755	0.093881	0.0401503	0.633766	0.0788918	0.0444156	0.108452	0.255024	0.552419	0.0884764	0.170385	0.674542	0	0	0.421929	0	0	0.441695	0.131423	0.0591178	0.208988	0.162177	0.0628171	0.242705
0.0299145	0.0498575	0.214352	0.0260805	0.0405093	0.230005	0.0893358	0.0766441	0.498927	0.0464678	0.0399107	0.498371	0.342429	0.290536	0.216624	0.425103	0.338727	0.230664	0.677304	0.0575965	0.132071	0.600801	0.0443432	0.152168
0.0764547	0.654263	0.0762447	0.0614966	0.550213	0.0729252	0.175917	0.024218	0.0505824	0.129616	0.01198	0.0753408	0.0454545	0	0.408776	0.0355478	0	0.412587	0.0156884	0.0714093	0.188799	0.0159604	0.0669032	0.205008
0	0	0.0664858	0	0	0.0635435	0.326401	0.0345522	0.156844	0.265629	0.0247775	0.177996	0.00326087	0	0.163861	0.00610998	0	0.39647	0.0113659	0.166102	0.0582456	0.00908946	0.116912	0.0661776
0.000262605	0.0659139	0.0566998	0.000270051	0.060819	0.063192	0.476775	0.3104	0.263922	0.350628	0.212841	0.283059	0.199802	0.0320608	0.24434	0.197678	0.0395676	0.19588	0.0153374	0.0329304	0.371151	0.0142809	0.0220384	0.516381
0.0106952	0	0.634615	0.00761905	0	0.628571	0.128713	0.00550055	0.605432	0.0601666	0.00263186	0.591484	0	0.0571299	0.226894	0	0.0488277	0.232664	0.171487	0.004264	0.0257484	0.125118	0.00283356	0.02827
0.0023753	0.332542	0.0530625	0.00094451	0.1698	0.0413223	0.386998	0.0330908	0.175646	0.317115	0.0340662	0.139808	0.0631362	0.448982	0.0844059	0.0813808	0.45854	0.106529	0.0141243	0	0.0728787	0.0127403	0	0.0648599
0.0940089	0.410134	0.332519	0.0724638	0.349349	0.300909	0.010766	0.16802	0.173311	0.00787402	0.0998741	0.213244	0.126064	0.0664702	0.162338	0.172414	0.0941558	0.15674	0	0	0.052139	0	0	0.065562
0.15386	0	0.503427	0.123646	0	0.397717	0	0.20536	0.209347	0	0.122119	0.258648	0	0.0437271	0.0992167	0	0.0415579	0.114	0.473973	0.34825	0.331855	0.350676	0.317161	0.269595
0.0286104	0	0.117798	0.0210315	0	0.12669	0.00180261	0.0301938	0.694234	0.00117994	0.0169449	0.809735	0	0.099776	0.461886	0	0.0900747	0.486084	0.241035	0.350636	0.146921	0.270135	0.292274	0.197537
0	0	0.198211	0	0	0.275538	0.0682128	0.0344475	0.300279	0.0294464	0.0122737	0.36381	0.0004	0.0028	0.249442	0.000281175	0.00260417	0.188528	0.00448096	0.000373413	0.531832	0.00429953	0.000433088	0.439986
0.0683067	0.745878	0.179479	0.064636	0.473186	0.267707	0.393617	0.0638298	0.481608	0.120074	0.0204629	0.458275	0	0.225551	0.0315152	0	0.126734	0.0534491	0	0.00380518	0.161735	0	0.00292997	0.173367
0.5	0	0.101388	0.185493	0	0.0834907	0.0227317	0	0.279923	0.0153426	0	0.282798	0.00474684	0.441632	0.0229238	0.00451732	0.344818	0.0279404	0.205477	0.160696	0.179976	0.196185	0.140048	0.197172
0	0	0.444654	0	0	0.303371	0.0368111	0.232052	0.356791	0.0247099	0.122032	0.455427	0.0435185	0.408333	0.111888	0.0436397	0.38549	0.118849	0.0173979	0.568835	0	0.0145294	0.343536	0
0.545455	0.378676	0.225627	0.456631	0.25161	0.284275	0.00297508	0.0740052	0.304953	0.00175131	0.0407286	0.326182	0.0578496	0	0.175643	0.0498415	0	0.178056	0.331758	0.00457387	0.166643	0.440129	0.0043472	0.232605
0	0.0383613	0.349351	0	0.0222944	0.446597	0.470432	0.344175	0.232226	0.43799	0.293977	0.253131	0.157321	0.217558	0.0319149	0.163042	0.212453	0.0338702	0.0784765	0.315184	0.333785	0.0752635	0.278267	0.362589
0.203343	0.281337	0.602073	0.131683	0.185755	0.590521	0.164245	0.0185416	0.0364289	0.118866	0.0137506	0.0355498	0	0.00905263	0.252589	0	0.00873096	0.238726	0	0	0.254774	0	0	0.354814
0.0470801	0.072431	0.354941	0.0376539	0.0391389	0.525344	0.0724201	0.000734484	0.0877724	0.0609847	0.00049645	0.109352	0.227518	0.100731	0.19902	0.320501	0.119487	0.236347	0.0609519	0.0834957	0.281065	0.07628	0.0806885	0.363985
0.17713	0.460987	0.369565	0.113538	0.170594	0.640126	0	0.0163877	0.228458	0	0.00932077	0.294818	0.234594	0.150021	0.535927	0.234794	0.140135	0.574224	0.0319149	0.0832067	0.447984	0.0335062	0.0742121	0.527323
0.302175	0.134047	0.481415	0.222461	0.0829817	0.572521	0.12089	0.0220543	0.284015	0.078986	0.012474	0.328085	0	0	0.0933619	0	0	0.116081	0.210554	0.0504069	0.229933	0.227647	0.0425721	0.294351
0.479887	0.320395	0.267269	0.444929	0.273494	0.290294	0.333249	0.148893	0.338559	0.312058	0.128892	0.366227	0.269315	0.285028	0.300333	0.254748	0.197699	0.409579	0.332265	0.00116584	0.224349	0.277913	0.000922297	0.237201
0	0.104738	0.427801	0	0.0539568	0.435978	0.0023359	0	0.138377	0.0010923	0	0.128673	0.0944473	0	0.466667	0.0671091	0	0.431047	0.00143513	0.134902	0.31617	0.00127421	0.106143	0.356779
0.158956	0.117299	0.597341	0.168174	0.114708	0.646254	0	0	0.165294	0	0	0.199876	0	0	0.0517906	0	0	0.0458313	0.00833076	0.560938	0.0744163	0.00649663	0.442121	0.0736285
0.0332291	0.0469116	0.1351	0.0155025	0.0314795	0.0939267	0	0.0766672	0.144173	0	0.0548271	0.127632	0	0	0.16064	0	0	0.224333	0.0730359	0.0288196	0.213631	0.0569757	0.0163128	0.294426
0.072067	0.00139665	0.123568	0.0886293	0.00173551	0.122295	0	0	0.378314	0	0	0.558248	0.139429	0.0371429	0.460615	0.0919367	0.0243811	0.462698	0	0.0313555	0.137647	0	0.0242076	0.206885
0.176861	0.312759	0.349852	0.133542	0.335312	0.246395	0	0	0.213085	0	0	0.261281	0.111896	0.0869093	0.238866	0.0990385	0.0719748	0.255288	0.266472	0.573061	0.249165	0.287061	0.561993	0.273704
0.0021348	0.00823422	0.0757168	0.0014818	0.00604839	0.0715495	0.000177715	0.212547	0.21699	0.000109878	0.095941	0.29722	0.0558708	0.29725	0.526829	0.0451977	0.221463	0.572034	0.0457807	0.0717458	0.169048	0.0488516	0.0625	0.207073
0.114448	0	0.0890469	0.095788	0	0.106318	0.00223928	0.018714	0.242188	0.00142959	0.0116801	0.247728	0.00445682	0.05961	0.513493	0.00326797	0.0401049	0.559641	0.242514	0.00236407	0.102579	0.204078	0.00139405	0.146386
0	0.0233129	0.0137025	0	0.0216957	0.012192	0.183599	0	0.267541	0.151187	0	0.255586	0	0.0236967	0.210177	0	0.00921829	0.215501	0.112492	0.00272893	0.0390892	0.103429	0.00341556	0.0287148
0	0	0.222105	0	0	0.261219	0	0	0.662065	0	0	0.647697	0.0271442	0.147354	0.0981559	0.0166248	0.128098	0.0691534	0.0616197	0.0176056	0.431793	0.0533944	0.0165017	0.399186
0.298633	0.0308447	0.431067	0.201133	0.0210627	0.425165	0.00195904	0.202315	0.47698	0.00115087	0.11914	0.475832	0.0314249	0.213087	0.433043	0.0289798	0.215217	0.395395	0.118313	0.669659	0.212621	0.133444	0.515918	0.311278
0.0796868	0.35099	0.0296403	0.07473	0.438561	0.0222462	0.0189573	0.570616	0.254976	0.00485084	0.126126	0.295173	0.00222222	0.0163889	0.528919	0.00156403	0.0112253	0.5435	0	0.0234789	0.372417	0	0.0193647	0.411911
0	0.0914217	0	0	0.0571932	0	0.00984806	0.127462	0.455863	0.00440973	0.054258	0.479526	0	0.155402	0.567708	0	0.0978009	0.66894	0.0583169	0.015748	0.103467	0.0557647	0.0140892	0.110588
0.000488759	0.173998	0.0104925	0.000312891	0.0602471	0.0193992	0.355854	0.174646	0.273742	0.296177	0.146908	0.270854	0	0.000569152	0.366819	0	0.000457666	0.486347	0.012724	0	0.242978	0.00900735	0	0.263971
0.0762837	0.0498707	0.0752512	0.0435562	0.0553619	0.0387049	0.0177536	0.000175778	0.463901	0.0127832	0.000107759	0.544868	0.560199	0.306468	0.36672	0.5943	0.29568	0.403237	0.224701	0.19757	0.324634	0.253157	0.251132	0.287738
0	0.322592	0.0383562	0	0.248219	0.0305844	0.00413092	0.0387671	0.136832	0.00322741	0.0292356	0.141758	0.207779	0.00465426	0.426504	0.202659	0.00450306	0.429961	0	0.00904914	0.416552	0	0.00815047	0.477093
0.145577	0.222844	0.635589	0.0723696	0.141268	0.498423	0.359935	0.216287	0.177123	0.183402	0.115078	0.169627	0.2028	0.0661858	0.49505	0.177827	0.0617822	0.46503	0.183141	0.114463	0.152658	0.226514	0.101369	0.213201
0.262419	0.00458963	0.272426	0.227635	0.00352186	0.307963	0.177398	0.295942	0.543628	0.11787	0.186674	0.572638	0.0785805	0.0833967	0.329863	0.0641556	0.0778514	0.288493	0.204614	0.204311	0.222105	0.157698	0.141684	0.246841
0	0	0.0456529	0	0	0.0489067	0.240481	0	0.129868	0.182927	0	0.15503	0.00605496	0.112715	0.486447	0.00523771	0.0886447	0.535052	0.0565371	0.0716351	0.256859	0.0553111	0.0599785	0.300126
0	0.183874	0.0853689	0	0.108537	0.0784904	0.00150075	0.193097	0.238441	0.00101695	0.0849846	0.367119	0	0	0.273641	0	0	0.38992	0.00457965	0.0754007	0.237897	0.00387115	0.0478911	0.316604
0.0488675	0	0.282116	0.0439208	0	0.359175	0.0781075	0	0.141139	0.0620857	0	0.189954	0	0.169031	0.0699901	0	0.0904589	0.120729	0	0.0430446	0.288197	0	0.0395848	0.291575
0	0.0614707	0.0972163	0	0.0400552	0.116694	0.273704	0.289507	0.492143	0.112849	0.0999564	0.587699	0.00311526	0.042331	0.263234	0.0035321	0.0369423	0.34199	0.214575	0.370772	0.108472	0.205478	0.364442	0.105678
0	0.646546	0.00949294	0	0.48113	0.00930127	0.219046	0.106307	0.459223	0.173753	0.0882266	0.438917	0.0504686	0.0216778	0.723636	0.0587462	0.0251836	0.725062	0.134509	0.105291	0.371042	0.140578	0.0873553	0.4674
0	0.0847515	0.0332464	0	0.0541069	0.0338496	0.0909209	0.549043	0.334454	0.0782073	0.363237	0.434846	0.135769	0.106598	0.46679	0.111434	0.103057	0.396286	0.0752688	0.269133	0.347751	0.0527599	0.210331	0.311904
0.788833	0	0.0675778	0.475224	0	0.0678483	0	0.0717498	0.325807	0	0.0508033	0.386305	0	0.0586199	0.168114	0	0.0322427	0.237041	0.0273775	0.157925	0.519172	0.0255376	0.11939	0.640591
0	0	0.11735	0	0	0.0969563	0.0207016	0.0888442	0.194924	0.0154225	0.0589638	0.218807	0.039538	0.0910706	0.575936	0.0420208	0.0862432	0.646364	0.0521848	0.191764	0.0871956	0.0444207	0.119796	0.118812
0	0	0.138228	0	0	0.19955	0.658111	0.156322	0.230477	0.313301	0.0805857	0.212841	0	0	0.215295	0	0	0.319908	0.072435	0.241329	0.146507	0.0606106	0.168156	0.175937
0	0.0327929	0.363129	0	0.0254446	0.440859	0	0	0.201386	0	0	0.230752	0.0903004	0.000171674	0.163642	0.0805513	0.000168011	0.149158	0.0150337	0.169172	0.286334	0.0123003	0.146382	0.270748
0.582165	0.284679	0.235756	0.470324	0.257149	0.210855	0	0	0.340438	0	0	0.456312	0	0.309909	0.0163696	0	0.236632	0.0174486	0.0606482	0.0789421	0.122759	0.0586764	0.0635403	0.147557
0.401611	0.0919566	0.568672	0.359287	0.0985139	0.47488	0	0.188835	0.0501493	0	0.100299	0.0656165	0	0.125436	0.032709	0	0.0780402	0.0369405	0	0.0143643	0.494809	0	0.0109647	0.546368
0.332087	0.270007	0.299308	0.356627	0.37474	0.231593	0.127594	0.0105296	0.467284	0.0845302	0.00731812	0.445425	0.189832	0.236581	0.0457079	0.189058	0.279264	0.038564	0	0.002555	0.108201	0	0.00221321	0.133192
0.19529	0	0.000990982	0.135688	0	0.00115627	0	0.142068	0.111935	0	0.115702	0.106302	0	0.229248	0.0806981	0	0.152238	0.104358	0	0.0233333	0.171594	0	0.0231548	0.202143
0	0.0253308	0.149195	0	0.0131527	0.166448	0.00413589	0.0679468	0.683671	0.00222187	0.033237	0.750833	0.0141003	0.000623908	0.251497	0.0175985	0.000623752	0.31397	0.000160026	0.00336054	0.119429	0.000129216	0.00228833	0.14162
0.0511887	0.0831013	0.520799	0.0570542	0.0901696	0.534973	0.128187	0	0.080872	0.0904916	0	0.0999255	0	0.0793358	0.372647	0	0.0539523	0.377063	0.0298462	0.357552	0.17056	0.0296852	0.219874	0.275862
0.0518153	0.268946	0.15117	0.031052	0.228854	0.106464	0.18192	0.440548	0.580548	0.153792	0.365947	0.590834	0.00368732	0.196903	0.464179	0.0042735	0.177941	0.595299	0.00282087	0.0716502	0.299495	0.00267809	0.0583372	0.349223
0.00462677	0.00123381	0.677597	0.00312565	0.000732735	0.770786	0	0.0373486	0.378045	0	0.0233243	0.396179	0	0	0.0325104	0	0	0.0373386	0.0178781	0.673489	0.0115607	0.0151274	0.636505	0.0103503
0	0	0.404728	0	0	0.367247	0.0306668	0.0930918	0.371484	0.0140753	0.0391446	0.40548	0.0419727	0	0.317452	0.028954	0	0.229099	0.151621	0.014461	0.362249	0.159594	0.0186493	0.295664
0	0	0.548133	0	0	0.595156	0.498647	0.139816	0.0908363	0.472156	0.124159	0.0968569	0.00279218	0	0.443906	0.00263653	0	0.414313	0.48335	0.0246216	0.134268	0.427908	0.0213848	0.136859
0.306183	0.441141	0.116172	0.257114	0.326513	0.131802	0.00573755	0	0.190172	0.00354407	0	0.193781	0.000589044	0.026507	0.0912249	0.000528541	0.0203897	0.106413	0.317417	0.548682	0.231589	0.31894	0.521816	0.244681
0.0904511	0.0650192	0.11441	0.0776839	0.0587216	0.108799	0.568365	0.554662	0.537323	0.39235	0.393741	0.522517	0.0251628	0.014429	0.427538	0.0245367	0.0144748	0.41558	0	0	0.280374	0	0	0.305687
0	0.0290456	0.205447	0	0.0222105	0.18291	0.190991	0	0.435598	0.108191	0	0.409033	0.00129702	0.0518807	0.358046	0.00189215	0.0697776	0.388363	0.435327	0.0481851	0.216178	0.386826	0.0482529	0.191823
0	0.225566	0.327417	0	0.216424	0.350042	0.00769753	0.000679194	0.310088	0.00441215	0.000338524	0.356605	0.18571	0.0602672	0.406068	0.102468	0.0313342	0.430936	0.131137	0.196395	0.540006	0.103448	0.1511	0.553685
0.23913	0.206847	0.0370015	0.215433	0.217761	0.0316641	0.097381	0.00897121	0.12298	0.0652701	0.00638057	0.115896	0.489314	0.039626	0.140271	0.52862	0.0366104	0.164021	0.453977	0.0839319	0.403093	0.409478	0.0774518	0.394001
0.129	0.260109	0.0807316	0.144284	0.387401	0.0606271	0.0166517	0.286229	0.115026	0.0166068	0.222585	0.147516	0.0644737	0.132018	0.226033	0.062982	0.117303	0.2485	0	0.03651	0.199524	0	0.0310393	0.30379
0	0.146533	0.106328	0	0.106328	0.100416	0	0.197125	0.0820181	0	0.0993532	0.0872797	0.459716	0.180772	0.422139	0.450415	0.180772	0.413599	0.0851703	0.145792	0.466035	0.0908362	0.134473	0.538873
0.0188492	0.0109127	0.220837	0.0188706	0.00897331	0.268871	0.132432	0.0386349	0.209417	0.0697806	0.0158716	0.268604	0	0	0.135185	0	0	0.18621	0.0202075	0.0542054	0.425335	0.0179677	0.0466072	0.439845
0.11749	0	0.212254	0.12358	0	0.214295	0.506341	0.158514	0.280459	0.298452	0.0933085	0.280833	0	0.00194439	0.279343	0	0.00172861	0.251635	0	0.0112452	0.116911	0	0.00847633	0.145898
0	0.0314658	0.000459876	0	0.0188549	0.000519076	0.573227	0	0.289488	0.32216	0	0.302048	0.0603385	0.230684	0.430262	0.0493679	0.200576	0.404877	0.138759	0.00187091	0.0917314	0.130805	0.00169611	0.0953851
0.031922	0.771505	0.0930327	0.0181818	0.468428	0.0872727	0.240755	0.103659	0.569376	0.155725	0.0701078	0.544529	0.0905392	0.00381485	0.309989	0.0877712	0.00418527	0.273915	0.120825	0.124219	0.129197	0.0972465	0.0975376	0.13243
0	0.0404745	0.00105764	0	0.0613432	0.000536481	0.00243686	0.147319	0.147451	0.00172414	0.0887377	0.173197	0	0.00863095	0.409222	0	0.00559522	0.554945	0.00219298	0.225694	0.158464	0.00204918	0.19929	0.167691
[truncated: 1,013 more rows]

## Sheet: Fig S2 - hemocytes
X_2L/X overlap	X_2R/X overlap	2L_2R/2R overlap	X_2L/2Loverlap	X_2R/2R overlap	2L_2R/2L overlap
[truncated: 249 more rows]

[truncated: 21 more sheets: Fig S2 - cl8+, Fig S2 - CME-L1, S3 - shell, S4A - qPCR, S4C - het clustering, D4D - spread quant (manual), S4E - correlation, S4F - qPCR, S4H - CT vol, S4I-J - overlap, S4K - shell, S5B - qPCR, S5C - CT volume, S5D-E - overlap, S5F - shell, S6B - shell, S6C - correlation, S6D - qPCR, S7B - BG3-Kc, S7C - FACs …]
